# Supplementary material for: iTRAQ-based quantitative analysis of age-specific variations in salivary proteome of caries-susceptible individuals
Source: J Transl Med. 2018 Oct 25;16:293. doi: 10.1186/s12967-018-1669-2 (PMC6202833; doi:10.1186/s12967-018-1669-2)
Supplement: Supplementary file 3 — Additional file 3. List of proteins identified by iTRAQ in all saliva samples. [file 12967_2018_1669_MOESM3_ESM.xls]

## Sheet: Salivary proteins
Accession	Description	Score	Coverage	# Proteins	# Unique Peptides	# Peptides	# PSMs	# AAs	MW [kDa]	calc. pI
P01008	Antithrombin-III OS=Homo sapiens GN=SERPINC1 PE=1 SV=1 - [ANT3_HUMAN]	330.73	0.3168	1	12	12	34	464	52.6	6.71
P02768	Serum albumin OS=Homo sapiens GN=ALB PE=1 SV=2 - [ALBU_HUMAN]	2643.29	0.7964	1	57	57	4768	609	69.3	6.28
Q9Y6R7	IgGFc-binding protein OS=Homo sapiens GN=FCGBP PE=1 SV=3 - [FCGBP_HUMAN]	1888.22	0.1941	1	54	54	377	5405	571.6	5.34
P13645	Keratin, type I cytoskeletal 10 OS=Homo sapiens GN=KRT10 PE=1 SV=6 - [K1C10_HUMAN]	1176.37	0.5839	7	25	31	239	584	58.8	5.21
P35908	Keratin, type II cytoskeletal 2 epidermal OS=Homo sapiens GN=KRT2 PE=1 SV=2 - [K22E_HUMAN]	1187.21	0.6119	1	26	35	206	639	65.4	8
P04264	Keratin, type II cytoskeletal 1 OS=Homo sapiens GN=KRT1 PE=1 SV=6 - [K2C1_HUMAN]	1382.02	0.455	2	28	34	324	644	66	8.12
P07437	Tubulin beta chain OS=Homo sapiens GN=TUBB PE=1 SV=2 - [TBB5_HUMAN]	74.14	0.0923	8	3	3	5	444	49.6	4.89
P08670	Vimentin OS=Homo sapiens GN=VIM PE=1 SV=4 - [VIME_HUMAN]	239.13	0.2103	1	7	9	28	466	53.6	5.12
P68104	Elongation factor 1-alpha 1 OS=Homo sapiens GN=EEF1A1 PE=1 SV=1 - [EF1A1_HUMAN]	180.66	0.1775	3	7	7	14	462	50.1	9.01
P21333	Filamin-A OS=Homo sapiens GN=FLNA PE=1 SV=4 - [FLNA_HUMAN]	897.46	0.184	3	32	32	71	2647	280.6	6.06
P62937	Peptidyl-prolyl cis-trans isomerase A OS=Homo sapiens GN=PPIA PE=1 SV=2 - [PPIA_HUMAN]	450.71	0.7818	7	13	14	124	165	18	7.81
P07951	Tropomyosin beta chain OS=Homo sapiens GN=TPM2 PE=1 SV=1 - [TPM2_HUMAN]	143.98	0.1408	4	1	5	19	284	32.8	4.7
P35579	Myosin-9 OS=Homo sapiens GN=MYH9 PE=1 SV=4 - [MYH9_HUMAN]	1013.19	0.2102	4	31	31	62	1960	226.4	5.6
P04083	Annexin A1 OS=Homo sapiens GN=ANXA1 PE=1 SV=2 - [ANXA1_HUMAN]	414.73	0.4624	1	12	12	41	346	38.7	7.02
P14625	Endoplasmin OS=Homo sapiens GN=HSP90B1 PE=1 SV=1 - [ENPL_HUMAN]	65.11	0.0436	1	3	3	4	803	92.4	4.84
Q562R1	Beta-actin-like protein 2 OS=Homo sapiens GN=ACTBL2 PE=1 SV=2 - [ACTBL_HUMAN]	258.63	0.1569	1	1	7	187	376	42	5.59
P60709	Actin, cytoplasmic 1 OS=Homo sapiens GN=ACTB PE=1 SV=1 - [ACTB_HUMAN]	973.83	0.5893	6	7	19	763	375	41.7	5.48
P68032	Actin, alpha cardiac muscle 1 OS=Homo sapiens GN=ACTC1 PE=1 SV=1 - [ACTC_HUMAN]	489.82	0.3156	4	1	12	405	377	42	5.39
P09972	Fructose-bisphosphate aldolase C OS=Homo sapiens GN=ALDOC PE=1 SV=2 - [ALDOC_HUMAN]	363.3	0.3187	2	4	9	43	364	39.4	6.87
P12110	Collagen alpha-2(VI) chain OS=Homo sapiens GN=COL6A2 PE=1 SV=4 - [CO6A2_HUMAN]	23.78	0.0108	1	1	1	2	1019	108.5	6.21
P14618	Pyruvate kinase PKM OS=Homo sapiens GN=PKM PE=1 SV=4 - [KPYM_HUMAN]	1029.04	0.5913	2	28	28	189	531	57.9	7.84
P27348	14-3-3 protein theta OS=Homo sapiens GN=YWHAQ PE=1 SV=1 - [1433T_HUMAN]	270.19	0.2531	1	2	7	50	245	27.7	4.78
P06396	Gelsolin OS=Homo sapiens GN=GSN PE=1 SV=1 - [GELS_HUMAN]	905.02	0.3414	1	27	27	230	782	85.6	6.28
P25787	Proteasome subunit alpha type-2 OS=Homo sapiens GN=PSMA2 PE=1 SV=2 - [PSA2_HUMAN]	146.49	0.2265	1	4	4	6	234	25.9	7.43
P54819	Adenylate kinase 2, mitochondrial OS=Homo sapiens GN=AK2 PE=1 SV=2 - [KAD2_HUMAN]	49.38	0.046	1	1	1	5	239	26.5	7.81
P16930	Fumarylacetoacetase OS=Homo sapiens GN=FAH PE=1 SV=2 - [FAAA_HUMAN]	64.17	0.0477	1	2	2	6	419	46.3	6.95
Q53FA7	Quinone oxidoreductase PIG3 OS=Homo sapiens GN=TP53I3 PE=1 SV=2 - [QORX_HUMAN]	43.24	0.0211	1	1	1	3	332	35.5	7.17
P11413	Glucose-6-phosphate 1-dehydrogenase OS=Homo sapiens GN=G6PD PE=1 SV=4 - [G6PD_HUMAN]	550.78	0.4311	1	18	18	69	515	59.2	6.84
P13639	Elongation factor 2 OS=Homo sapiens GN=EEF2 PE=1 SV=4 - [EF2_HUMAN]	86.87	0.0501	1	4	4	6	858	95.3	6.83
P15311	Ezrin OS=Homo sapiens GN=EZR PE=1 SV=4 - [EZRI_HUMAN]	513.92	0.3072	2	11	18	72	586	69.4	6.27
P61088	Ubiquitin-conjugating enzyme E2 N OS=Homo sapiens GN=UBE2N PE=1 SV=1 - [UBE2N_HUMAN]	100.43	0.2961	2	3	3	7	152	17.1	6.57
P46940	Ras GTPase-activating-like protein IQGAP1 OS=Homo sapiens GN=IQGAP1 PE=1 SV=1 - [IQGA1_HUMAN]	344.98	0.0899	1	10	10	14	1657	189.1	6.48
P07339	Cathepsin D OS=Homo sapiens GN=CTSD PE=1 SV=1 - [CATD_HUMAN]	464.87	0.4029	1	13	13	99	412	44.5	6.54
Q9Y490	Talin-1 OS=Homo sapiens GN=TLN1 PE=1 SV=3 - [TLN1_HUMAN]	332.59	0.0606	2	11	12	30	2541	269.6	6.07
Q10471	Polypeptide N-acetylgalactosaminyltransferase 2 OS=Homo sapiens GN=GALNT2 PE=1 SV=1 - [GALT2_HUMAN]	24.77	0.0123	2	1	1	1	571	64.7	8.35
P30520	Adenylosuccinate synthetase isozyme 2 OS=Homo sapiens GN=ADSS PE=1 SV=3 - [PURA2_HUMAN]	132.09	0.1162	1	4	4	8	456	50.1	6.55
P26038	Moesin OS=Homo sapiens GN=MSN PE=1 SV=3 - [MOES_HUMAN]	1167.97	0.6031	2	28	35	209	577	67.8	6.4
P30046	D-dopachrome decarboxylase OS=Homo sapiens GN=DDT PE=1 SV=3 - [DOPD_HUMAN]	80.27	0.2203	2	3	3	8	118	12.7	7.3
Q01082	Spectrin beta chain, non-erythrocytic 1 OS=Homo sapiens GN=SPTBN1 PE=1 SV=2 - [SPTB2_HUMAN]	38.17	0.0097	1	1	2	2	2364	274.4	5.57
P31946	14-3-3 protein beta/alpha OS=Homo sapiens GN=YWHAB PE=1 SV=3 - [1433B_HUMAN]	387.76	0.4675	1	5	11	67	246	28.1	4.83
P62258	14-3-3 protein epsilon OS=Homo sapiens GN=YWHAE PE=1 SV=1 - [1433E_HUMAN]	154.47	0.2157	1	3	5	28	255	29.2	4.74
Q04917	14-3-3 protein eta OS=Homo sapiens GN=YWHAH PE=1 SV=4 - [1433F_HUMAN]	146.64	0.1626	1	1	4	35	246	28.2	4.84
P61981	14-3-3 protein gamma OS=Homo sapiens GN=YWHAG PE=1 SV=2 - [1433G_HUMAN]	187.42	0.2348	1	2	6	40	247	28.3	4.89
P31947	14-3-3 protein sigma OS=Homo sapiens GN=SFN PE=1 SV=1 - [1433S_HUMAN]	301.41	0.375	1	6	9	55	248	27.8	4.74
P63104	14-3-3 protein zeta/delta OS=Homo sapiens GN=YWHAZ PE=1 SV=1 - [1433Z_HUMAN]	563.93	0.551	1	10	14	115	245	27.7	4.79
P11021	78 kDa glucose-regulated protein OS=Homo sapiens GN=HSPA5 PE=1 SV=2 - [GRP78_HUMAN]	581.77	0.3624	1	18	20	81	654	72.3	5.16
P36871	Phosphoglucomutase-1 OS=Homo sapiens GN=PGM1 PE=1 SV=3 - [PGM1_HUMAN]	299.54	0.2865	1	12	12	30	562	61.4	6.76
P11142	Heat shock cognate 71 kDa protein OS=Homo sapiens GN=HSPA8 PE=1 SV=1 - [HSP7C_HUMAN]	770.51	0.4334	2	19	25	132	646	70.9	5.52
P07237	Protein disulfide-isomerase OS=Homo sapiens GN=P4HB PE=1 SV=3 - [PDIA1_HUMAN]	703.5	0.4409	1	22	22	90	508	57.1	4.87
P22314	Ubiquitin-like modifier-activating enzyme 1 OS=Homo sapiens GN=UBA1 PE=1 SV=3 - [UBA1_HUMAN]	371.11	0.1446	1	11	11	19	1058	117.8	5.76
P27797	Calreticulin OS=Homo sapiens GN=CALR PE=1 SV=1 - [CALR_HUMAN]	184.7	0.2494	1	9	9	19	417	48.1	4.44
P00441	Superoxide dismutase [Cu-Zn] OS=Homo sapiens GN=SOD1 PE=1 SV=2 - [SODC_HUMAN]	118.66	0.1948	1	3	3	10	154	15.9	6.13
P10599	Thioredoxin OS=Homo sapiens GN=TXN PE=1 SV=3 - [THIO_HUMAN]	210.43	0.4286	1	5	5	50	105	11.7	4.92
Q10567	AP-1 complex subunit beta-1 OS=Homo sapiens GN=AP1B1 PE=1 SV=2 - [AP1B1_HUMAN]	12.97	0.0148	1	1	1	1	949	104.6	5.06
P13473	Lysosome-associated membrane glycoprotein 2 OS=Homo sapiens GN=LAMP2 PE=1 SV=2 - [LAMP2_HUMAN]	67.36	0.0488	1	2	2	6	410	44.9	5.63
P0DMV8	Heat shock 70 kDa protein 1A OS=Homo sapiens GN=HSPA1A PE=1 SV=1 - [HS71A_HUMAN]	999.71	0.493	2	23	28	205	641	70	5.66
P08133	Annexin A6 OS=Homo sapiens GN=ANXA6 PE=1 SV=3 - [ANXA6_HUMAN]	122.33	0.0669	1	3	4	5	673	75.8	5.6
P40926	Malate dehydrogenase, mitochondrial OS=Homo sapiens GN=MDH2 PE=1 SV=3 - [MDHM_HUMAN]	315.7	0.3639	1	9	9	18	338	35.5	8.68
P15153	Ras-related C3 botulinum toxin substrate 2 OS=Homo sapiens GN=RAC2 PE=1 SV=1 - [RAC2_HUMAN]	89.37	0.2135	3	4	4	14	192	21.4	7.61
P12814	Alpha-actinin-1 OS=Homo sapiens GN=ACTN1 PE=1 SV=2 - [ACTN1_HUMAN]	1145.01	0.4888	1	22	34	136	892	103	5.41
O43707	Alpha-actinin-4 OS=Homo sapiens GN=ACTN4 PE=1 SV=2 - [ACTN4_HUMAN]	856.06	0.393	2	15	27	114	911	104.8	5.44
P40925	Malate dehydrogenase, cytoplasmic OS=Homo sapiens GN=MDH1 PE=1 SV=4 - [MDHC_HUMAN]	163.13	0.1737	1	5	5	18	334	36.4	7.36
P07996	Thrombospondin-1 OS=Homo sapiens GN=THBS1 PE=1 SV=2 - [TSP1_HUMAN]	302.05	0.1222	1	11	11	27	1170	129.3	4.94
P00558	Phosphoglycerate kinase 1 OS=Homo sapiens GN=PGK1 PE=1 SV=3 - [PGK1_HUMAN]	749.78	0.6019	1	22	22	173	417	44.6	8.1
Q14847	LIM and SH3 domain protein 1 OS=Homo sapiens GN=LASP1 PE=1 SV=2 - [LASP1_HUMAN]	45.11	0.0881	1	2	2	3	261	29.7	7.05
P34932	Heat shock 70 kDa protein 4 OS=Homo sapiens GN=HSPA4 PE=1 SV=4 - [HSP74_HUMAN]	56.3	0.0381	1	2	2	2	840	94.3	5.19
Q13510	Acid ceramidase OS=Homo sapiens GN=ASAH1 PE=1 SV=5 - [ASAH1_HUMAN]	29.45	0.0304	1	1	1	4	395	44.6	7.62
P55786	Puromycin-sensitive aminopeptidase OS=Homo sapiens GN=NPEPPS PE=1 SV=2 - [PSA_HUMAN]	132.57	0.0762	2	6	6	10	919	103.2	5.72
P60900	Proteasome subunit alpha type-6 OS=Homo sapiens GN=PSMA6 PE=1 SV=1 - [PSA6_HUMAN]	39.25	0.122	1	2	2	5	246	27.4	6.76
P15144	Aminopeptidase N OS=Homo sapiens GN=ANPEP PE=1 SV=4 - [AMPN_HUMAN]	60.2	0.0393	1	4	4	4	967	109.5	5.48
P31150	Rab GDP dissociation inhibitor alpha OS=Homo sapiens GN=GDI1 PE=1 SV=2 - [GDIA_HUMAN]	224.86	0.1723	1	2	7	20	447	50.6	5.14
P35527	Keratin, type I cytoskeletal 9 OS=Homo sapiens GN=KRT9 PE=1 SV=3 - [K1C9_HUMAN]	851.05	0.488	1	22	23	176	623	62	5.24
P45877	Peptidyl-prolyl cis-trans isomerase C OS=Homo sapiens GN=PPIC PE=1 SV=1 - [PPIC_HUMAN]	143.13	0.1745	2	3	4	23	212	22.7	8.4
Q06323	Proteasome activator complex subunit 1 OS=Homo sapiens GN=PSME1 PE=1 SV=1 - [PSME1_HUMAN]	141.26	0.1807	1	4	4	15	249	28.7	6.02
Q9Y5Z4	Heme-binding protein 2 OS=Homo sapiens GN=HEBP2 PE=1 SV=1 - [HEBP2_HUMAN]	62.99	0.2244	1	4	4	5	205	22.9	4.63
P13797	Plastin-3 OS=Homo sapiens GN=PLS3 PE=1 SV=4 - [PLST_HUMAN]	317.33	0.1492	2	2	10	88	630	70.8	5.6
Q02818	Nucleobindin-1 OS=Homo sapiens GN=NUCB1 PE=1 SV=4 - [NUCB1_HUMAN]	428.38	0.4338	1	16	16	49	461	53.8	5.25
P07900	Heat shock protein HSP 90-alpha OS=Homo sapiens GN=HSP90AA1 PE=1 SV=5 - [HS90A_HUMAN]	204.22	0.138	7	3	9	19	732	84.6	5.02
P08238	Heat shock protein HSP 90-beta OS=Homo sapiens GN=HSP90AB1 PE=1 SV=4 - [HS90B_HUMAN]	171.35	0.1036	6	1	7	17	724	83.2	5.03
P13489	Ribonuclease inhibitor OS=Homo sapiens GN=RNH1 PE=1 SV=2 - [RINI_HUMAN]	113.2	0.1128	1	4	4	7	461	49.9	4.82
P04406	Glyceraldehyde-3-phosphate dehydrogenase OS=Homo sapiens GN=GAPDH PE=1 SV=3 - [G3P_HUMAN]	692.72	0.6955	1	18	18	358	335	36	8.46
Q8WUM4	Programmed cell death 6-interacting protein OS=Homo sapiens GN=PDCD6IP PE=1 SV=1 - [PDC6I_HUMAN]	160.16	0.0772	1	6	6	8	868	96	6.52
P62942	Peptidyl-prolyl cis-trans isomerase FKBP1A OS=Homo sapiens GN=FKBP1A PE=1 SV=2 - [FKB1A_HUMAN]	86.31	0.25	1	2	2	18	108	11.9	8.16
O60888	Protein CutA OS=Homo sapiens GN=CUTA PE=1 SV=2 - [CUTA_HUMAN]	36.84	0.0782	1	1	1	4	179	19.1	5.5
P60660	Myosin light polypeptide 6 OS=Homo sapiens GN=MYL6 PE=1 SV=2 - [MYL6_HUMAN]	105.53	0.2517	2	3	3	16	151	16.9	4.65
P20618	Proteasome subunit beta type-1 OS=Homo sapiens GN=PSMB1 PE=1 SV=2 - [PSB1_HUMAN]	85.76	0.1784	1	3	3	5	241	26.5	8.13
P14550	Alcohol dehydrogenase [NADP(+)] OS=Homo sapiens GN=AKR1A1 PE=1 SV=3 - [AK1A1_HUMAN]	59.04	0.0738	2	2	2	3	325	36.5	6.79
P00338	L-lactate dehydrogenase A chain OS=Homo sapiens GN=LDHA PE=1 SV=2 - [LDHA_HUMAN]	596.3	0.503	4	14	15	126	332	36.7	8.27
P30086	Phosphatidylethanolamine-binding protein 1 OS=Homo sapiens GN=PEBP1 PE=1 SV=3 - [PEBP1_HUMAN]	187.67	0.5722	1	8	8	13	187	21	7.53
P51149	Ras-related protein Rab-7a OS=Homo sapiens GN=RAB7A PE=1 SV=1 - [RAB7A_HUMAN]	249.96	0.4396	1	7	7	34	207	23.5	6.7
P52209	6-phosphogluconate dehydrogenase, decarboxylating OS=Homo sapiens GN=PGD PE=1 SV=3 - [6PGD_HUMAN]	931.11	0.4845	2	23	23	208	483	53.1	7.23
P18206	Vinculin OS=Homo sapiens GN=VCL PE=1 SV=4 - [VINC_HUMAN]	914.57	0.3007	1	27	27	93	1134	123.7	5.66
O15511	Actin-related protein 2/3 complex subunit 5 OS=Homo sapiens GN=ARPC5 PE=1 SV=3 - [ARPC5_HUMAN]	223.55	0.4238	1	6	6	30	151	16.3	5.67
P31949	Protein S100-A11 OS=Homo sapiens GN=S100A11 PE=1 SV=2 - [S10AB_HUMAN]	112.49	0.3429	1	3	3	22	105	11.7	7.12
P07737	Profilin-1 OS=Homo sapiens GN=PFN1 PE=1 SV=2 - [PROF1_HUMAN]	471.35	0.7143	1	10	10	302	140	15	8.27
O14818	Proteasome subunit alpha type-7 OS=Homo sapiens GN=PSMA7 PE=1 SV=1 - [PSA7_HUMAN]	61.9	0.1008	2	2	2	5	248	27.9	8.46
P04075	Fructose-bisphosphate aldolase A OS=Homo sapiens GN=ALDOA PE=1 SV=2 - [ALDOA_HUMAN]	767.39	0.728	1	18	21	187	364	39.4	8.09
P29401	Transketolase OS=Homo sapiens GN=TKT PE=1 SV=3 - [TKT_HUMAN]	1007.7	0.4992	1	26	26	296	623	67.8	7.66
P37802	Transgelin-2 OS=Homo sapiens GN=TAGLN2 PE=1 SV=3 - [TAGL2_HUMAN]	163.59	0.3769	1	6	6	26	199	22.4	8.25
Q99497	Protein deglycase DJ-1 OS=Homo sapiens GN=PARK7 PE=1 SV=2 - [PARK7_HUMAN]	254.95	0.5979	1	8	8	41	189	19.9	6.79
O75874	Isocitrate dehydrogenase [NADP] cytoplasmic OS=Homo sapiens GN=IDH1 PE=1 SV=2 - [IDHC_HUMAN]	170.97	0.1449	1	6	6	16	414	46.6	7.01
Q9BQE3	Tubulin alpha-1C chain OS=Homo sapiens GN=TUBA1C PE=1 SV=1 - [TBA1C_HUMAN]	111.96	0.069	3	3	3	8	449	49.9	5.1
P06744	Glucose-6-phosphate isomerase OS=Homo sapiens GN=GPI PE=1 SV=4 - [G6PI_HUMAN]	911.62	0.5699	1	26	27	219	558	63.1	8.32
P30040	Endoplasmic reticulum resident protein 29 OS=Homo sapiens GN=ERP29 PE=1 SV=4 - [ERP29_HUMAN]	70.65	0.1226	1	3	3	3	261	29	7.31
P06733	Alpha-enolase OS=Homo sapiens GN=ENO1 PE=1 SV=2 - [ENOA_HUMAN]	1090.54	0.6613	3	23	23	427	434	47.1	7.39
P49189	4-trimethylaminobutyraldehyde dehydrogenase OS=Homo sapiens GN=ALDH9A1 PE=1 SV=3 - [AL9A1_HUMAN]	41.68	0.0263	1	2	2	3	494	53.8	5.87
O95479	GDH/6PGL endoplasmic bifunctional protein OS=Homo sapiens GN=H6PD PE=1 SV=2 - [G6PE_HUMAN]	45.67	0.0329	1	2	2	3	791	88.8	7.3
O75390	Citrate synthase, mitochondrial OS=Homo sapiens GN=CS PE=1 SV=2 - [CISY_HUMAN]	65.45	0.0708	1	3	3	3	466	51.7	8.32
P27824	Calnexin OS=Homo sapiens GN=CANX PE=1 SV=2 - [CALX_HUMAN]	27.49	0.0169	1	1	1	1	592	67.5	4.6
P10644	cAMP-dependent protein kinase type I-alpha regulatory subunit OS=Homo sapiens GN=PRKAR1A PE=1 SV=1 - [KAP0_HUMAN]	25.71	0.0289	1	1	1	1	381	43	5.35
P07741	Adenine phosphoribosyltransferase OS=Homo sapiens GN=APRT PE=1 SV=2 - [APT_HUMAN]	53.28	0.1167	1	2	2	3	180	19.6	6.02
Q9P2E9	Ribosome-binding protein 1 OS=Homo sapiens GN=RRBP1 PE=1 SV=4 - [RRBP1_HUMAN]	26.91	0.1135	1	1	1	1	1410	152.4	8.6
P61224	Ras-related protein Rap-1b OS=Homo sapiens GN=RAP1B PE=1 SV=1 - [RAP1B_HUMAN]	68.21	0.125	3	2	2	2	184	20.8	5.78
O00764	Pyridoxal kinase OS=Homo sapiens GN=PDXK PE=1 SV=1 - [PDXK_HUMAN]	114.44	0.109	1	3	3	6	312	35.1	6.13
P09960	Leukotriene A-4 hydrolase OS=Homo sapiens GN=LTA4H PE=1 SV=2 - [LKHA4_HUMAN]	970.13	0.5434	1	28	28	172	611	69.2	6.18
P28799	Granulins OS=Homo sapiens GN=GRN PE=1 SV=2 - [GRN_HUMAN]	295.97	0.2192	1	10	10	41	593	63.5	6.83
P09211	Glutathione S-transferase P OS=Homo sapiens GN=GSTP1 PE=1 SV=2 - [GSTP1_HUMAN]	473.52	0.7	1	13	13	141	210	23.3	5.64
P50395	Rab GDP dissociation inhibitor beta OS=Homo sapiens GN=GDI2 PE=1 SV=2 - [GDIB_HUMAN]	558.21	0.5753	1	14	19	67	445	50.6	6.47
P61204	ADP-ribosylation factor 3 OS=Homo sapiens GN=ARF3 PE=1 SV=2 - [ARF3_HUMAN]	227.37	0.3923	4	7	7	27	181	20.6	7.43
Q06830	Peroxiredoxin-1 OS=Homo sapiens GN=PRDX1 PE=1 SV=1 - [PRDX1_HUMAN]	219.66	0.3769	1	6	8	30	199	22.1	8.13
Q14697	Neutral alpha-glucosidase AB OS=Homo sapiens GN=GANAB PE=1 SV=3 - [GANAB_HUMAN]	181.97	0.1208	1	8	8	12	944	106.8	6.14
O15400	Syntaxin-7 OS=Homo sapiens GN=STX7 PE=1 SV=4 - [STX7_HUMAN]	22.05	0.0536	1	1	1	1	261	29.8	5.55
P52597	Heterogeneous nuclear ribonucleoprotein F OS=Homo sapiens GN=HNRNPF PE=1 SV=3 - [HNRPF_HUMAN]	31.07	0.041	1	1	1	1	415	45.6	5.58
P12109	Collagen alpha-1(VI) chain OS=Homo sapiens GN=COL6A1 PE=1 SV=3 - [CO6A1_HUMAN]	173.17	0.1109	1	7	7	14	1028	108.5	5.43
P50991	T-complex protein 1 subunit delta OS=Homo sapiens GN=CCT4 PE=1 SV=4 - [TCPD_HUMAN]	32.5	0.0241	1	1	1	1	539	57.9	7.83
P61586	Transforming protein RhoA OS=Homo sapiens GN=RHOA PE=1 SV=1 - [RHOA_HUMAN]	115.65	0.2953	3	5	5	13	193	21.8	6.1
P28070	Proteasome subunit beta type-4 OS=Homo sapiens GN=PSMB4 PE=1 SV=4 - [PSB4_HUMAN]	40.4	0.0909	1	2	2	3	264	29.2	5.97
Q96CG8	Collagen triple helix repeat-containing protein 1 OS=Homo sapiens GN=CTHRC1 PE=1 SV=1 - [CTHR1_HUMAN]	25.99	0.0329	1	1	1	2	243	26.2	7.99
Q6IBS0	Twinfilin-2 OS=Homo sapiens GN=TWF2 PE=1 SV=2 - [TWF2_HUMAN]	50.32	0.0544	1	1	1	3	349	39.5	6.84
P17931	Galectin-3 OS=Homo sapiens GN=LGALS3 PE=1 SV=5 - [LEG3_HUMAN]	73.81	0.14	1	3	3	7	250	26.1	8.56
Q9Y4L1	Hypoxia up-regulated protein 1 OS=Homo sapiens GN=HYOU1 PE=1 SV=1 - [HYOU1_HUMAN]	44.12	0.015	1	1	1	1	999	111.3	5.22
P30041	Peroxiredoxin-6 OS=Homo sapiens GN=PRDX6 PE=1 SV=3 - [PRDX6_HUMAN]	237.34	0.4732	1	9	9	23	224	25	6.38
O75083	WD repeat-containing protein 1 OS=Homo sapiens GN=WDR1 PE=1 SV=4 - [WDR1_HUMAN]	291.95	0.2607	1	11	11	26	606	66.2	6.65
P55072	Transitional endoplasmic reticulum ATPase OS=Homo sapiens GN=VCP PE=1 SV=4 - [TERA_HUMAN]	87.06	0.0558	1	3	3	4	806	89.3	5.26
P07858	Cathepsin B OS=Homo sapiens GN=CTSB PE=1 SV=3 - [CATB_HUMAN]	183.82	0.236	1	7	7	16	339	37.8	6.3
P23381	Tryptophan--tRNA ligase, cytoplasmic OS=Homo sapiens GN=WARS PE=1 SV=2 - [SYWC_HUMAN]	45.17	0.034	1	1	1	3	471	53.1	6.23
P07195	L-lactate dehydrogenase B chain OS=Homo sapiens GN=LDHB PE=1 SV=2 - [LDHB_HUMAN]	327.24	0.3593	3	10	11	42	334	36.6	6.05
O15143	Actin-related protein 2/3 complex subunit 1B OS=Homo sapiens GN=ARPC1B PE=1 SV=3 - [ARC1B_HUMAN]	152.98	0.2608	1	6	6	11	372	40.9	8.35
Q9BRA2	Thioredoxin domain-containing protein 17 OS=Homo sapiens GN=TXNDC17 PE=1 SV=1 - [TXD17_HUMAN]	46.19	0.1382	1	2	2	6	123	13.9	5.52
P61077	Ubiquitin-conjugating enzyme E2 D3 OS=Homo sapiens GN=UBE2D3 PE=1 SV=1 - [UB2D3_HUMAN]	27.35	0.0748	2	1	1	2	147	16.7	7.8
O00299	Chloride intracellular channel protein 1 OS=Homo sapiens GN=CLIC1 PE=1 SV=4 - [CLIC1_HUMAN]	268.32	0.3568	1	7	7	23	241	26.9	5.17
P35754	Glutaredoxin-1 OS=Homo sapiens GN=GLRX PE=1 SV=2 - [GLRX1_HUMAN]	80.77	0.1132	1	2	2	12	106	11.8	8.09
P15814	Immunoglobulin lambda-like polypeptide 1 OS=Homo sapiens GN=IGLL1 PE=1 SV=1 - [IGLL1_HUMAN]	81.81	0.1784	1	2	3	19	213	22.9	10.07
P61970	Nuclear transport factor 2 OS=Homo sapiens GN=NUTF2 PE=1 SV=1 - [NTF2_HUMAN]	40.23	0.1732	1	2	2	4	127	14.5	5.38
P52907	F-actin-capping protein subunit alpha-1 OS=Homo sapiens GN=CAPZA1 PE=1 SV=3 - [CAZA1_HUMAN]	219.07	0.3951	1	6	7	29	286	32.9	5.69
P22392	Nucleoside diphosphate kinase B OS=Homo sapiens GN=NME2 PE=1 SV=1 - [NDKB_HUMAN]	159.57	0.4211	2	2	7	29	152	17.3	8.41
Q96KK5	Histone H2A type 1-H OS=Homo sapiens GN=HIST1H2AH PE=1 SV=3 - [H2A1H_HUMAN]	62.62	0.2578	14	3	3	5	128	13.9	10.89
P16870	Carboxypeptidase E OS=Homo sapiens GN=CPE PE=1 SV=1 - [CBPE_HUMAN]	367.67	0.3298	1	13	13	48	476	53.1	5.14
P07602	Prosaposin OS=Homo sapiens GN=PSAP PE=1 SV=2 - [SAP_HUMAN]	664.22	0.4179	1	21	21	93	524	58.1	5.17
P50990	T-complex protein 1 subunit theta OS=Homo sapiens GN=CCT8 PE=1 SV=4 - [TCPQ_HUMAN]	28.02	0.0274	1	1	1	1	548	59.6	5.6
P07384	Calpain-1 catalytic subunit OS=Homo sapiens GN=CAPN1 PE=1 SV=1 - [CAN1_HUMAN]	143.8	0.0826	1	5	5	13	714	81.8	5.67
Q14019	Coactosin-like protein OS=Homo sapiens GN=COTL1 PE=1 SV=3 - [COTL1_HUMAN]	321.74	0.6268	1	10	10	38	142	15.9	5.67
O75368	SH3 domain-binding glutamic acid-rich-like protein OS=Homo sapiens GN=SH3BGRL PE=1 SV=1 - [SH3L1_HUMAN]	58.49	0.114	1	2	2	6	114	12.8	5.25
P16949	Stathmin OS=Homo sapiens GN=STMN1 PE=1 SV=3 - [STMN1_HUMAN]	72.64	0.1812	2	3	3	3	149	17.3	5.97
P51148	Ras-related protein Rab-5C OS=Homo sapiens GN=RAB5C PE=1 SV=2 - [RAB5C_HUMAN]	99.93	0.1806	3	3	3	14	216	23.5	8.41
O75347	Tubulin-specific chaperone A OS=Homo sapiens GN=TBCA PE=1 SV=3 - [TBCA_HUMAN]	22.01	0.0648	1	1	1	1	108	12.8	5.29
O75223	Gamma-glutamylcyclotransferase OS=Homo sapiens GN=GGCT PE=1 SV=1 - [GGCT_HUMAN]	95.82	0.2234	1	4	4	5	188	21	5.14
P37837	Transaldolase OS=Homo sapiens GN=TALDO1 PE=1 SV=2 - [TALDO_HUMAN]	668.2	0.4777	1	20	20	172	337	37.5	6.81
P62805	Histone H4 OS=Homo sapiens GN=HIST1H4A PE=1 SV=2 - [H4_HUMAN]	204.72	0.5728	1	6	6	26	103	11.4	11.36
P13647	Keratin, type II cytoskeletal 5 OS=Homo sapiens GN=KRT5 PE=1 SV=3 - [K2C5_HUMAN]	508.78	0.2729	2	7	18	45	590	62.3	7.74
P02538	Keratin, type II cytoskeletal 6A OS=Homo sapiens GN=KRT6A PE=1 SV=3 - [K2C6A_HUMAN]	450.16	0.2624	5	5	17	50	564	60	8
P23528	Cofilin-1 OS=Homo sapiens GN=CFL1 PE=1 SV=3 - [COF1_HUMAN]	347.44	0.6145	3	11	11	50	166	18.5	8.09
P23284	Peptidyl-prolyl cis-trans isomerase B OS=Homo sapiens GN=PPIB PE=1 SV=2 - [PPIB_HUMAN]	273.75	0.3704	2	8	9	72	216	23.7	9.41
Q96HE7	ERO1-like protein alpha OS=Homo sapiens GN=ERO1A PE=1 SV=2 - [ERO1A_HUMAN]	78.23	0.0598	1	3	3	4	468	54.4	5.68
Q99536	Synaptic vesicle membrane protein VAT-1 homolog OS=Homo sapiens GN=VAT1 PE=1 SV=2 - [VAT1_HUMAN]	209.62	0.1858	1	6	6	22	393	41.9	6.29
P30101	Protein disulfide-isomerase A3 OS=Homo sapiens GN=PDIA3 PE=1 SV=4 - [PDIA3_HUMAN]	86.33	0.0812	1	4	4	8	505	56.7	6.35
P14324	Farnesyl pyrophosphate synthase OS=Homo sapiens GN=FDPS PE=1 SV=4 - [FPPS_HUMAN]	25.95	0.043	1	1	1	2	419	48.2	6.15
P07910	Heterogeneous nuclear ribonucleoproteins C1/C2 OS=Homo sapiens GN=HNRNPC PE=1 SV=4 - [HNRPC_HUMAN]	22.78	0.0523	1	1	1	1	306	33.6	5.08
P52565	Rho GDP-dissociation inhibitor 1 OS=Homo sapiens GN=ARHGDIA PE=1 SV=3 - [GDIR1_HUMAN]	120.02	0.2549	1	5	5	14	204	23.2	5.11
P47756	F-actin-capping protein subunit beta OS=Homo sapiens GN=CAPZB PE=1 SV=4 - [CAPZB_HUMAN]	186.35	0.2924	1	7	7	16	277	31.3	5.59
P62158	Calmodulin OS=Homo sapiens GN=CALM1 PE=1 SV=2 - [CALM_HUMAN]	170	0.4899	1	5	7	31	149	16.8	4.22
P59998	Actin-related protein 2/3 complex subunit 4 OS=Homo sapiens GN=ARPC4 PE=1 SV=3 - [ARPC4_HUMAN]	218.56	0.4345	1	7	7	33	168	19.7	8.43
P49721	Proteasome subunit beta type-2 OS=Homo sapiens GN=PSMB2 PE=1 SV=1 - [PSB2_HUMAN]	44.33	0.1045	1	2	2	5	201	22.8	7.02
O15144	Actin-related protein 2/3 complex subunit 2 OS=Homo sapiens GN=ARPC2 PE=1 SV=1 - [ARPC2_HUMAN]	316.45	0.3833	1	12	12	53	300	34.3	7.36
P48637	Glutathione synthetase OS=Homo sapiens GN=GSS PE=1 SV=1 - [GSHB_HUMAN]	42.46	0.0169	1	1	1	3	474	52.4	5.92
P26641	Elongation factor 1-gamma OS=Homo sapiens GN=EEF1G PE=1 SV=3 - [EF1G_HUMAN]	79.89	0.0526	1	2	2	4	437	50.1	6.67
P61160	Actin-related protein 2 OS=Homo sapiens GN=ACTR2 PE=1 SV=1 - [ARP2_HUMAN]	219.84	0.2741	1	8	9	42	394	44.7	6.74
P61158	Actin-related protein 3 OS=Homo sapiens GN=ACTR3 PE=1 SV=3 - [ARP3_HUMAN]	292.73	0.2895	3	10	10	28	418	47.3	5.88
P10619	Lysosomal protective protein OS=Homo sapiens GN=CTSA PE=1 SV=2 - [PPGB_HUMAN]	34.47	0.0271	1	1	1	2	480	54.4	6.61
P43034	Platelet-activating factor acetylhydrolase IB subunit alpha OS=Homo sapiens GN=PAFAH1B1 PE=1 SV=2 - [LIS1_HUMAN]	21.05	0.022	1	1	1	1	410	46.6	7.37
P17858	ATP-dependent 6-phosphofructokinase, liver type OS=Homo sapiens GN=PFKL PE=1 SV=6 - [PFKAL_HUMAN]	83.06	0.0577	2	3	3	5	780	85	7.5
P06737	Glycogen phosphorylase, liver form OS=Homo sapiens GN=PYGL PE=1 SV=4 - [PYGL_HUMAN]	784.26	0.3577	3	26	26	109	847	97.1	7.17
P04004	Vitronectin OS=Homo sapiens GN=VTN PE=1 SV=1 - [VTNC_HUMAN]	57.07	0.0523	1	2	2	5	478	54.3	5.8
Q9H4M9	EH domain-containing protein 1 OS=Homo sapiens GN=EHD1 PE=1 SV=2 - [EHD1_HUMAN]	59.98	0.0412	3	2	2	4	534	60.6	6.83
O00754	Lysosomal alpha-mannosidase OS=Homo sapiens GN=MAN2B1 PE=1 SV=3 - [MA2B1_HUMAN]	27.99	0.0109	1	1	1	1	1011	113.7	7.28
P04899	Guanine nucleotide-binding protein G(i) subunit alpha-2 OS=Homo sapiens GN=GNAI2 PE=1 SV=3 - [GNAI2_HUMAN]	88.62	0.1183	10	2	3	7	355	40.4	5.54
P63092	Guanine nucleotide-binding protein G(s) subunit alpha isoforms short OS=Homo sapiens GN=GNAS PE=1 SV=1 - [GNAS2_HUMAN]	67.62	0.0508	11	1	2	6	394	45.6	5.82
P00491	Purine nucleoside phosphorylase OS=Homo sapiens GN=PNP PE=1 SV=2 - [PNPH_HUMAN]	484.44	0.5779	1	12	13	80	289	32.1	6.95
Q99439	Calponin-2 OS=Homo sapiens GN=CNN2 PE=1 SV=4 - [CNN2_HUMAN]	76.93	0.1424	1	3	3	4	309	33.7	7.33
P49720	Proteasome subunit beta type-3 OS=Homo sapiens GN=PSMB3 PE=1 SV=2 - [PSB3_HUMAN]	90.49	0.122	1	2	2	5	205	22.9	6.55
Q9H299	SH3 domain-binding glutamic acid-rich-like protein 3 OS=Homo sapiens GN=SH3BGRL3 PE=1 SV=1 - [SH3L3_HUMAN]	97.64	0.3871	1	4	4	21	93	10.4	4.93
P68036	Ubiquitin-conjugating enzyme E2 L3 OS=Homo sapiens GN=UBE2L3 PE=1 SV=1 - [UB2L3_HUMAN]	58.9	0.2013	1	2	2	2	154	17.9	8.51
Q9NY33	Dipeptidyl peptidase 3 OS=Homo sapiens GN=DPP3 PE=1 SV=2 - [DPP3_HUMAN]	41.17	0.0353	1	2	2	2	737	82.5	5.1
P17900	Ganglioside GM2 activator OS=Homo sapiens GN=GM2A PE=1 SV=4 - [SAP3_HUMAN]	58.38	0.0933	1	2	2	2	193	20.8	5.31
P31939	Bifunctional purine biosynthesis protein PURH OS=Homo sapiens GN=ATIC PE=1 SV=3 - [PUR9_HUMAN]	33.39	0.0253	1	1	1	1	592	64.6	6.71
P25789	Proteasome subunit alpha type-4 OS=Homo sapiens GN=PSMA4 PE=1 SV=1 - [PSA4_HUMAN]	56.46	0.069	1	2	2	4	261	29.5	7.72
Q13162	Peroxiredoxin-4 OS=Homo sapiens GN=PRDX4 PE=1 SV=1 - [PRDX4_HUMAN]	128.9	0.2066	1	3	4	21	271	30.5	6.29
O60814	Histone H2B type 1-K OS=Homo sapiens GN=HIST1H2BK PE=1 SV=3 - [H2B1K_HUMAN]	148.76	0.3413	15	4	4	40	126	13.9	10.32
P18669	Phosphoglycerate mutase 1 OS=Homo sapiens GN=PGAM1 PE=1 SV=2 - [PGAM1_HUMAN]	379.99	0.7362	3	12	12	57	254	28.8	7.18
P23526	Adenosylhomocysteinase OS=Homo sapiens GN=AHCY PE=1 SV=4 - [SAHH_HUMAN]	37.38	0.044	1	2	2	4	432	47.7	6.34
P06703	Protein S100-A6 OS=Homo sapiens GN=S100A6 PE=1 SV=1 - [S10A6_HUMAN]	108.34	0.3444	1	4	4	14	90	10.2	5.48
P05787	Keratin, type II cytoskeletal 8 OS=Homo sapiens GN=KRT8 PE=1 SV=7 - [K2C8_HUMAN]	158.72	0.1139	4	1	8	19	483	53.7	5.59
O43790	Keratin, type II cuticular Hb6 OS=Homo sapiens GN=KRT86 PE=1 SV=1 - [KRT86_HUMAN]	47.03	0.0288	4	1	2	7	486	53.5	5.66
O14979	Heterogeneous nuclear ribonucleoprotein D-like OS=Homo sapiens GN=HNRNPDL PE=1 SV=3 - [HNRDL_HUMAN]	57.18	0.031	1	1	2	7	420	46.4	9.57
Q9HC38	Glyoxalase domain-containing protein 4 OS=Homo sapiens GN=GLOD4 PE=1 SV=1 - [GLOD4_HUMAN]	78.22	0.1278	1	4	4	6	313	34.8	5.6
P78417	Glutathione S-transferase omega-1 OS=Homo sapiens GN=GSTO1 PE=1 SV=2 - [GSTO1_HUMAN]	182.19	0.2946	1	7	7	24	241	27.5	6.6
P00390	Glutathione reductase, mitochondrial OS=Homo sapiens GN=GSR PE=1 SV=2 - [GSHR_HUMAN]	53.88	0.0383	1	2	2	9	522	56.2	8.5
O15145	Actin-related protein 2/3 complex subunit 3 OS=Homo sapiens GN=ARPC3 PE=1 SV=3 - [ARPC3_HUMAN]	172.19	0.2865	1	6	6	12	178	20.5	8.59
P32119	Peroxiredoxin-2 OS=Homo sapiens GN=PRDX2 PE=1 SV=5 - [PRDX2_HUMAN]	221.19	0.3232	1	6	7	28	198	21.9	5.97
P01033	Metalloproteinase inhibitor 1 OS=Homo sapiens GN=TIMP1 PE=1 SV=1 - [TIMP1_HUMAN]	267.42	0.4783	1	7	7	35	207	23.2	8.1
Q12905	Interleukin enhancer-binding factor 2 OS=Homo sapiens GN=ILF2 PE=1 SV=2 - [ILF2_HUMAN]	31.5	0.0359	1	1	1	1	390	43	5.26
P17174	Aspartate aminotransferase, cytoplasmic OS=Homo sapiens GN=GOT1 PE=1 SV=3 - [AATC_HUMAN]	21.63	0.0194	1	1	1	1	413	46.2	7.01
P68871	Hemoglobin subunit beta OS=Homo sapiens GN=HBB PE=1 SV=2 - [HBB_HUMAN]	673.31	0.9388	4	6	12	526	147	16	7.28
P02042	Hemoglobin subunit delta OS=Homo sapiens GN=HBD PE=1 SV=2 - [HBD_HUMAN]	483.62	0.8299	4	5	11	361	147	16	8.05
P61106	Ras-related protein Rab-14 OS=Homo sapiens GN=RAB14 PE=1 SV=4 - [RAB14_HUMAN]	74.16	0.1395	12	2	3	8	215	23.9	6.21
Q9H0U4	Ras-related protein Rab-1B OS=Homo sapiens GN=RAB1B PE=1 SV=1 - [RAB1B_HUMAN]	108.39	0.2239	20	3	4	15	201	22.2	5.73
O95716	Ras-related protein Rab-3D OS=Homo sapiens GN=RAB3D PE=1 SV=1 - [RAB3D_HUMAN]	61.3	0.1689	15	2	3	8	219	24.3	4.93
Q9UJ70	N-acetyl-D-glucosamine kinase OS=Homo sapiens GN=NAGK PE=1 SV=4 - [NAGK_HUMAN]	147.26	0.1831	1	5	5	9	344	37.4	6.24
O95336	6-phosphogluconolactonase OS=Homo sapiens GN=PGLS PE=1 SV=2 - [6PGL_HUMAN]	66.8	0.1047	1	2	2	3	258	27.5	6.05
Q01105	Protein SET OS=Homo sapiens GN=SET PE=1 SV=3 - [SET_HUMAN]	22.57	0.0345	2	1	1	1	290	33.5	4.32
Q92882	Osteoclast-stimulating factor 1 OS=Homo sapiens GN=OSTF1 PE=1 SV=2 - [OSTF1_HUMAN]	26.78	0.0561	1	1	1	1	214	23.8	5.68
Q9UL25	Ras-related protein Rab-21 OS=Homo sapiens GN=RAB21 PE=1 SV=3 - [RAB21_HUMAN]	28.57	0.0489	1	1	1	1	225	24.3	7.94
P01024	Complement C3 OS=Homo sapiens GN=C3 PE=1 SV=2 - [CO3_HUMAN]	2685.02	0.5646	2	77	77	592	1663	187	6.4
P13987	CD59 glycoprotein OS=Homo sapiens GN=CD59 PE=1 SV=1 - [CD59_HUMAN]	76.37	0.1563	1	2	2	11	128	14.2	6.48
Q9H173	Nucleotide exchange factor SIL1 OS=Homo sapiens GN=SIL1 PE=1 SV=1 - [SIL1_HUMAN]	81.25	0.0564	1	2	2	14	461	52.1	5.36
P00492	Hypoxanthine-guanine phosphoribosyltransferase OS=Homo sapiens GN=HPRT1 PE=1 SV=2 - [HPRT_HUMAN]	80.16	0.1697	1	3	3	4	218	24.6	6.68
P04179	Superoxide dismutase [Mn], mitochondrial OS=Homo sapiens GN=SOD2 PE=1 SV=2 - [SODM_HUMAN]	106.05	0.1937	1	4	4	8	222	24.7	8.25
Q96G03	Phosphoglucomutase-2 OS=Homo sapiens GN=PGM2 PE=1 SV=4 - [PGM2_HUMAN]	153.48	0.1716	1	8	8	11	612	68.2	6.73
Q9UBQ0	Vacuolar protein sorting-associated protein 29 OS=Homo sapiens GN=VPS29 PE=1 SV=1 - [VPS29_HUMAN]	35.29	0.0714	1	1	1	2	182	20.5	6.79
P47755	F-actin-capping protein subunit alpha-2 OS=Homo sapiens GN=CAPZA2 PE=1 SV=3 - [CAZA2_HUMAN]	52.82	0.0874	1	1	2	4	286	32.9	5.85
Q9ULZ3	Apoptosis-associated speck-like protein containing a CARD OS=Homo sapiens GN=PYCARD PE=1 SV=2 - [ASC_HUMAN]	47.97	0.1333	1	2	2	3	195	21.6	6.34
P30043	Flavin reductase (NADPH) OS=Homo sapiens GN=BLVRB PE=1 SV=3 - [BLVRB_HUMAN]	98.98	0.1845	1	4	4	5	206	22.1	7.65
Q13185	Chromobox protein homolog 3 OS=Homo sapiens GN=CBX3 PE=1 SV=4 - [CBX3_HUMAN]	25.3	0.0765	1	1	1	1	183	20.8	5.33
P43490	Nicotinamide phosphoribosyltransferase OS=Homo sapiens GN=NAMPT PE=1 SV=1 - [NAMPT_HUMAN]	165.34	0.167	1	7	7	19	491	55.5	7.15
P58546	Myotrophin OS=Homo sapiens GN=MTPN PE=1 SV=2 - [MTPN_HUMAN]	29.57	0.1441	1	1	1	1	118	12.9	5.52
Q9H0W9	Ester hydrolase C11orf54 OS=Homo sapiens GN=C11orf54 PE=1 SV=1 - [CK054_HUMAN]	20.35	0.054	1	1	1	1	315	35.1	6.7
Q16851	UTP--glucose-1-phosphate uridylyltransferase OS=Homo sapiens GN=UGP2 PE=1 SV=5 - [UGPA_HUMAN]	204.17	0.1476	1	8	8	20	508	56.9	8.15
Q08623	Pseudouridine-5'-phosphatase OS=Homo sapiens GN=PUDP PE=1 SV=3 - [HDHD1_HUMAN]	35.42	0.0789	1	1	1	1	228	25.2	5.31
P99999	Cytochrome c OS=Homo sapiens GN=CYCS PE=1 SV=2 - [CYC_HUMAN]	57.1	0.2476	1	3	3	3	105	11.7	9.57
O75367	Core histone macro-H2A.1 OS=Homo sapiens GN=H2AFY PE=1 SV=4 - [H2AY_HUMAN]	10.13	0.0296	1	1	1	1	372	39.6	9.79
P13010	X-ray repair cross-complementing protein 5 OS=Homo sapiens GN=XRCC5 PE=1 SV=3 - [XRCC5_HUMAN]	26.29	0.015	1	1	1	1	732	82.7	5.81
P02774	Vitamin D-binding protein OS=Homo sapiens GN=GC PE=1 SV=1 - [VTDB_HUMAN]	503.33	0.4515	3	19	19	68	474	52.9	5.54
P80723	Brain acid soluble protein 1 OS=Homo sapiens GN=BASP1 PE=1 SV=2 - [BASP1_HUMAN]	325.12	0.63	1	10	10	44	227	22.7	4.63
Q16881	Thioredoxin reductase 1, cytoplasmic OS=Homo sapiens GN=TXNRD1 PE=1 SV=3 - [TRXR1_HUMAN]	28.59	0.0354	1	1	1	3	649	70.9	7.39
P15531	Nucleoside diphosphate kinase A OS=Homo sapiens GN=NME1 PE=1 SV=1 - [NDKA_HUMAN]	164.9	0.4211	1	2	7	28	152	17.1	6.19
P62328	Thymosin beta-4 OS=Homo sapiens GN=TMSB4X PE=1 SV=2 - [TYB4_HUMAN]	39.26	0.2955	2	2	2	7	44	5	5.06
P27482	Calmodulin-like protein 3 OS=Homo sapiens GN=CALML3 PE=1 SV=2 - [CALL3_HUMAN]	173.77	0.4765	1	4	6	13	149	16.9	4.42
Q9GZV4	Eukaryotic translation initiation factor 5A-2 OS=Homo sapiens GN=EIF5A2 PE=1 SV=3 - [IF5A2_HUMAN]	21.73	0.0784	3	1	1	2	153	16.8	5.58
P62826	GTP-binding nuclear protein Ran OS=Homo sapiens GN=RAN PE=1 SV=3 - [RAN_HUMAN]	112.02	0.2361	1	5	5	10	216	24.4	7.49
Q9NZ08	Endoplasmic reticulum aminopeptidase 1 OS=Homo sapiens GN=ERAP1 PE=1 SV=3 - [ERAP1_HUMAN]	86.35	0.0553	1	4	4	4	941	107.2	6.46
P62491	Ras-related protein Rab-11A OS=Homo sapiens GN=RAB11A PE=1 SV=3 - [RB11A_HUMAN]	90.71	0.1296	2	2	2	10	216	24.4	6.57
Q8TDQ7	Glucosamine-6-phosphate isomerase 2 OS=Homo sapiens GN=GNPDA2 PE=1 SV=1 - [GNPI2_HUMAN]	23.59	0.0399	2	1	1	1	276	31.1	6.95
P35240	Merlin OS=Homo sapiens GN=NF2 PE=1 SV=1 - [MERL_HUMAN]	39.49	0.0235	1	1	1	6	595	69.6	6.47
P80303	Nucleobindin-2 OS=Homo sapiens GN=NUCB2 PE=1 SV=2 - [NUCB2_HUMAN]	834.51	0.5714	1	23	23	197	420	50.2	5.12
P62993	Growth factor receptor-bound protein 2 OS=Homo sapiens GN=GRB2 PE=1 SV=1 - [GRB2_HUMAN]	62.18	0.1382	1	3	3	5	217	25.2	6.32
P39687	Acidic leucine-rich nuclear phosphoprotein 32 family member A OS=Homo sapiens GN=ANP32A PE=1 SV=1 - [AN32A_HUMAN]	89.02	0.1044	4	3	3	9	249	28.6	4.09
P16403	Histone H1.2 OS=Homo sapiens GN=HIST1H1C PE=1 SV=2 - [H12_HUMAN]	134.74	0.169	5	2	4	8	213	21.4	10.93
P25788	Proteasome subunit alpha type-3 OS=Homo sapiens GN=PSMA3 PE=1 SV=2 - [PSA3_HUMAN]	50.99	0.0784	1	2	2	2	255	28.4	5.33
P30740	Leukocyte elastase inhibitor OS=Homo sapiens GN=SERPINB1 PE=1 SV=1 - [ILEU_HUMAN]	700.87	0.504	4	20	20	139	379	42.7	6.28
P61956	Small ubiquitin-related modifier 2 OS=Homo sapiens GN=SUMO2 PE=1 SV=3 - [SUMO2_HUMAN]	32.14	0.1263	3	1	1	2	95	10.9	5.5
O14773	Tripeptidyl-peptidase 1 OS=Homo sapiens GN=TPP1 PE=1 SV=2 - [TPP1_HUMAN]	111.28	0.1243	1	4	4	6	563	61.2	6.48
O43396	Thioredoxin-like protein 1 OS=Homo sapiens GN=TXNL1 PE=1 SV=3 - [TXNL1_HUMAN]	40.63	0.128	1	2	2	3	289	32.2	4.96
Q9H4A4	Aminopeptidase B OS=Homo sapiens GN=RNPEP PE=1 SV=2 - [AMPB_HUMAN]	139.85	0.1092	1	6	6	13	650	72.5	5.74
Q96FW1	Ubiquitin thioesterase OTUB1 OS=Homo sapiens GN=OTUB1 PE=1 SV=2 - [OTUB1_HUMAN]	40.46	0.0554	1	1	1	1	271	31.3	4.94
P61916	Epididymal secretory protein E1 OS=Homo sapiens GN=NPC2 PE=1 SV=1 - [NPC2_HUMAN]	144.08	0.4305	1	5	5	23	151	16.6	7.65
Q9UHL4	Dipeptidyl peptidase 2 OS=Homo sapiens GN=DPP7 PE=1 SV=3 - [DPP2_HUMAN]	66.51	0.0732	1	3	3	12	492	54.3	6.32
P42785	Lysosomal Pro-X carboxypeptidase OS=Homo sapiens GN=PRCP PE=1 SV=1 - [PCP_HUMAN]	126.84	0.0806	1	3	3	11	496	55.8	7.21
P68431	Histone H3.1 OS=Homo sapiens GN=HIST1H3A PE=1 SV=2 - [H31_HUMAN]	67.84	0.1691	5	3	3	7	136	15.4	11.12
Q8WXI7	Mucin-16 OS=Homo sapiens GN=MUC16 PE=1 SV=2 - [MUC16_HUMAN]	14.09	0.0005	1	1	1	1	22152	2351.2	6
P20700	Lamin-B1 OS=Homo sapiens GN=LMNB1 PE=1 SV=2 - [LMNB1_HUMAN]	38.94	0.0171	1	1	1	1	586	66.4	5.16
P25786	Proteasome subunit alpha type-1 OS=Homo sapiens GN=PSMA1 PE=1 SV=1 - [PSA1_HUMAN]	31.94	0.0342	1	1	1	1	263	29.5	6.61
Q13217	DnaJ homolog subfamily C member 3 OS=Homo sapiens GN=DNAJC3 PE=1 SV=1 - [DNJC3_HUMAN]	100.8	0.0615	1	4	4	11	504	57.5	6.15
Q9BRK5	45 kDa calcium-binding protein OS=Homo sapiens GN=SDF4 PE=1 SV=1 - [CAB45_HUMAN]	49.85	0.0967	1	3	3	4	362	41.8	4.86
P46976	Glycogenin-1 OS=Homo sapiens GN=GYG1 PE=1 SV=4 - [GLYG_HUMAN]	149.63	0.1371	1	5	5	34	350	39.4	5.53
P69905	Hemoglobin subunit alpha OS=Homo sapiens GN=HBA1 PE=1 SV=2 - [HBA_HUMAN]	341.76	0.6761	2	8	8	248	142	15.2	8.68
P16401	Histone H1.5 OS=Homo sapiens GN=HIST1H1B PE=1 SV=3 - [H15_HUMAN]	92.76	0.1195	1	1	3	8	226	22.6	10.92
O75695	Protein XRP2 OS=Homo sapiens GN=RP2 PE=1 SV=4 - [XRP2_HUMAN]	22.24	0.0229	1	1	1	1	350	39.6	5.12
P48723	Heat shock 70 kDa protein 13 OS=Homo sapiens GN=HSPA13 PE=1 SV=1 - [HSP13_HUMAN]	31.23	0.0212	1	1	1	3	471	51.9	5.76
P07686	Beta-hexosaminidase subunit beta OS=Homo sapiens GN=HEXB PE=1 SV=3 - [HEXB_HUMAN]	197.07	0.1493	1	6	7	20	556	63.1	6.76
P19971	Thymidine phosphorylase OS=Homo sapiens GN=TYMP PE=1 SV=2 - [TYPH_HUMAN]	94.25	0.0581	1	2	2	5	482	49.9	5.53
Q9Y2V2	Calcium-regulated heat stable protein 1 OS=Homo sapiens GN=CARHSP1 PE=1 SV=2 - [CHSP1_HUMAN]	46.18	0.1088	1	1	1	1	147	15.9	8.21
P50552	Vasodilator-stimulated phosphoprotein OS=Homo sapiens GN=VASP PE=1 SV=3 - [VASP_HUMAN]	101.09	0.0947	1	3	3	8	380	39.8	8.94
Q01469	Fatty acid-binding protein, epidermal OS=Homo sapiens GN=FABP5 PE=1 SV=3 - [FABP5_HUMAN]	236.22	0.5259	2	6	6	46	135	15.2	7.01
P08962	CD63 antigen OS=Homo sapiens GN=CD63 PE=1 SV=2 - [CD63_HUMAN]	35.64	0.0336	1	1	1	2	238	25.6	7.81
P04080	Cystatin-B OS=Homo sapiens GN=CSTB PE=1 SV=2 - [CYTB_HUMAN]	207.83	0.5918	1	5	5	71	98	11.1	7.56
P61769	Beta-2-microglobulin OS=Homo sapiens GN=B2M PE=1 SV=1 - [B2MG_HUMAN]	159.58	0.4118	1	4	4	79	119	13.7	6.52
P26447	Protein S100-A4 OS=Homo sapiens GN=S100A4 PE=1 SV=1 - [S10A4_HUMAN]	105.88	0.2772	1	4	4	23	101	11.7	6.11
Q9H0R4	Haloacid dehalogenase-like hydrolase domain-containing protein 2 OS=Homo sapiens GN=HDHD2 PE=1 SV=1 - [HDHD2_HUMAN]	68.79	0.0502	1	1	1	1	259	28.5	6.24
P01034	Cystatin-C OS=Homo sapiens GN=CST3 PE=1 SV=1 - [CYTC_HUMAN]	394.29	0.6712	1	10	10	225	146	15.8	8.75
Q13438	Protein OS-9 OS=Homo sapiens GN=OS9 PE=1 SV=1 - [OS9_HUMAN]	78.91	0.0945	1	4	4	5	667	75.5	4.87
Q92820	Gamma-glutamyl hydrolase OS=Homo sapiens GN=GGH PE=1 SV=2 - [GGH_HUMAN]	42.25	0.0849	1	2	2	3	318	35.9	7.11
Q15631	Translin OS=Homo sapiens GN=TSN PE=1 SV=1 - [TSN_HUMAN]	83.73	0.2018	1	3	3	6	228	26.2	6.44
O00602	Ficolin-1 OS=Homo sapiens GN=FCN1 PE=1 SV=2 - [FCN1_HUMAN]	49.13	0.0706	1	2	2	3	326	35.1	6.86
Q3LXA3	Triokinase/FMN cyclase OS=Homo sapiens GN=TKFC PE=1 SV=2 - [TKFC_HUMAN]	21.34	0.0365	1	1	1	1	575	58.9	7.49
P06753	Tropomyosin alpha-3 chain OS=Homo sapiens GN=TPM3 PE=1 SV=2 - [TPM3_HUMAN]	180.49	0.1649	3	3	6	29	285	32.9	4.72
P0CG38	POTE ankyrin domain family member I OS=Homo sapiens GN=POTEI PE=3 SV=1 - [POTEI_HUMAN]	285.01	0.0688	2	1	6	114	1075	121.2	6.21
P60174	Triosephosphate isomerase OS=Homo sapiens GN=TPI1 PE=1 SV=3 - [TPIS_HUMAN]	741.66	0.7587	1	17	17	143	286	30.8	5.92
Q01518	Adenylyl cyclase-associated protein 1 OS=Homo sapiens GN=CAP1 PE=1 SV=5 - [CAP1_HUMAN]	777.63	0.4842	2	20	20	152	475	51.9	8.06
P08123	Collagen alpha-2(I) chain OS=Homo sapiens GN=COL1A2 PE=1 SV=7 - [CO1A2_HUMAN]	24.29	0.0081	1	1	1	2	1366	129.2	8.95
P60953	Cell division control protein 42 homolog OS=Homo sapiens GN=CDC42 PE=1 SV=2 - [CDC42_HUMAN]	58.47	0.1466	1	2	2	5	191	21.2	6.55
P0CG48	Polyubiquitin-C OS=Homo sapiens GN=UBC PE=1 SV=3 - [UBC_HUMAN]	131.56	0.5255	4	4	4	26	685	77	7.66
P40121	Macrophage-capping protein OS=Homo sapiens GN=CAPG PE=1 SV=2 - [CAPG_HUMAN]	330.2	0.3391	1	9	9	58	348	38.5	6.19
P16070	CD44 antigen OS=Homo sapiens GN=CD44 PE=1 SV=3 - [CD44_HUMAN]	79.62	0.0283	1	2	2	5	742	81.5	5.33
P22061	Protein-L-isoaspartate(D-aspartate) O-methyltransferase OS=Homo sapiens GN=PCMT1 PE=1 SV=4 - [PIMT_HUMAN]	88.54	0.1674	1	3	3	6	227	24.6	7.21
Q9UKK3	Poly [ADP-ribose] polymerase 4 OS=Homo sapiens GN=PARP4 PE=1 SV=3 - [PARP4_HUMAN]	22.79	0.0052	1	1	1	15	1724	192.5	5.66
O60664	Perilipin-3 OS=Homo sapiens GN=PLIN3 PE=1 SV=3 - [PLIN3_HUMAN]	27.57	0.0415	1	1	1	2	434	47	5.44
P53634	Dipeptidyl peptidase 1 OS=Homo sapiens GN=CTSC PE=1 SV=2 - [CATC_HUMAN]	154.32	0.1663	1	7	7	21	463	51.8	6.99
P13796	Plastin-2 OS=Homo sapiens GN=LCP1 PE=1 SV=6 - [PLSL_HUMAN]	1460.69	0.7911	3	33	41	436	627	70.2	5.43
Q9BRF8	Serine/threonine-protein phosphatase CPPED1 OS=Homo sapiens GN=CPPED1 PE=1 SV=3 - [CPPED_HUMAN]	143.23	0.2293	1	6	6	16	314	35.5	6.2
P06865	Beta-hexosaminidase subunit alpha OS=Homo sapiens GN=HEXA PE=1 SV=2 - [HEXA_HUMAN]	131.37	0.0794	1	3	4	12	529	60.7	5.16
P21926	CD9 antigen OS=Homo sapiens GN=CD9 PE=1 SV=4 - [CD9_HUMAN]	107.79	0.1842	1	3	3	12	228	25.4	7.15
Q9UL46	Proteasome activator complex subunit 2 OS=Homo sapiens GN=PSME2 PE=1 SV=4 - [PSME2_HUMAN]	76.15	0.1757	1	4	4	7	239	27.4	5.73
P54802	Alpha-N-acetylglucosaminidase OS=Homo sapiens GN=NAGLU PE=1 SV=2 - [ANAG_HUMAN]	220.63	0.144	1	7	7	13	743	82.2	6.65
P00450	Ceruloplasmin OS=Homo sapiens GN=CP PE=1 SV=1 - [CERU_HUMAN]	594.61	0.2479	1	18	18	67	1065	122.1	5.72
Q08380	Galectin-3-binding protein OS=Homo sapiens GN=LGALS3BP PE=1 SV=1 - [LG3BP_HUMAN]	726.44	0.388	1	18	18	186	585	65.3	5.27
Q14624	Inter-alpha-trypsin inhibitor heavy chain H4 OS=Homo sapiens GN=ITIH4 PE=1 SV=4 - [ITIH4_HUMAN]	156.23	0.086	1	7	7	14	930	103.3	6.98
P0C0L5	Complement C4-B OS=Homo sapiens GN=C4B PE=1 SV=2 - [CO4B_HUMAN]	895.51	0.2597	1	3	33	83	1744	192.6	7.27
P0C0L4	Complement C4-A OS=Homo sapiens GN=C4A PE=1 SV=2 - [CO4A_HUMAN]	842.55	0.2477	1	1	31	80	1744	192.7	7.08
P00751	Complement factor B OS=Homo sapiens GN=CFB PE=1 SV=2 - [CFAB_HUMAN]	337.31	0.199	1	14	14	32	764	85.5	7.06
P05155	Plasma protease C1 inhibitor OS=Homo sapiens GN=SERPING1 PE=1 SV=2 - [IC1_HUMAN]	299.51	0.192	1	9	9	23	500	55.1	6.55
P43652	Afamin OS=Homo sapiens GN=AFM PE=1 SV=1 - [AFAM_HUMAN]	190.93	0.1536	1	7	7	13	599	69	5.9
P00747	Plasminogen OS=Homo sapiens GN=PLG PE=1 SV=2 - [PLMN_HUMAN]	44.75	0.0235	1	1	1	3	810	90.5	7.24
P04217	Alpha-1B-glycoprotein OS=Homo sapiens GN=A1BG PE=1 SV=4 - [A1BG_HUMAN]	353.1	0.2828	1	10	10	54	495	54.2	5.86
P02679	Fibrinogen gamma chain OS=Homo sapiens GN=FGG PE=1 SV=3 - [FIBG_HUMAN]	646.94	0.4592	1	18	18	122	453	51.5	5.62
P10643	Complement component C7 OS=Homo sapiens GN=C7 PE=1 SV=2 - [CO7_HUMAN]	55.03	0.0249	1	1	1	2	843	93.5	6.48
Q16610	Extracellular matrix protein 1 OS=Homo sapiens GN=ECM1 PE=1 SV=2 - [ECM1_HUMAN]	65.28	0.037	1	2	2	3	540	60.6	6.71
P01031	Complement C5 OS=Homo sapiens GN=C5 PE=1 SV=4 - [CO5_HUMAN]	25.1	0.0089	1	1	1	2	1676	188.2	6.52
P19013	Keratin, type II cytoskeletal 4 OS=Homo sapiens GN=KRT4 PE=1 SV=4 - [K2C4_HUMAN]	110.36	0.0843	2	1	5	17	534	57.2	6.61
P08729	Keratin, type II cytoskeletal 7 OS=Homo sapiens GN=KRT7 PE=1 SV=5 - [K2C7_HUMAN]	135.45	0.1066	4	1	6	15	469	51.4	5.48
P01009	Alpha-1-antitrypsin OS=Homo sapiens GN=SERPINA1 PE=1 SV=3 - [A1AT_HUMAN]	1008.21	0.6627	2	26	27	290	418	46.7	5.59
P01011	Alpha-1-antichymotrypsin OS=Homo sapiens GN=SERPINA3 PE=1 SV=2 - [AACT_HUMAN]	298.18	0.2009	1	7	7	35	423	47.6	5.52
P19827	Inter-alpha-trypsin inhibitor heavy chain H1 OS=Homo sapiens GN=ITIH1 PE=1 SV=3 - [ITIH1_HUMAN]	194.94	0.0845	1	6	6	13	911	101.3	6.79
Q14515	SPARC-like protein 1 OS=Homo sapiens GN=SPARCL1 PE=1 SV=2 - [SPRL1_HUMAN]	710.22	0.488	1	22	22	136	664	75.2	4.81
P01042	Kininogen-1 OS=Homo sapiens GN=KNG1 PE=1 SV=2 - [KNG1_HUMAN]	220.32	0.1335	1	8	8	29	644	71.9	6.81
P02671	Fibrinogen alpha chain OS=Homo sapiens GN=FGA PE=1 SV=2 - [FIBA_HUMAN]	450.67	0.1594	1	14	14	109	866	94.9	6.01
P01019	Angiotensinogen OS=Homo sapiens GN=AGT PE=1 SV=1 - [ANGT_HUMAN]	304.41	0.1856	1	6	6	20	485	53.1	6.32
P00738	Haptoglobin OS=Homo sapiens GN=HP PE=1 SV=1 - [HPT_HUMAN]	725.01	0.5172	1	12	22	276	406	45.2	6.58
P00739	Haptoglobin-related protein OS=Homo sapiens GN=HPR PE=2 SV=2 - [HPTR_HUMAN]	421.24	0.3046	1	1	13	151	348	39	7.09
P08779	Keratin, type I cytoskeletal 16 OS=Homo sapiens GN=KRT16 PE=1 SV=4 - [K1C16_HUMAN]	272.71	0.222	5	3	10	35	473	51.2	5.05
O00391	Sulfhydryl oxidase 1 OS=Homo sapiens GN=QSOX1 PE=1 SV=3 - [QSOX1_HUMAN]	415.08	0.2637	1	14	14	43	747	82.5	8.92
P04196	Histidine-rich glycoprotein OS=Homo sapiens GN=HRG PE=1 SV=1 - [HRG_HUMAN]	64.6	0.0648	1	3	3	3	525	59.5	7.5
P02766	Transthyretin OS=Homo sapiens GN=TTR PE=1 SV=1 - [TTHY_HUMAN]	177.11	0.3741	2	5	5	43	147	15.9	5.76
P02647	Apolipoprotein A-I OS=Homo sapiens GN=APOA1 PE=1 SV=1 - [APOA1_HUMAN]	820.37	0.7266	2	23	23	264	267	30.8	5.76
P02760	Protein AMBP OS=Homo sapiens GN=AMBP PE=1 SV=1 - [AMBP_HUMAN]	98.01	0.1108	1	3	3	10	352	39	6.25
P01834	Ig kappa chain C region OS=Homo sapiens GN=IGKC PE=1 SV=1 - [IGKC_HUMAN]	476.04	0.8396	1	7	7	2048	106	11.6	5.87
P55058	Phospholipid transfer protein OS=Homo sapiens GN=PLTP PE=1 SV=1 - [PLTP_HUMAN]	563.01	0.3205	1	16	16	77	493	54.7	7.01
B9A064	Immunoglobulin lambda-like polypeptide 5 OS=Homo sapiens GN=IGLL5 PE=2 SV=2 - [IGLL5_HUMAN]	375.95	0.5	2	3	9	556	214	23	8.84
A0M8Q6	Ig lambda-7 chain C region OS=Homo sapiens GN=IGLC7 PE=4 SV=2 - [LAC7_HUMAN]	223.16	0.6981	1	2	7	510	106	11.3	8.28
P01860	Ig gamma-3 chain C region OS=Homo sapiens GN=IGHG3 PE=1 SV=2 - [IGHG3_HUMAN]	519.71	0.4483	1	4	14	376	377	41.3	7.9
P02790	Hemopexin OS=Homo sapiens GN=HPX PE=1 SV=2 - [HEMO_HUMAN]	628.01	0.4048	2	17	17	120	462	51.6	7.02
P01767	Ig heavy chain V-III region BUT OS=Homo sapiens PE=1 SV=1 - [HV306_HUMAN]	127.69	0.4	4	2	4	101	115	12.4	9.25
P31146	Coronin-1A OS=Homo sapiens GN=CORO1A PE=1 SV=4 - [COR1A_HUMAN]	523.9	0.3905	2	17	17	72	461	51	6.68
P10909	Clusterin OS=Homo sapiens GN=CLU PE=1 SV=1 - [CLUS_HUMAN]	385.36	0.294	1	11	11	55	449	52.5	6.27
P05090	Apolipoprotein D OS=Homo sapiens GN=APOD PE=1 SV=1 - [APOD_HUMAN]	52.09	0.0952	1	2	2	5	189	21.3	5.15
P12273	Prolactin-inducible protein OS=Homo sapiens GN=PIP PE=1 SV=1 - [PIP_HUMAN]	569.58	0.7671	1	13	13	3406	146	16.6	8.05
P02753	Retinol-binding protein 4 OS=Homo sapiens GN=RBP4 PE=1 SV=3 - [RET4_HUMAN]	110.17	0.2438	1	4	4	4	201	23	6.07
P02746	Complement C1q subcomponent subunit B OS=Homo sapiens GN=C1QB PE=1 SV=3 - [C1QB_HUMAN]	28.53	0.0553	1	1	1	2	253	26.7	8.63
P12429	Annexin A3 OS=Homo sapiens GN=ANXA3 PE=1 SV=3 - [ANXA3_HUMAN]	228.41	0.3034	1	8	8	11	323	36.4	5.92
Q6ZVX7	F-box only protein 50 OS=Homo sapiens GN=NCCRP1 PE=1 SV=1 - [FBX50_HUMAN]	32.07	0.04	1	1	1	2	275	30.8	6.62
P25815	Protein S100-P OS=Homo sapiens GN=S100P PE=1 SV=2 - [S100P_HUMAN]	138.28	0.4211	1	3	3	25	95	10.4	4.88
Q9NUQ9	Protein FAM49B OS=Homo sapiens GN=FAM49B PE=1 SV=1 - [FA49B_HUMAN]	302.57	0.3642	2	10	10	33	324	36.7	6.06
P08174	Complement decay-accelerating factor OS=Homo sapiens GN=CD55 PE=1 SV=4 - [DAF_HUMAN]	22.79	0.0499	1	1	1	3	381	41.4	7.59
Q96C19	EF-hand domain-containing protein D2 OS=Homo sapiens GN=EFHD2 PE=1 SV=1 - [EFHD2_HUMAN]	156.46	0.275	2	6	6	14	240	26.7	5.2
Q14566	DNA replication licensing factor MCM6 OS=Homo sapiens GN=MCM6 PE=1 SV=1 - [MCM6_HUMAN]	15.01	0.0085	1	1	1	1	821	92.8	5.41
P36952	Serpin B5 OS=Homo sapiens GN=SERPINB5 PE=1 SV=2 - [SPB5_HUMAN]	327.39	0.3573	1	10	10	25	375	42.1	6.05
P15328	Folate receptor alpha OS=Homo sapiens GN=FOLR1 PE=1 SV=3 - [FOLR1_HUMAN]	98.02	0.144	1	4	4	18	257	29.8	7.97
P04040	Catalase OS=Homo sapiens GN=CAT PE=1 SV=3 - [CATA_HUMAN]	902.42	0.5123	1	26	26	176	527	59.7	7.39
Q15833	Syntaxin-binding protein 2 OS=Homo sapiens GN=STXBP2 PE=1 SV=2 - [STXB2_HUMAN]	33.91	0.027	1	1	1	1	593	66.4	6.55
Q15904	V-type proton ATPase subunit S1 OS=Homo sapiens GN=ATP6AP1 PE=1 SV=2 - [VAS1_HUMAN]	55.24	0.0383	1	1	1	1	470	52	6.14
Q8NBJ4	Golgi membrane protein 1 OS=Homo sapiens GN=GOLM1 PE=1 SV=1 - [GOLM1_HUMAN]	282.53	0.2718	1	10	10	34	401	45.3	4.97
Q6XQN6	Nicotinate phosphoribosyltransferase OS=Homo sapiens GN=NAPRT PE=1 SV=2 - [PNCB_HUMAN]	93.09	0.0985	1	5	5	6	538	57.5	5.68
P02750	Leucine-rich alpha-2-glycoprotein OS=Homo sapiens GN=LRG1 PE=1 SV=2 - [A2GL_HUMAN]	283.45	0.3718	1	10	10	31	347	38.2	6.95
P27169	Serum paraoxonase/arylesterase 1 OS=Homo sapiens GN=PON1 PE=1 SV=3 - [PON1_HUMAN]	189.59	0.1634	3	5	5	13	355	39.7	5.22
Q8N3R9	MAGUK p55 subfamily member 5 OS=Homo sapiens GN=MPP5 PE=1 SV=3 - [MPP5_HUMAN]	23.59	0.0104	1	1	1	5	675	77.2	6.14
P34059	N-acetylgalactosamine-6-sulfatase OS=Homo sapiens GN=GALNS PE=1 SV=1 - [GALNS_HUMAN]	50.06	0.0307	1	2	2	3	522	58	6.74
Q9Y376	Calcium-binding protein 39 OS=Homo sapiens GN=CAB39 PE=1 SV=1 - [CAB39_HUMAN]	61.73	0.0821	1	3	3	3	341	39.8	6.89
Q14573	Inositol 1,4,5-trisphosphate receptor type 3 OS=Homo sapiens GN=ITPR3 PE=1 SV=2 - [ITPR3_HUMAN]	50.63	0.0026	2	1	1	5	2671	303.9	6.48
P08236	Beta-glucuronidase OS=Homo sapiens GN=GUSB PE=1 SV=2 - [BGLR_HUMAN]	26.12	0.0138	1	1	1	1	651	74.7	7.02
O75976	Carboxypeptidase D OS=Homo sapiens GN=CPD PE=1 SV=2 - [CBPD_HUMAN]	100.68	0.0203	1	3	3	4	1380	152.8	6.05
Q07617	Sperm-associated antigen 1 OS=Homo sapiens GN=SPAG1 PE=1 SV=3 - [SPAG1_HUMAN]	31.62	0.0162	1	1	1	1	926	103.6	6.86
O14745	Na(+)/H(+) exchange regulatory cofactor NHE-RF1 OS=Homo sapiens GN=SLC9A3R1 PE=1 SV=4 - [NHRF1_HUMAN]	43.35	0.1117	1	2	2	3	358	38.8	5.77
Q00169	Phosphatidylinositol transfer protein alpha isoform OS=Homo sapiens GN=PITPNA PE=1 SV=2 - [PIPNA_HUMAN]	36.03	0.0481	1	1	1	1	270	31.8	6.55
P01857	Ig gamma-1 chain C region OS=Homo sapiens GN=IGHG1 PE=1 SV=1 - [IGHG1_HUMAN]	656.89	0.6091	1	7	16	1105	330	36.1	8.19
P01861	Ig gamma-4 chain C region OS=Homo sapiens GN=IGHG4 PE=1 SV=1 - [IGHG4_HUMAN]	498.02	0.5076	1	5	12	654	327	35.9	7.36
P01859	Ig gamma-2 chain C region OS=Homo sapiens GN=IGHG2 PE=1 SV=2 - [IGHG2_HUMAN]	431.42	0.408	1	5	12	491	326	35.9	7.59
P01876	Ig alpha-1 chain C region OS=Homo sapiens GN=IGHA1 PE=1 SV=2 - [IGHA1_HUMAN]	889.18	0.7422	1	7	20	1740	353	37.6	6.51
P06312	Ig kappa chain V-IV region (Fragment) OS=Homo sapiens GN=IGKV4-1 PE=4 SV=1 - [KV401_HUMAN]	162.09	0.405	4	1	5	53	121	13.4	5.25
P01602	Ig heavy chain V-I region 5 (Fragment) OS=Homo sapiens GN=IGKV1-5 PE=4 SV=2 - [KV110_HUMAN]	76.44	0.2479	1	1	2	12	117	12.8	8.28
P04433	Ig kappa chain V-III region VG (Fragment) OS=Homo sapiens PE=1 SV=1 - [KV309_HUMAN]	37.66	0.0783	1	1	1	31	115	12.6	4.96
P31944	Caspase-14 OS=Homo sapiens GN=CASP14 PE=1 SV=2 - [CASPE_HUMAN]	136.4	0.3223	1	6	6	11	242	27.7	5.58
P27487	Dipeptidyl peptidase 4 OS=Homo sapiens GN=DPP4 PE=1 SV=2 - [DPP4_HUMAN]	221.43	0.1057	1	8	8	15	766	88.2	6.04
O75636	Ficolin-3 OS=Homo sapiens GN=FCN3 PE=1 SV=2 - [FCN3_HUMAN]	21.67	0.0334	1	1	1	1	299	32.9	6.67
P20061	Transcobalamin-1 OS=Homo sapiens GN=TCN1 PE=1 SV=2 - [TCO1_HUMAN]	619.63	0.358	1	13	13	301	433	48.2	5.03
Q14118	Dystroglycan OS=Homo sapiens GN=DAG1 PE=1 SV=2 - [DAG1_HUMAN]	49.1	0.0469	1	3	3	6	895	97.4	8.56
P04114	Apolipoprotein B-100 OS=Homo sapiens GN=APOB PE=1 SV=2 - [APOB_HUMAN]	891.23	0.1094	1	38	38	73	4563	515.3	7.05
P13646	Keratin, type I cytoskeletal 13 OS=Homo sapiens GN=KRT13 PE=1 SV=4 - [K1C13_HUMAN]	255.85	0.2031	4	5	10	34	458	49.6	4.96
P02533	Keratin, type I cytoskeletal 14 OS=Homo sapiens GN=KRT14 PE=1 SV=4 - [K1C14_HUMAN]	349.95	0.2648	6	5	12	46	472	51.5	5.16
O75556	Mammaglobin-B OS=Homo sapiens GN=SCGB2A1 PE=1 SV=1 - [SG2A1_HUMAN]	28.28	0.1895	1	1	1	1	95	10.9	5.78
P11684	Uteroglobin OS=Homo sapiens GN=SCGB1A1 PE=1 SV=1 - [UTER_HUMAN]	86.38	0.2747	1	3	3	15	91	10	5.06
P30044	Peroxiredoxin-5, mitochondrial OS=Homo sapiens GN=PRDX5 PE=1 SV=4 - [PRDX5_HUMAN]	196.85	0.3084	1	4	5	27	214	22.1	8.7
Q02487	Desmocollin-2 OS=Homo sapiens GN=DSC2 PE=1 SV=1 - [DSC2_HUMAN]	263.45	0.141	1	9	9	24	901	99.9	5.34
Q02413	Desmoglein-1 OS=Homo sapiens GN=DSG1 PE=1 SV=2 - [DSG1_HUMAN]	190.24	0.1268	1	8	8	24	1049	113.7	5.03
P32926	Desmoglein-3 OS=Homo sapiens GN=DSG3 PE=1 SV=2 - [DSG3_HUMAN]	350.23	0.1391	1	11	11	67	999	107.5	5
P12830	Cadherin-1 OS=Homo sapiens GN=CDH1 PE=1 SV=3 - [CADH1_HUMAN]	80.49	0.0465	1	3	3	6	882	97.4	4.73
P51159	Ras-related protein Rab-27A OS=Homo sapiens GN=RAB27A PE=1 SV=3 - [RB27A_HUMAN]	40.16	0.0498	1	1	1	2	221	24.9	5.22
P49913	Cathelicidin antimicrobial peptide OS=Homo sapiens GN=CAMP PE=1 SV=1 - [CAMP_HUMAN]	87.32	0.1765	1	4	4	17	170	19.3	9.41
Q96QR1	Secretoglobin family 3A member 1 OS=Homo sapiens GN=SCGB3A1 PE=1 SV=2 - [SG3A1_HUMAN]	45.15	0.1827	1	1	1	7	104	10.1	8.32
P02788	Lactotransferrin OS=Homo sapiens GN=LTF PE=1 SV=6 - [TRFL_HUMAN]	2055.72	0.7	1	46	46	939	710	78.1	8.12
Q96DA0	Zymogen granule protein 16 homolog B OS=Homo sapiens GN=ZG16B PE=1 SV=3 - [ZG16B_HUMAN]	495.67	0.5913	1	11	11	3266	208	22.7	7.39
P05107	Integrin beta-2 OS=Homo sapiens GN=ITGB2 PE=1 SV=2 - [ITB2_HUMAN]	104.92	0.0689	1	4	4	8	769	84.7	6.95
Q13867	Bleomycin hydrolase OS=Homo sapiens GN=BLMH PE=1 SV=1 - [BLMH_HUMAN]	20.91	0.0154	1	1	1	1	455	52.5	6.27
P09668	Pro-cathepsin H OS=Homo sapiens GN=CTSH PE=1 SV=4 - [CATH_HUMAN]	56.38	0.0627	1	2	2	2	335	37.4	8.07
Q6P2M8	Calcium/calmodulin-dependent protein kinase type 1B OS=Homo sapiens GN=PNCK PE=2 SV=2 - [KCC1B_HUMAN]	23.92	0.0175	1	1	1	2	343	38.5	6.76
Q6UX73	UPF0764 protein C16orf89 OS=Homo sapiens GN=C16orf89 PE=1 SV=2 - [CP089_HUMAN]	31.49	0.0323	1	1	1	1	402	45.4	6.19
P49908	Selenoprotein P OS=Homo sapiens GN=SEPP1 PE=1 SV=3 - [SEPP1_HUMAN]	41.6	0.0551	1	2	2	3	381	43.2	7.87
O95274	Ly6/PLAUR domain-containing protein 3 OS=Homo sapiens GN=LYPD3 PE=1 SV=2 - [LYPD3_HUMAN]	112.69	0.1936	1	5	5	11	346	35.9	7.75
Q9NRJ3	C-C motif chemokine 28 OS=Homo sapiens GN=CCL28 PE=1 SV=1 - [CCL28_HUMAN]	28.02	0.1181	1	1	1	2	127	14.3	10.2
Q6UWP8	Suprabasin OS=Homo sapiens GN=SBSN PE=1 SV=2 - [SBSN_HUMAN]	314.04	0.3441	1	10	10	40	590	60.5	7.01
Q08188	Protein-glutamine gamma-glutamyltransferase E OS=Homo sapiens GN=TGM3 PE=1 SV=4 - [TGM3_HUMAN]	439.3	0.2381	1	14	14	49	693	76.6	5.86
P23468	Receptor-type tyrosine-protein phosphatase delta OS=Homo sapiens GN=PTPRD PE=1 SV=2 - [PTPRD_HUMAN]	19.37	0.0115	1	1	1	15	1912	214.6	6.57
O60500	Nephrin OS=Homo sapiens GN=NPHS1 PE=1 SV=1 - [NPHN_HUMAN]	29.12	0.0056	1	1	1	6	1241	134.7	5.64
Q9UGM3	Deleted in malignant brain tumors 1 protein OS=Homo sapiens GN=DMBT1 PE=1 SV=2 - [DMBT1_HUMAN]	1485.92	0.4455	1	35	37	428	2413	260.6	5.44
O00560	Syntenin-1 OS=Homo sapiens GN=SDCBP PE=1 SV=1 - [SDCB1_HUMAN]	90.68	0.1846	1	3	3	8	298	32.4	7.53
P19652	Alpha-1-acid glycoprotein 2 OS=Homo sapiens GN=ORM2 PE=1 SV=2 - [A1AG2_HUMAN]	143.76	0.2786	1	4	5	24	201	23.6	5.11
P09958	Furin OS=Homo sapiens GN=FURIN PE=1 SV=2 - [FURIN_HUMAN]	140.6	0.1196	1	6	6	10	794	86.6	6.47
Q86SQ7	Serologically defined colon cancer antigen 8 OS=Homo sapiens GN=SDCCAG8 PE=1 SV=1 - [SDCG8_HUMAN]	22.21	0.0098	1	1	1	1	713	82.6	5.81
P52790	Hexokinase-3 OS=Homo sapiens GN=HK3 PE=1 SV=2 - [HXK3_HUMAN]	340.93	0.1549	2	11	11	26	923	99	5.4
P31025	Lipocalin-1 OS=Homo sapiens GN=LCN1 PE=1 SV=1 - [LCN1_HUMAN]	363.91	0.6193	2	10	10	163	176	19.2	5.58
P34096	Ribonuclease 4 OS=Homo sapiens GN=RNASE4 PE=1 SV=3 - [RNAS4_HUMAN]	101.56	0.2925	1	3	3	9	147	16.8	9.03
P30838	Aldehyde dehydrogenase, dimeric NADP-preferring OS=Homo sapiens GN=ALDH3A1 PE=1 SV=3 - [AL3A1_HUMAN]	115.22	0.1148	1	4	4	9	453	50.4	6.54
O75594	Peptidoglycan recognition protein 1 OS=Homo sapiens GN=PGLYRP1 PE=1 SV=1 - [PGRP1_HUMAN]	67.86	0.1224	1	2	2	8	196	21.7	8.59
P12724	Eosinophil cationic protein OS=Homo sapiens GN=RNASE3 PE=1 SV=2 - [ECP_HUMAN]	57.35	0.2688	1	3	3	3	160	18.4	10.02
P10153	Non-secretory ribonuclease OS=Homo sapiens GN=RNASE2 PE=1 SV=2 - [RNAS2_HUMAN]	93.07	0.1988	1	3	3	11	161	18.3	8.73
Q15080	Neutrophil cytosol factor 4 OS=Homo sapiens GN=NCF4 PE=1 SV=2 - [NCF4_HUMAN]	80.19	0.1268	1	4	4	8	339	39	6.83
O60234	Glia maturation factor gamma OS=Homo sapiens GN=GMFG PE=1 SV=1 - [GMFG_HUMAN]	70.01	0.2254	1	3	3	7	142	16.8	5.26
P61626	Lysozyme C OS=Homo sapiens GN=LYZ PE=1 SV=1 - [LYSC_HUMAN]	412.96	0.723	1	11	11	531	148	16.5	9.16
Q05315	Galectin-10 OS=Homo sapiens GN=CLC PE=1 SV=3 - [LEG10_HUMAN]	85.53	0.2465	1	4	4	11	142	16.4	7.37
O00462	Beta-mannosidase OS=Homo sapiens GN=MANBA PE=2 SV=3 - [MANBA_HUMAN]	138.89	0.0796	1	6	6	13	879	100.8	5.52
P06731	Carcinoembryonic antigen-related cell adhesion molecule 5 OS=Homo sapiens GN=CEACAM5 PE=1 SV=3 - [CEAM5_HUMAN]	27.33	0.0185	1	1	1	1	702	76.7	5.92
P40199	Carcinoembryonic antigen-related cell adhesion molecule 6 OS=Homo sapiens GN=CEACAM6 PE=1 SV=3 - [CEAM6_HUMAN]	34.84	0.0378	1	1	1	2	344	37.2	5.82
P03973	Antileukoproteinase OS=Homo sapiens GN=SLPI PE=1 SV=2 - [SLPI_HUMAN]	164.24	0.3788	1	7	7	45	132	14.3	8.75
Q0VF96	Cingulin-like protein 1 OS=Homo sapiens GN=CGNL1 PE=1 SV=2 - [CGNL1_HUMAN]	41.38	0.0054	1	1	1	1	1302	149	5.67
Q9UIV8	Serpin B13 OS=Homo sapiens GN=SERPINB13 PE=1 SV=2 - [SPB13_HUMAN]	246.89	0.2481	1	9	9	23	391	44.2	5.71
P29508	Serpin B3 OS=Homo sapiens GN=SERPINB3 PE=1 SV=2 - [SPB3_HUMAN]	542.55	0.4564	2	17	17	76	390	44.5	6.81
P31997	Carcinoembryonic antigen-related cell adhesion molecule 8 OS=Homo sapiens GN=CEACAM8 PE=1 SV=2 - [CEAM8_HUMAN]	42.98	0.0401	1	1	1	8	349	38.1	7.39
P48595	Serpin B10 OS=Homo sapiens GN=SERPINB10 PE=1 SV=1 - [SPB10_HUMAN]	402.6	0.3929	1	12	12	34	397	45.4	6.16
P10523	S-arrestin OS=Homo sapiens GN=SAG PE=1 SV=3 - [ARRS_HUMAN]	29.28	0.0321	1	1	1	4	405	45.1	6.57
Q6JVE6	Epididymal-specific lipocalin-10 OS=Homo sapiens GN=LCN10 PE=1 SV=1 - [LCN10_HUMAN]	25.88	0.0374	1	1	1	3	187	20.7	10.35
P22079	Lactoperoxidase OS=Homo sapiens GN=LPO PE=1 SV=2 - [PERL_HUMAN]	1318.03	0.5815	1	35	36	470	712	80.2	8.62
P06870	Kallikrein-1 OS=Homo sapiens GN=KLK1 PE=1 SV=2 - [KLK1_HUMAN]	494.51	0.7557	1	10	10	313	262	28.9	4.83
P05164	Myeloperoxidase OS=Homo sapiens GN=MPO PE=1 SV=1 - [PERM_HUMAN]	963.34	0.4349	2	26	27	258	745	83.8	8.97
Q10588	ADP-ribosyl cyclase/cyclic ADP-ribose hydrolase 2 OS=Homo sapiens GN=BST1 PE=1 SV=2 - [BST1_HUMAN]	44	0.066	1	2	2	3	318	35.7	7.8
P00918	Carbonic anhydrase 2 OS=Homo sapiens GN=CA2 PE=1 SV=2 - [CAH2_HUMAN]	72.69	0.1423	1	3	3	8	260	29.2	7.4
Q14508	WAP four-disulfide core domain protein 2 OS=Homo sapiens GN=WFDC2 PE=1 SV=2 - [WFDC2_HUMAN]	99.19	0.3226	1	3	3	32	124	13	4.84
O43240	Kallikrein-10 OS=Homo sapiens GN=KLK10 PE=1 SV=3 - [KLK10_HUMAN]	25.09	0.0543	1	1	1	1	276	30.2	8.59
Q9UKR0	Kallikrein-12 OS=Homo sapiens GN=KLK12 PE=1 SV=1 - [KLK12_HUMAN]	30.62	0.0645	1	1	1	3	248	26.7	7.61
Q9UKR3	Kallikrein-13 OS=Homo sapiens GN=KLK13 PE=2 SV=1 - [KLK13_HUMAN]	87.99	0.1047	1	3	3	10	277	30.6	8.46
O43490	Prominin-1 OS=Homo sapiens GN=PROM1 PE=1 SV=1 - [PROM1_HUMAN]	162.37	0.0786	1	5	5	11	865	97.1	7.27
O95467	Neuroendocrine secretory protein 55 OS=Homo sapiens GN=GNAS PE=2 SV=1 - [GNAS3_HUMAN]	21.3	0.0367	1	1	1	2	245	28	5.49
P43251	Biotinidase OS=Homo sapiens GN=BTD PE=1 SV=2 - [BTD_HUMAN]	43.45	0.0184	1	1	1	5	543	61.1	6.25
P29373	Cellular retinoic acid-binding protein 2 OS=Homo sapiens GN=CRABP2 PE=1 SV=2 - [RABP2_HUMAN]	68.53	0.2174	2	3	3	5	138	15.7	5.4
Q01459	Di-N-acetylchitobiase OS=Homo sapiens GN=CTBS PE=1 SV=1 - [DIAC_HUMAN]	53.44	0.0571	1	2	2	5	385	43.7	6.64
O75882	Attractin OS=Homo sapiens GN=ATRN PE=1 SV=2 - [ATRN_HUMAN]	49.69	0.0287	1	3	3	3	1429	158.4	7.31
Q9GZZ8	Extracellular glycoprotein lacritin OS=Homo sapiens GN=LACRT PE=1 SV=1 - [LACRT_HUMAN]	145.51	0.2971	1	4	4	30	138	14.2	5.5
Q9NQ38	Serine protease inhibitor Kazal-type 5 OS=Homo sapiens GN=SPINK5 PE=1 SV=2 - [ISK5_HUMAN]	58.17	0.0291	1	3	3	3	1064	120.6	8.06
O43286	Beta-1,4-galactosyltransferase 5 OS=Homo sapiens GN=B4GALT5 PE=2 SV=1 - [B4GT5_HUMAN]	20.49	0.0206	2	1	1	3	388	45.1	8.15
P19021	Peptidyl-glycine alpha-amidating monooxygenase OS=Homo sapiens GN=PAM PE=1 SV=2 - [AMD_HUMAN]	185.99	0.0863	1	8	8	16	973	108.3	6.42
P42830	C-X-C motif chemokine 5 OS=Homo sapiens GN=CXCL5 PE=1 SV=1 - [CXCL5_HUMAN]	23.23	0.0702	2	1	1	1	114	12	8.88
O94819	Kelch repeat and BTB domain-containing protein 11 OS=Homo sapiens GN=KBTBD11 PE=1 SV=1 - [KBTBB_HUMAN]	10.88	0.0161	1	1	1	1	623	65.7	6.07
P08185	Corticosteroid-binding globulin OS=Homo sapiens GN=SERPINA6 PE=1 SV=1 - [CBG_HUMAN]	55.44	0.0963	1	3	3	4	405	45.1	6.04
Q9NZT1	Calmodulin-like protein 5 OS=Homo sapiens GN=CALML5 PE=1 SV=2 - [CALL5_HUMAN]	31.26	0.1849	1	2	2	2	146	15.9	4.44
P81605	Dermcidin OS=Homo sapiens GN=DCD PE=1 SV=2 - [DCD_HUMAN]	61.31	0.2636	1	3	3	4	110	11.3	6.54
P01036	Cystatin-S OS=Homo sapiens GN=CST4 PE=1 SV=3 - [CYTS_HUMAN]	576.41	0.7872	1	4	13	2857	141	16.2	5.02
P01037	Cystatin-SN OS=Homo sapiens GN=CST1 PE=1 SV=3 - [CYTN_HUMAN]	614.67	0.695	1	10	13	3463	141	16.4	7.21
P09228	Cystatin-SA OS=Homo sapiens GN=CST2 PE=1 SV=1 - [CYTT_HUMAN]	523.68	0.695	1	7	11	1310	141	16.4	4.93
P28325	Cystatin-D OS=Homo sapiens GN=CST5 PE=1 SV=1 - [CYTD_HUMAN]	339.82	0.7183	1	8	8	261	142	16.1	7.17
P41218	Myeloid cell nuclear differentiation antigen OS=Homo sapiens GN=MNDA PE=1 SV=1 - [MNDA_HUMAN]	181	0.1646	1	6	6	16	407	45.8	9.76
Q9P2H5	Ubiquitin carboxyl-terminal hydrolase 35 OS=Homo sapiens GN=USP35 PE=1 SV=3 - [UBP35_HUMAN]	22.05	0.0108	1	1	1	1	1018	113.3	5.57
Q6YI46	Transmembrane protein 64 OS=Homo sapiens GN=TMEM64 PE=2 SV=2 - [TMM64_HUMAN]	16.98	0.0158	1	1	1	1	380	39.6	8.41
P05156	Complement factor I OS=Homo sapiens GN=CFI PE=1 SV=2 - [CFAI_HUMAN]	38.37	0.036	1	2	2	2	583	65.7	7.5
O76096	Cystatin-F OS=Homo sapiens GN=CST7 PE=1 SV=1 - [CYTF_HUMAN]	41.99	0.0483	1	1	1	8	145	16.4	8.48
P36955	Pigment epithelium-derived factor OS=Homo sapiens GN=SERPINF1 PE=1 SV=4 - [PEDF_HUMAN]	81.56	0.1005	1	3	3	6	418	46.3	6.38
P14780	Matrix metalloproteinase-9 OS=Homo sapiens GN=MMP9 PE=1 SV=3 - [MMP9_HUMAN]	1004.16	0.5177	1	29	29	207	707	78.4	6.06
Q8N474	Secreted frizzled-related protein 1 OS=Homo sapiens GN=SFRP1 PE=1 SV=1 - [SFRP1_HUMAN]	23.14	0.0382	1	1	1	5	314	35.4	8.85
P05089	Arginase-1 OS=Homo sapiens GN=ARG1 PE=1 SV=2 - [ARGI1_HUMAN]	187.82	0.2733	1	7	7	16	322	34.7	7.21
Q99674	Cell growth regulator with EF hand domain protein 1 OS=Homo sapiens GN=CGREF1 PE=2 SV=2 - [CGRE1_HUMAN]	21.37	0.0565	1	1	1	2	301	31.9	4.42
P01133	Pro-epidermal growth factor OS=Homo sapiens GN=EGF PE=1 SV=2 - [EGF_HUMAN]	53.02	0.024	1	3	3	4	1207	133.9	5.85
Q6UX06	Olfactomedin-4 OS=Homo sapiens GN=OLFM4 PE=1 SV=1 - [OLFM4_HUMAN]	249.1	0.2235	4	10	10	35	510	57.2	5.69
Q99574	Neuroserpin OS=Homo sapiens GN=SERPINI1 PE=1 SV=1 - [NEUS_HUMAN]	96.36	0.1024	1	4	4	10	410	46.4	4.91
P08571	Monocyte differentiation antigen CD14 OS=Homo sapiens GN=CD14 PE=1 SV=2 - [CD14_HUMAN]	314.32	0.336	1	9	9	40	375	40.1	6.23
P01833	Polymeric immunoglobulin receptor OS=Homo sapiens GN=PIGR PE=1 SV=4 - [PIGR_HUMAN]	1757.87	0.5471	1	36	36	3108	764	83.2	5.74
Q8N4F0	BPI fold-containing family B member 2 OS=Homo sapiens GN=BPIFB2 PE=1 SV=2 - [BPIB2_HUMAN]	650.01	0.417	1	15	15	403	458	49.1	8.72
P17213	Bactericidal permeability-increasing protein OS=Homo sapiens GN=BPI PE=1 SV=4 - [BPI_HUMAN]	51.91	0.0431	3	2	2	2	487	53.9	9.38
Q9BWS9	Chitinase domain-containing protein 1 OS=Homo sapiens GN=CHID1 PE=1 SV=1 - [CHID1_HUMAN]	35.17	0.0789	1	2	2	2	393	44.9	8.63
P05154	Plasma serine protease inhibitor OS=Homo sapiens GN=SERPINA5 PE=1 SV=3 - [IPSP_HUMAN]	87.64	0.1034	1	4	4	6	406	45.6	9.26
P19961	Alpha-amylase 2B OS=Homo sapiens GN=AMY2B PE=1 SV=1 - [AMY2B_HUMAN]	1555.69	0.6947	1	2	33	8058	511	57.7	7.09
P19878	Neutrophil cytosol factor 2 OS=Homo sapiens GN=NCF2 PE=1 SV=2 - [NCF2_HUMAN]	59.85	0.0475	1	2	2	3	526	59.7	6.16
Q96L33	Rho-related GTP-binding protein RhoV OS=Homo sapiens GN=RHOV PE=1 SV=1 - [RHOV_HUMAN]	23.01	0.0466	2	1	1	3	236	26.2	8.05
P04746	Pancreatic alpha-amylase OS=Homo sapiens GN=AMY2A PE=1 SV=2 - [AMYP_HUMAN]	1424.31	0.6477	1	2	29	8055	511	57.7	7.05
P04745	Alpha-amylase 1 OS=Homo sapiens GN=AMY1A PE=1 SV=2 - [AMY1_HUMAN]	1860.99	0.82	1	9	41	10234	511	57.7	6.93
P80188	Neutrophil gelatinase-associated lipocalin OS=Homo sapiens GN=LCN2 PE=1 SV=2 - [NGAL_HUMAN]	383.47	0.5707	1	9	9	136	198	22.6	8.91
Q96DR5	BPI fold-containing family A member 2 OS=Homo sapiens GN=BPIFA2 PE=1 SV=2 - [BPIA2_HUMAN]	678.07	0.5622	1	15	15	1196	249	27	5.59
P59665	Neutrophil defensin 1 OS=Homo sapiens GN=DEFA1 PE=1 SV=1 - [DEF1_HUMAN]	136.54	0.2553	2	3	3	66	94	10.2	6.99
O60235	Transmembrane protease serine 11D OS=Homo sapiens GN=TMPRSS11D PE=1 SV=1 - [TM11D_HUMAN]	77.94	0.1005	1	3	3	7	418	46.2	8.38
Q9NP55	BPI fold-containing family A member 1 OS=Homo sapiens GN=BPIFA1 PE=1 SV=1 - [BPIA1_HUMAN]	233.17	0.3438	1	6	6	21	256	26.7	5.76
P08294	Extracellular superoxide dismutase [Cu-Zn] OS=Homo sapiens GN=SOD3 PE=1 SV=2 - [SODE_HUMAN]	72.8	0.1208	1	2	2	3	240	25.8	6.61
Q96QP1	Alpha-protein kinase 1 OS=Homo sapiens GN=ALPK1 PE=2 SV=3 - [ALPK1_HUMAN]	36.31	0.0169	2	1	2	3	1244	138.8	6.24
Q8TDL5	BPI fold-containing family B member 1 OS=Homo sapiens GN=BPIFB1 PE=1 SV=1 - [BPIB1_HUMAN]	779.89	0.5351	3	20	20	172	484	52.4	7.23
Q01432	AMP deaminase 3 OS=Homo sapiens GN=AMPD3 PE=1 SV=1 - [AMPD3_HUMAN]	22.79	0.0091	1	1	1	1	767	88.8	6.98
Q9HC84	Mucin-5B OS=Homo sapiens GN=MUC5B PE=1 SV=3 - [MUC5B_HUMAN]	2821.89	0.1897	2	72	73	816	5762	596	6.64
Q9BRZ2	E3 ubiquitin-protein ligase TRIM56 OS=Homo sapiens GN=TRIM56 PE=1 SV=3 - [TRI56_HUMAN]	36.27	0.0093	1	1	1	4	755	81.4	7.74
P05204	Non-histone chromosomal protein HMG-17 OS=Homo sapiens GN=HMGN2 PE=1 SV=3 - [HMGN2_HUMAN]	27.61	0.1333	1	1	1	5	90	9.4	9.99
Q16651	Prostasin OS=Homo sapiens GN=PRSS8 PE=1 SV=1 - [PRSS8_HUMAN]	78.85	0.0787	1	3	3	6	343	36.4	5.85
P58499	Protein FAM3B OS=Homo sapiens GN=FAM3B PE=1 SV=2 - [FAM3B_HUMAN]	107.12	0.1532	1	4	4	13	235	26	8.75
Q6PCB0	von Willebrand factor A domain-containing protein 1 OS=Homo sapiens GN=VWA1 PE=1 SV=1 - [VWA1_HUMAN]	30.44	0.036	1	1	1	1	445	46.8	7.68
P02652	Apolipoprotein A-II OS=Homo sapiens GN=APOA2 PE=1 SV=1 - [APOA2_HUMAN]	117.59	0.21	1	4	4	13	100	11.2	6.62
P33241	Lymphocyte-specific protein 1 OS=Homo sapiens GN=LSP1 PE=1 SV=1 - [LSP1_HUMAN]	103.06	0.1298	1	4	4	14	339	37.2	4.74
Q15782	Chitinase-3-like protein 2 OS=Homo sapiens GN=CHI3L2 PE=1 SV=1 - [CH3L2_HUMAN]	386.2	0.3872	1	12	12	42	390	43.5	7.53
P55000	Secreted Ly-6/uPAR-related protein 1 OS=Homo sapiens GN=SLURP1 PE=1 SV=2 - [SLUR1_HUMAN]	28.41	0.068	1	1	1	1	103	11.2	5.33
P20929	Nebulin OS=Homo sapiens GN=NEB PE=1 SV=5 - [NEBU_HUMAN]	29.83	0.0012	1	1	1	21	6669	772.4	9.07
P11215	Integrin alpha-M OS=Homo sapiens GN=ITGAM PE=1 SV=2 - [ITAM_HUMAN]	68.27	0.0269	1	3	3	4	1152	127.1	7.23
P02675	Fibrinogen beta chain OS=Homo sapiens GN=FGB PE=1 SV=2 - [FIBB_HUMAN]	757.43	0.5316	1	21	21	197	491	55.9	8.27
P08637	Low affinity immunoglobulin gamma Fc region receptor III-A OS=Homo sapiens GN=FCGR3A PE=1 SV=2 - [FCG3A_HUMAN]	33.7	0.0433	1	1	1	6	254	29.1	8.07
P15516	Histatin-3 OS=Homo sapiens GN=HTN3 PE=1 SV=2 - [HIS3_HUMAN]	49.26	0.1373	1	1	1	25	51	6.1	10.1
Q12766	HMG domain-containing protein 3 OS=Homo sapiens GN=HMGXB3 PE=2 SV=2 - [HMGX3_HUMAN]	11.88	0.0098	1	1	1	1	1538	168.2	8.05
P01040	Cystatin-A OS=Homo sapiens GN=CSTA PE=1 SV=1 - [CYTA_HUMAN]	132.69	0.6224	1	4	4	8	98	11	5.5
P15515	Histatin-1 OS=Homo sapiens GN=HTN1 PE=1 SV=2 - [HIS1_HUMAN]	84.71	0.2807	1	1	1	59	57	7	9.13
O00584	Ribonuclease T2 OS=Homo sapiens GN=RNASET2 PE=1 SV=2 - [RNT2_HUMAN]	169.65	0.25	1	6	6	17	256	29.5	7.08
Q6MZM9	Proline-rich protein 27 OS=Homo sapiens GN=PRR27 PE=2 SV=1 - [PRR27_HUMAN]	128.06	0.2374	1	4	4	72	219	22.7	4.87
P20160	Azurocidin OS=Homo sapiens GN=AZU1 PE=1 SV=3 - [CAP7_HUMAN]	121.18	0.2112	1	3	3	16	251	26.9	9.5
P24158	Myeloblastin OS=Homo sapiens GN=PRTN3 PE=1 SV=3 - [PRTN3_HUMAN]	163.3	0.207	1	4	4	64	256	27.8	8.35
P08246	Neutrophil elastase OS=Homo sapiens GN=ELANE PE=1 SV=1 - [ELNE_HUMAN]	277.63	0.3408	1	6	6	43	267	28.5	9.35
Q5TBC7	Bcl-2-like protein 15 OS=Homo sapiens GN=BCL2L15 PE=1 SV=1 - [B2L15_HUMAN]	12.81	0.0859	1	1	1	1	163	17.7	4.41
P20933	N(4)-(beta-N-acetylglucosaminyl)-L-asparaginase OS=Homo sapiens GN=AGA PE=1 SV=2 - [ASPG_HUMAN]	52.6	0.0723	1	2	2	2	346	37.2	6.28
P02749	Beta-2-glycoprotein 1 OS=Homo sapiens GN=APOH PE=1 SV=3 - [APOH_HUMAN]	68.05	0.1333	1	3	3	4	345	38.3	7.97
Q99954	Submaxillary gland androgen-regulated protein 3A OS=Homo sapiens GN=SMR3A PE=3 SV=2 - [SMR3A_HUMAN]	50.57	0.097	1	1	1	20	134	14	9.57
P02814	Submaxillary gland androgen-regulated protein 3B OS=Homo sapiens GN=SMR3B PE=1 SV=2 - [SMR3B_HUMAN]	34.1	0.2658	1	1	1	437	79	8.2	9.57
Q8TAX7	Mucin-7 OS=Homo sapiens GN=MUC7 PE=1 SV=2 - [MUC7_HUMAN]	231.85	0.1592	1	6	6	451	377	39.1	8.78
P08582	Melanotransferrin OS=Homo sapiens GN=MFI2 PE=1 SV=2 - [TRFM_HUMAN]	44.29	0.0352	1	2	2	3	738	80.2	5.94
P01591	Immunoglobulin J chain OS=Homo sapiens GN=JCHAIN PE=1 SV=4 - [IGJ_HUMAN]	325.71	0.6415	1	7	7	237	159	18.1	5.24
P51993	Alpha-(1,3)-fucosyltransferase 6 OS=Homo sapiens GN=FUT6 PE=1 SV=1 - [FUT6_HUMAN]	65.07	0.0836	3	2	2	4	359	41.8	8.68
Q07654	Trefoil factor 3 OS=Homo sapiens GN=TFF3 PE=1 SV=1 - [TFF3_HUMAN]	67.68	0.225	1	2	2	23	80	8.6	5.92
Q8WVQ1	Soluble calcium-activated nucleotidase 1 OS=Homo sapiens GN=CANT1 PE=1 SV=1 - [CANT1_HUMAN]	101.03	0.1771	1	5	5	7	401	44.8	6.09
P09467	Fructose-1,6-bisphosphatase 1 OS=Homo sapiens GN=FBP1 PE=1 SV=5 - [F16P1_HUMAN]	32.97	0.0473	1	1	1	1	338	36.8	6.99
Q96BQ1	Protein FAM3D OS=Homo sapiens GN=FAM3D PE=1 SV=1 - [FAM3D_HUMAN]	158.53	0.2679	1	6	6	19	224	24.9	9.33
A8K2U0	Alpha-2-macroglobulin-like protein 1 OS=Homo sapiens GN=A2ML1 PE=1 SV=3 - [A2ML1_HUMAN]	1204.25	0.3012	1	37	37	182	1454	161	5.73
P01023	Alpha-2-macroglobulin OS=Homo sapiens GN=A2M PE=1 SV=3 - [A2MG_HUMAN]	2382.62	0.5739	2	63	63	683	1474	163.2	6.46
P14598	Neutrophil cytosol factor 1 OS=Homo sapiens GN=NCF1 PE=1 SV=3 - [NCF1_HUMAN]	171.84	0.2564	3	8	8	14	390	44.6	9.13
P54108	Cysteine-rich secretory protein 3 OS=Homo sapiens GN=CRISP3 PE=1 SV=1 - [CRIS3_HUMAN]	365.66	0.5796	2	11	11	173	245	27.6	7.8
Q8IZT8	Heparan sulfate glucosamine 3-O-sulfotransferase 5 OS=Homo sapiens GN=HS3ST5 PE=1 SV=1 - [HS3S5_HUMAN]	39.29	0.0173	2	1	1	1	346	40.4	9.79
P02751	Fibronectin OS=Homo sapiens GN=FN1 PE=1 SV=4 - [FINC_HUMAN]	365.37	0.0901	1	14	14	24	2386	262.5	5.71
Q9NZH8	Interleukin-36 gamma OS=Homo sapiens GN=IL36G PE=1 SV=1 - [IL36G_HUMAN]	24.91	0.1065	1	1	1	1	169	18.7	5.14
Q9UHA7	Interleukin-36 alpha OS=Homo sapiens GN=IL36A PE=1 SV=1 - [IL36A_HUMAN]	162.28	0.2278	1	3	3	12	158	17.7	6.3
P18510	Interleukin-1 receptor antagonist protein OS=Homo sapiens GN=IL1RN PE=1 SV=1 - [IL1RA_HUMAN]	308.7	0.4237	1	7	7	49	177	20	6.19
P00915	Carbonic anhydrase 1 OS=Homo sapiens GN=CA1 PE=1 SV=2 - [CAH1_HUMAN]	255.78	0.3678	1	7	7	30	261	28.9	7.12
P09237	Matrilysin OS=Homo sapiens GN=MMP7 PE=1 SV=1 - [MMP7_HUMAN]	27.05	0.0262	1	1	1	1	267	29.7	7.91
P22894	Neutrophil collagenase OS=Homo sapiens GN=MMP8 PE=1 SV=1 - [MMP8_HUMAN]	358.17	0.2698	1	10	10	50	467	53.4	6.87
P25774	Cathepsin S OS=Homo sapiens GN=CTSS PE=1 SV=3 - [CATS_HUMAN]	50.36	0.0604	1	2	2	3	331	37.5	8.34
P23280	Carbonic anhydrase 6 OS=Homo sapiens GN=CA6 PE=1 SV=3 - [CAH6_HUMAN]	633.62	0.5649	1	13	13	1938	308	35.3	7.02
Q6P4A8	Phospholipase B-like 1 OS=Homo sapiens GN=PLBD1 PE=1 SV=2 - [PLBL1_HUMAN]	81.9	0.0741	1	3	3	6	553	63.2	9.06
Q96R05	Retinoid-binding protein 7 OS=Homo sapiens GN=RBP7 PE=1 SV=1 - [RET7_HUMAN]	21.61	0.0746	1	1	1	1	134	15.5	7.8
P52566	Rho GDP-dissociation inhibitor 2 OS=Homo sapiens GN=ARHGDIB PE=1 SV=3 - [GDIR2_HUMAN]	335.51	0.6915	2	12	12	81	201	23	5.21
P21128	Poly(U)-specific endoribonuclease OS=Homo sapiens GN=ENDOU PE=1 SV=2 - [ENDOU_HUMAN]	43.91	0.0805	1	2	2	3	410	46.8	5.43
P33908	Mannosyl-oligosaccharide 1,2-alpha-mannosidase IA OS=Homo sapiens GN=MAN1A1 PE=1 SV=3 - [MA1A1_HUMAN]	171.55	0.1103	1	7	7	10	653	72.9	6.47
O60218	Aldo-keto reductase family 1 member B10 OS=Homo sapiens GN=AKR1B10 PE=1 SV=2 - [AK1BA_HUMAN]	78.42	0.0949	1	3	3	3	316	36	7.84
Q9HD89	Resistin OS=Homo sapiens GN=RETN PE=1 SV=1 - [RETN_HUMAN]	42.69	0.1019	1	1	1	7	108	11.4	6.86
Q9UBG3	Cornulin OS=Homo sapiens GN=CRNN PE=1 SV=1 - [CRNN_HUMAN]	240.26	0.1818	1	6	6	34	495	53.5	6.1
P35321	Cornifin-A OS=Homo sapiens GN=SPRR1A PE=1 SV=2 - [SPR1A_HUMAN]	28.87	0.191	1	1	1	4	89	9.9	8.48
Q9UBC9	Small proline-rich protein 3 OS=Homo sapiens GN=SPRR3 PE=1 SV=2 - [SPRR3_HUMAN]	318.7	0.8521	1	11	11	105	169	18.1	8.57
P22528	Cornifin-B OS=Homo sapiens GN=SPRR1B PE=1 SV=2 - [SPR1B_HUMAN]	35.08	0.191	1	1	1	1	89	9.9	8.48
P22531	Small proline-rich protein 2E OS=Homo sapiens GN=SPRR2E PE=2 SV=2 - [SPR2E_HUMAN]	62.08	0.4306	6	2	2	5	72	7.8	8.31
P06702	Protein S100-A9 OS=Homo sapiens GN=S100A9 PE=1 SV=1 - [S10A9_HUMAN]	392.9	0.8158	1	9	9	965	114	13.2	6.13
P80511	Protein S100-A12 OS=Homo sapiens GN=S100A12 PE=1 SV=2 - [S10AC_HUMAN]	209.64	0.4891	1	6	6	69	92	10.6	6.25
P05109	Protein S100-A8 OS=Homo sapiens GN=S100A8 PE=1 SV=1 - [S10A8_HUMAN]	385.38	0.7097	1	12	12	523	93	10.8	7.03
P31151	Protein S100-A7 OS=Homo sapiens GN=S100A7 PE=1 SV=4 - [S10A7_HUMAN]	88.35	0.3366	2	3	3	9	101	11.5	6.77
P36222	Chitinase-3-like protein 1 OS=Homo sapiens GN=CHI3L1 PE=1 SV=2 - [CH3L1_HUMAN]	90.59	0.1358	1	4	4	4	383	42.6	8.46
Q13231	Chitotriosidase-1 OS=Homo sapiens GN=CHIT1 PE=1 SV=1 - [CHIT1_HUMAN]	38.31	0.0515	1	2	2	2	466	51.6	6.96
Q06828	Fibromodulin OS=Homo sapiens GN=FMOD PE=1 SV=2 - [FMOD_HUMAN]	37.82	0.0984	1	2	2	4	376	43.2	6.04
P35542	Serum amyloid A-4 protein OS=Homo sapiens GN=SAA4 PE=1 SV=2 - [SAA4_HUMAN]	26.45	0.0846	1	1	1	5	130	14.7	9.07
P15309	Prostatic acid phosphatase OS=Homo sapiens GN=ACPP PE=1 SV=3 - [PPAP_HUMAN]	38.98	0.0389	1	1	1	2	386	44.5	6.24
Q6P5S2	Protein LEG1 homolog OS=Homo sapiens GN=LEG1 PE=1 SV=2 - [LEG1H_HUMAN]	624.76	0.4788	1	17	17	540	330	37.9	6.15
Q86UD1	Out at first protein homolog OS=Homo sapiens GN=OAF PE=2 SV=1 - [OAF_HUMAN]	48.7	0.0952	1	2	2	3	273	30.7	6.84
P25311	Zinc-alpha-2-glycoprotein OS=Homo sapiens GN=AZGP1 PE=1 SV=2 - [ZA2G_HUMAN]	882.64	0.6879	1	24	24	656	298	34.2	6.05
P02787	Serotransferrin OS=Homo sapiens GN=TF PE=1 SV=3 - [TRFE_HUMAN]	1565.09	0.6261	1	45	45	461	698	77	7.12
P20848	Putative alpha-1-antitrypsin-related protein OS=Homo sapiens GN=SERPINA2 PE=1 SV=1 - [A1ATR_HUMAN]	50.36	0.0333	1	1	2	12	420	47.9	7.9
P02763	Alpha-1-acid glycoprotein 1 OS=Homo sapiens GN=ORM1 PE=1 SV=1 - [A1AG1_HUMAN]	197.47	0.3632	1	5	6	63	201	23.5	5.02
P04434	Ig kappa chain V-III region VH (Fragment) OS=Homo sapiens PE=4 SV=1 - [KV310_HUMAN]	62.04	0.2328	2	1	2	29	116	12.7	5.94
P06727	Apolipoprotein A-IV OS=Homo sapiens GN=APOA4 PE=1 SV=3 - [APOA4_HUMAN]	113.54	0.1136	1	4	4	8	396	45.4	5.38
P02765	Alpha-2-HS-glycoprotein OS=Homo sapiens GN=AHSG PE=1 SV=1 - [FETUA_HUMAN]	127.36	0.1199	1	5	5	26	367	39.3	5.72
O75015	Low affinity immunoglobulin gamma Fc region receptor III-B OS=Homo sapiens GN=FCGR3B PE=1 SV=2 - [FCG3B_HUMAN]	58.91	0.0644	1	1	1	4	233	26.2	6.71
P23083	Ig heavy chain V-I region V35 OS=Homo sapiens PE=1 SV=1 - [HV103_HUMAN]	61.55	0.3675	1	3	4	7	117	13	9.55
P0DJI8	Serum amyloid A-1 protein OS=Homo sapiens GN=SAA1 PE=1 SV=1 - [SAA1_HUMAN]	34.2	0.1639	1	1	1	1	122	13.5	6.79
P08603	Complement factor H OS=Homo sapiens GN=CFH PE=1 SV=4 - [CFAH_HUMAN]	224.87	0.1048	1	10	10	15	1231	139	6.61
P01742	Ig heavy chain V-I region EU OS=Homo sapiens PE=1 SV=1 - [HV101_HUMAN]	66.62	0.1026	3	1	1	99	117	12.5	6.57
P01743	Ig heavy chain V-I region HG3 OS=Homo sapiens PE=3 SV=1 - [HV102_HUMAN]	99.86	0.2821	1	2	3	20	117	12.9	8.92
P01760	Ig heavy chain V-I region WOL OS=Homo sapiens PE=1 SV=1 - [HV105_HUMAN]	73.54	0.1371	4	1	2	26	124	13.7	8.41
P01815	Ig heavy chain V-II region COR OS=Homo sapiens PE=1 SV=1 - [HV202_HUMAN]	34.79	0.1	2	1	2	2	120	13.2	6.57
P01824	Ig heavy chain V-II region WAH OS=Homo sapiens PE=1 SV=1 - [HV206_HUMAN]	34.36	0.1085	2	1	2	6	129	14.1	8.46
P04438	Ig heavy chain V-II region SESS OS=Homo sapiens PE=2 SV=1 - [HV208_HUMAN]	60.47	0.1361	3	2	3	6	147	16.3	7.09
P06331	Ig heavy chain V-II region ARH-77 OS=Homo sapiens PE=4 SV=1 - [HV209_HUMAN]	114.98	0.1712	2	2	2	33	146	16.2	8.28
P01762	Ig heavy chain V-III region TRO OS=Homo sapiens PE=1 SV=1 - [HV301_HUMAN]	76.17	0.2377	1	2	2	65	122	13.5	9.72
P01763	Ig heavy chain V-III region WEA OS=Homo sapiens PE=1 SV=1 - [HV302_HUMAN]	80.73	0.307	4	1	3	80	114	12.2	8.5
P01765	Ig heavy chain V-III region TIL OS=Homo sapiens PE=1 SV=1 - [HV304_HUMAN]	153.85	0.3043	6	2	3	110	115	12.3	9.13
P01766	Ig heavy chain V-III region BRO OS=Homo sapiens PE=1 SV=1 - [HV305_HUMAN]	136.16	0.25	1	1	2	213	120	13.2	6.57
P01768	Ig heavy chain V-III region CAM OS=Homo sapiens PE=1 SV=1 - [HV307_HUMAN]	132.88	0.2787	2	3	6	235	122	13.7	9.63
P01769	Ig heavy chain V-III region GA OS=Homo sapiens PE=1 SV=1 - [HV308_HUMAN]	108.14	0.4426	4	2	4	177	122	13.2	9.77
P01770	Ig heavy chain V-III region NIE OS=Homo sapiens PE=1 SV=1 - [HV309_HUMAN]	106.59	0.2773	4	2	3	21	119	13.2	9.72
P01771	Ig heavy chain V-III region HIL OS=Homo sapiens PE=1 SV=1 - [HV310_HUMAN]	37.21	0.1322	4	1	2	6	121	13.6	9.36
P01773	Ig heavy chain V-III region BUR OS=Homo sapiens PE=1 SV=1 - [HV312_HUMAN]	63.97	0.2941	4	2	3	4	119	13	9.6
P01775	Ig heavy chain V-III region LAY OS=Homo sapiens PE=1 SV=1 - [HV314_HUMAN]	49.76	0.2017	4	1	2	4	119	12.8	8.48
P01778	Ig heavy chain V-III region ZAP OS=Homo sapiens PE=1 SV=1 - [HV317_HUMAN]	43.2	0.2069	4	1	2	6	116	12.6	8.51
P01780	Ig heavy chain V-III region JON OS=Homo sapiens PE=1 SV=1 - [HV319_HUMAN]	52.25	0.2087	4	1	2	9	115	12.6	9.29
P01781	Ig heavy chain V-III region GAL OS=Homo sapiens PE=1 SV=1 - [HV320_HUMAN]	219.01	0.4483	5	4	5	89	116	12.7	8.48
P80419	Ig heavy chain V-III region GAR OS=Homo sapiens PE=1 SV=1 - [HV322_HUMAN]	35.69	0.1356	4	1	2	2	118	13.1	4.81
P01877	Ig alpha-2 chain C region OS=Homo sapiens GN=IGHA2 PE=1 SV=3 - [IGHA2_HUMAN]	746.51	0.7794	1	5	18	1406	340	36.5	6.1
P01871	Ig mu chain C region OS=Homo sapiens GN=IGHM PE=1 SV=3 - [IGHM_HUMAN]	848.26	0.5133	1	8	21	451	452	49.3	6.77
A6NJ16	Putative V-set and immunoglobulin domain-containing-like protein IGHV4OR15-8 OS=Homo sapiens GN=IGHV4OR15-8 PE=5 SV=2 - [IV4F8_HUMAN]	58.99	0.1463	2	2	3	7	123	13.6	9.6
P01597	Ig kappa chain V-I region DEE OS=Homo sapiens PE=1 SV=1 - [KV105_HUMAN]	82.4	0.1667	5	1	2	261	108	11.7	9.36
P01598	Ig kappa chain V-I region EU OS=Homo sapiens PE=1 SV=1 - [KV106_HUMAN]	111.58	0.2685	2	1	2	67	108	11.8	8.44
P01604	Ig kappa chain V-I region Kue OS=Homo sapiens PE=1 SV=1 - [KV112_HUMAN]	31.52	0.1019	1	1	1	2	108	12.1	8.81
P01605	Ig kappa chain V-I region Lay OS=Homo sapiens PE=1 SV=1 - [KV113_HUMAN]	61.44	0.25	2	1	2	24	108	11.8	7.96
P01608	Ig kappa chain V-I region Roy OS=Homo sapiens PE=1 SV=1 - [KV116_HUMAN]	115.68	0.2407	5	1	2	115	108	11.8	5.36
P01609	Ig kappa chain V-I region Scw OS=Homo sapiens PE=1 SV=1 - [KV117_HUMAN]	119.9	0.2778	5	1	2	116	108	11.8	6
P01610	Ig kappa chain V-I region WEA OS=Homo sapiens PE=1 SV=1 - [KV118_HUMAN]	94.62	0.3056	5	1	2	108	108	11.8	8.91
P01611	Ig kappa chain V-I region Wes OS=Homo sapiens PE=1 SV=1 - [KV119_HUMAN]	80.99	0.1667	1	1	1	29	108	11.6	7.28
P01612	Ig kappa chain V-I region Mev OS=Homo sapiens PE=1 SV=1 - [KV120_HUMAN]	64.72	0.1651	1	1	1	13	109	11.9	6.57
P01613	Ig kappa chain V-I region Ni OS=Homo sapiens PE=1 SV=1 - [KV121_HUMAN]	127.78	0.3036	1	2	2	46	112	12.2	5.36
P04430	Ig kappa chain V-I region BAN OS=Homo sapiens PE=1 SV=1 - [KV122_HUMAN]	63.91	0.1667	1	1	1	24	108	11.8	8.44
P01615	Ig kappa chain V-II region FR OS=Homo sapiens PE=1 SV=1 - [KV202_HUMAN]	19.5	0.115	1	1	1	1	113	12.7	7.94
P01616	Ig kappa chain V-II region MIL OS=Homo sapiens PE=1 SV=1 - [KV203_HUMAN]	65.64	0.1161	4	1	2	65	112	12	9.29
P01617	Ig kappa chain V-II region TEW OS=Homo sapiens PE=1 SV=1 - [KV204_HUMAN]	113.94	0.3274	4	1	2	56	113	12.3	6
P01619	Ig kappa chain V-III region B6 OS=Homo sapiens PE=1 SV=1 - [KV301_HUMAN]	75.27	0.1667	1	1	2	242	108	11.6	9.25
P01623	Ig kappa chain V-III region WOL OS=Homo sapiens PE=1 SV=1 - [KV305_HUMAN]	222.15	0.4587	6	2	4	110	109	11.7	8.91
P01624	Ig kappa chain V-III region POM OS=Homo sapiens PE=1 SV=1 - [KV306_HUMAN]	64.77	0.2477	2	1	2	18	109	11.9	8.94
P04206	Ig kappa chain V-III region GOL OS=Homo sapiens PE=1 SV=1 - [KV307_HUMAN]	167.43	0.3761	2	1	3	96	109	11.8	9.25
P06311	Ig kappa chain V-III region IARC/BL41 OS=Homo sapiens PE=4 SV=1 - [KV311_HUMAN]	32.92	0.1172	1	1	1	2	128	14.1	6.61
P01625	Ig kappa chain V-IV region Len OS=Homo sapiens PE=1 SV=2 - [KV402_HUMAN]	205.1	0.4825	2	1	5	92	114	12.6	7.93
P0CG05	Ig lambda-2 chain C regions OS=Homo sapiens GN=IGLC2 PE=1 SV=1 - [LAC2_HUMAN]	348.44	0.934	2	2	8	689	106	11.3	7.24
P04211	Ig lambda chain V region 4A OS=Homo sapiens PE=4 SV=1 - [LV001_HUMAN]	52.59	0.1368	1	2	2	10	117	12.4	7.03
P01700	Ig lambda chain V-I region HA OS=Homo sapiens PE=1 SV=1 - [LV102_HUMAN]	83.26	0.1875	4	1	2	24	112	11.9	8.91
P01701	Ig lambda chain V-I region NEW OS=Homo sapiens PE=1 SV=1 - [LV103_HUMAN]	111.18	0.3423	1	2	3	43	111	11.4	8
P01702	Ig lambda chain V-I region NIG-64 OS=Homo sapiens PE=1 SV=1 - [LV104_HUMAN]	81.18	0.1441	2	2	3	19	111	11.4	4.89
P01703	Ig lambda chain V-I region NEWM OS=Homo sapiens PE=1 SV=1 - [LV105_HUMAN]	29.12	0.068	1	1	1	3	103	10.9	9.29
P04208	Ig lambda chain V-I region WAH OS=Homo sapiens PE=1 SV=1 - [LV106_HUMAN]	72.43	0.2202	1	1	2	21	109	11.7	6.54
P06888	Ig lambda chain V-I region EPS OS=Homo sapiens PE=1 SV=1 - [LV109_HUMAN]	61.52	0.1468	1	1	2	7	109	11.4	9.29
P01708	Ig lambda chain V-II region BUR OS=Homo sapiens PE=1 SV=1 - [LV205_HUMAN]	36.09	0.1009	1	1	1	6	109	11.5	7.87
P01714	Ig lambda chain V-III region SH OS=Homo sapiens PE=1 SV=1 - [LV301_HUMAN]	125.11	0.3426	1	3	3	17	108	11.4	6.52
P80748	Ig lambda chain V-III region LOI OS=Homo sapiens PE=1 SV=1 - [LV302_HUMAN]	159.99	0.4595	1	4	4	40	111	11.9	5.08
P01717	Ig lambda chain V-IV region Hil OS=Homo sapiens PE=1 SV=1 - [LV403_HUMAN]	79.69	0.2804	1	2	2	33	107	11.5	6.51
P06889	Ig lambda chain V-IV region MOL OS=Homo sapiens PE=1 SV=1 - [LV405_HUMAN]	37.36	0.0755	2	1	2	16	106	11.3	4.42
P06318	Ig lambda chain V-VI region WLT OS=Homo sapiens PE=1 SV=1 - [LV604_HUMAN]	72.67	0.1802	2	1	1	1	111	12	4.78
P15941	Mucin-1 OS=Homo sapiens GN=MUC1 PE=1 SV=3 - [MUC1_HUMAN]	24.43	0.0088	1	1	1	1	1255	122	7.47
Q02817	Mucin-2 OS=Homo sapiens GN=MUC2 PE=1 SV=2 - [MUC2_HUMAN]	42.65	0.0033	1	1	2	7	5179	540	5.8
P04220	Ig mu heavy chain disease protein OS=Homo sapiens PE=1 SV=1 - [MUCB_HUMAN]	583.11	0.4962	1	1	15	293	391	43	5.24
Q13401	Putative postmeiotic segregation increased 2-like protein 3 OS=Homo sapiens GN=PMS2P3 PE=5 SV=2 - [PM2P3_HUMAN]	21.04	0.0417	1	1	1	2	168	18.7	4.63
Q04118	Basic salivary proline-rich protein 3 OS=Homo sapiens GN=PRB3 PE=1 SV=2 - [PRB3_HUMAN]	22.13	0.0324	1	1	1	4	309	31	10.8
Q86VR7	V-set and immunoglobulin domain-containing protein 10-like OS=Homo sapiens GN=VSIG10L PE=2 SV=2 - [VS10L_HUMAN]	87.22	0.0588	1	4	4	8	867	91.6	7.78
A8MXQ7	Putative IQ motif and ankyrin repeat domain-containing protein LOC642574 OS=Homo sapiens PE=5 SV=2 - [YH010_HUMAN]	33.36	0.0099	1	1	1	4	604	68.3	6.52
