# Supplementary material for: iTRAQ-based quantitative analysis of age-specific variations in salivary proteome of caries-susceptible individuals
Source: J Transl Med. 2018 Oct 25;16:293. doi: 10.1186/s12967-018-1669-2 (PMC6202833; doi:10.1186/s12967-018-1669-2)
Supplement: Supplementary file 5 — Additional file 5. Category list of differentially expressed proteins commonly or uniquely detected in ACF vs ACS, ECF vs ECS, ACF vs ECF, and ACS vs ECS. [file 12967_2018_1669_MOESM5_ESM.xls]

## Sheet: 6
Accession	Description	Score	Coverage	# Proteins	# Unique Peptides	# Peptides	# PSMs	# AAs	MW [kDa]	calc. pI	ACFvsACSp_value	ACFvsACSratio	ECFvsECSp_vlaue	ECFvsECSratio
P06727	Apolipoprotein A-IV OS=Homo sapiens GN=APOA4 PE=1 SV=3 - [APOA4_HUMAN]	113.54	0.1136	1	4	4	8	396	45.4	5.38	0.0106154	0.826688	0.00287742	1.25831
P06733	Alpha-enolase OS=Homo sapiens GN=ENO1 PE=1 SV=2 - [ENOA_HUMAN]	1090.54	0.6613	3	23	23	427	434	47.1	7.39	0.0292394	1.47746	2.41e-17	0.828456
P23468	Receptor-type tyrosine-protein phosphatase delta OS=Homo sapiens GN=PTPRD PE=1 SV=2 - [PTPRD_HUMAN]	19.37	0.0115	1	1	1	15	1912	214.6	6.57	0.001524	1.22506	3.79e-10	0.447778
P60709	Actin, cytoplasmic 1 OS=Homo sapiens GN=ACTB PE=1 SV=1 - [ACTB_HUMAN]	973.83	0.5893	6	7	19	763	375	41.7	5.48	0.00490136	1.40054	2.37e-23	0.745954
P60953	Cell division control protein 42 homolog OS=Homo sapiens GN=CDC42 PE=1 SV=2 - [CDC42_HUMAN]	58.47	0.1466	1	2	2	5	191	21.2	6.55	0.0100836	1.3129	0.0331936	0.7371
P15515	Histatin-1 OS=Homo sapiens GN=HTN1 PE=1 SV=2 - [HIS1_HUMAN]	84.71	0.2807	1	1	1	59	57	7	9.13	0.00880414	1.38926	0.000123817	1.33645

## Sheet: 7-ACFvsACS & ACSvsECS
Accession	Description	Score	Coverage	# Proteins	# Unique Peptides	# Peptides	# PSMs	# AAs	MW [kDa]	calc. pI	ACFvsACSp_value	ACFvsACSratio	ACSvsECS.p_value	ACSvsECS.ratio
P06888	Ig lambda chain V-I region EPS OS=Homo sapiens PE=1 SV=1 - [LV109_HUMAN]	61.52	0.1468	1	1	2	7	109	11.4	9.29	1.01e-16	0.665	4.77e-16	1.5745
P16401	Histone H1.5 OS=Homo sapiens GN=HIST1H1B PE=1 SV=3 - [H15_HUMAN]	92.76	0.1195	1	1	3	8	226	22.6	10.92	0.000557385	0.546875	0.00257353	1.98988
P47755	F-actin-capping protein subunit alpha-2 OS=Homo sapiens GN=CAPZA2 PE=1 SV=3 - [CAZA2_HUMAN]	52.82	0.0874	1	1	2	4	286	32.9	5.85	0.000112921	0.6545	2.39e-16	1.4005
P50990	T-complex protein 1 subunit theta OS=Homo sapiens GN=CCT8 PE=1 SV=4 - [TCPQ_HUMAN]	28.02	0.0274	1	1	1	1	548	59.6	5.6	1.99e-16	0.6925	3.6e-17	1.7305
P55000	Secreted Ly-6/uPAR-related protein 1 OS=Homo sapiens GN=SLURP1 PE=1 SV=2 - [SLUR1_HUMAN]	28.41	0.068	1	1	1	1	103	11.2	5.33	3.65e-16	0.442	4.15e-16	2.2895
P80419	Ig heavy chain V-III region GAR OS=Homo sapiens PE=1 SV=1 - [HV322_HUMAN]	35.69	0.1356	4	1	2	2	118	13.1	4.81	2.25e-16	0.799	4.11e-16	1.6245
Q01082	Spectrin beta chain, non-erythrocytic 1 OS=Homo sapiens GN=SPTBN1 PE=1 SV=2 - [SPTB2_HUMAN]	38.17	0.0097	1	1	2	2	2364	274.4	5.57	8.79e-17	0.5275	4.11e-16	1.656

## Sheet: 7-ACFvsACS & ECFvsECS &ACSvsECS
Accession	Description	Score	Coverage	# Proteins	# Unique Peptides	# Peptides	# PSMs	# AAs	MW [kDa]	calc. pI	ACFvsACSp_value	ACFvsACSratio	ECFvsECSp_value	ECFvsECSratio	ACSvsECSp_value	ACSvsECSratio
O43240	Kallikrein-10 OS=Homo sapiens GN=KLK10 PE=1 SV=3 - [KLK10_HUMAN]	25.09	0.0543	1	1	1	1	276	30.2	8.59	6.26e-17	2.3845	8.88e-17	0.8305	4.13e-16	0.7495
P05204	Non-histone chromosomal protein HMG-17 OS=Homo sapiens GN=HMGN2 PE=1 SV=3 - [HMGN2_HUMAN]	27.61	0.1333	1	1	1	5	90	9.4	9.99	0.021699	0.5579	0.000324163	1.2887	0.0326558	1.4128
P08729	Keratin, type II cytoskeletal 7 OS=Homo sapiens GN=KRT7 PE=1 SV=5 - [K2C7_HUMAN]	135.45	0.1066	4	1	6	15	469	51.4	5.48	4.46e-16	0.757	1.69e-16	1.8125	4.08e-16	1.3295
P09237	Matrilysin OS=Homo sapiens GN=MMP7 PE=1 SV=1 - [MMP7_HUMAN]	27.05	0.0262	1	1	1	1	267	29.7	7.91	1.13e-15	0.7235	3.36e-15	1.249	3.76e-16	2.4985
P22528	Cornifin-B OS=Homo sapiens GN=SPRR1B PE=1 SV=2 - [SPR1B_HUMAN]	35.08	0.191	1	1	1	1	89	9.9	8.48	3.21e-16	0.7925	7.61e-16	1.303	3.57e-17	1.997
Q13185	Chromobox protein homolog 3 OS=Homo sapiens GN=CBX3 PE=1 SV=4 - [CBX3_HUMAN]	25.3	0.0765	1	1	1	1	183	20.8	5.33	2.96e-16	1.285	8.21e-17	1.2375	4.5e-16	1.3945
Q8TDL5	BPI fold-containing family B member 1 OS=Homo sapiens GN=BPIFB1 PE=1 SV=1 - [BPIB1_HUMAN]	779.89	0.5351	3	20	20	172	484	52.4	7.23	0.000426746	1.88388	5.26e-35	2.01993	0.0039989	1.20585

## Sheet: 10
Accession	Description	Score	Coverage	# Proteins	# Unique Peptides	# Peptides	# PSMs	# AAs	MW [kDa]	calc. pI	ACSvsECSp_value	ACSvsECSratgio	ECFvsECSp_value	ECFvsECSratgio
A0M8Q6	Ig lambda-7 chain C region OS=Homo sapiens GN=IGLC7 PE=4 SV=2 - [LAC7_HUMAN]	223.16	0.6981	1	2	7	510	106	11.3	8.28	0.00382716	2.1165	0.0361316	1.70893
P07910	Heterogeneous nuclear ribonucleoproteins C1/C2 OS=Homo sapiens GN=HNRNPC PE=1 SV=4 - [HNRPC_HUMAN]	22.78	0.0523	1	1	1	1	306	33.6	5.08	4.17e-16	1.3285	9.73e-17	1.2535
P09668	Pro-cathepsin H OS=Homo sapiens GN=CTSH PE=1 SV=4 - [CATH_HUMAN]	56.38	0.0627	1	2	2	2	335	37.4	8.07	0.0282517	1.4945	0.00810888	1.319
P0DJI8	Serum amyloid A-1 protein OS=Homo sapiens GN=SAA1 PE=1 SV=1 - [SAA1_HUMAN]	34.2	0.1639	1	1	1	1	122	13.5	6.79	2.39e-16	1.4005	7.28e-17	1.415
P17174	Aspartate aminotransferase, cytoplasmic OS=Homo sapiens GN=GOT1 PE=1 SV=3 - [AATC_HUMAN]	21.63	0.0194	1	1	1	1	413	46.2	7.01	3.63e-16	0.701	7.73e-15	0.829
P19961	Alpha-amylase 2B OS=Homo sapiens GN=AMY2B PE=1 SV=1 - [AMY2B_HUMAN]	1555.69	0.6947	1	2	33	8058	511	57.7	7.09	1.36e-07	1.23517	1.66e-06	0.781667
P35908	Keratin, type II cytoskeletal 2 epidermal OS=Homo sapiens GN=KRT2 PE=1 SV=2 - [K22E_HUMAN]	1187.21	0.6119	1	26	35	206	639	65.4	8	2.38e-21	1.53515	1.35e-07	1.4402
Q8IZT8	Heparan sulfate glucosamine 3-O-sulfotransferase 5 OS=Homo sapiens GN=HS3ST5 PE=1 SV=1 - [HS3S5_HUMAN]	39.29	0.0173	2	1	1	1	346	40.4	9.79	4.43e-16	0.544	1.05e-16	0.735
Q96QR1	Secretoglobin family 3A member 1 OS=Homo sapiens GN=SCGB3A1 PE=1 SV=2 - [SG3A1_HUMAN]	45.15	0.1827	1	1	1	7	104	10.1	8.32	0.00962675	1.46343	0.022221	1.90807
Q9GZZ8	Extracellular glycoprotein lacritin OS=Homo sapiens GN=LACRT PE=1 SV=1 - [LACRT_HUMAN]	145.51	0.2971	1	4	4	30	138	14.2	5.5	0.0407985	3.22167	0.00043285	2.8682

## Sheet: 12
Accession	Description	Score	Coverage	# Proteins	# Unique Peptides	# Peptides	# PSMs	# AAs	MW [kDa]	calc. pI	ECFvsECSp_vlaue	ECFvsECSratio	ACFvsECFp_vlaue	ACFvsECFratio
A8K2U0	Alpha-2-macroglobulin-like protein 1 OS=Homo sapiens GN=A2ML1 PE=1 SV=3 - [A2ML1_HUMAN]	1204.25	0.3012	1	37	37	182	1454	161	5.73	3.17e-06	0.829895	1.33e-08	1.61567
P00915	Carbonic anhydrase 1 OS=Homo sapiens GN=CA1 PE=1 SV=2 - [CAH1_HUMAN]	255.78	0.3678	1	7	7	30	261	28.9	7.12	0.0141032	1.27469	6.04e-06	1.66356
P02768	Serum albumin OS=Homo sapiens GN=ALB PE=1 SV=2 - [ALBU_HUMAN]	2643.29	0.7964	1	57	57	4768	609	69.3	6.28	4.33e-152	1.2784	1.49e-09	1.25583
P04080	Cystatin-B OS=Homo sapiens GN=CSTB PE=1 SV=2 - [CYTB_HUMAN]	207.83	0.5918	1	5	5	71	98	11.1	7.56	1.09e-18	0.810232	1.23e-13	1.84344
P04220	Ig mu heavy chain disease protein OS=Homo sapiens PE=1 SV=1 - [MUCB_HUMAN]	583.11	0.4962	1	1	15	293	391	43	5.24	5.13e-05	0.772762	0.00296361	2.0536
P05109	Protein S100-A8 OS=Homo sapiens GN=S100A8 PE=1 SV=1 - [S10A8_HUMAN]	385.38	0.7097	1	12	12	523	93	10.8	7.03	3.59e-116	1.54207	0.000207577	1.8908
P06702	Protein S100-A9 OS=Homo sapiens GN=S100A9 PE=1 SV=1 - [S10A9_HUMAN]	392.9	0.8158	1	9	9	965	114	13.2	6.13	1.91e-146	1.54551	4.06e-08	1.86569
P18510	Interleukin-1 receptor antagonist protein OS=Homo sapiens GN=IL1RN PE=1 SV=1 - [IL1RA_HUMAN]	308.7	0.4237	1	7	7	49	177	20	6.19	0.000382218	0.822833	1.17e-05	1.45717
P20848	Putative alpha-1-antitrypsin-related protein OS=Homo sapiens GN=SERPINA2 PE=1 SV=1 - [A1ATR_HUMAN]	50.36	0.0333	1	1	2	12	420	47.9	7.9	2.02e-17	1.473	3.42e-17	0.4025
P68871	Hemoglobin subunit beta OS=Homo sapiens GN=HBB PE=1 SV=2 - [HBB_HUMAN]	673.31	0.9388	4	6	12	526	147	16	7.28	8.76e-11	1.36837	9.78e-34	2.38674
Q01105	Protein SET OS=Homo sapiens GN=SET PE=1 SV=3 - [SET_HUMAN]	22.57	0.0345	2	1	1	1	290	33.5	4.32	1.4e-16	1.3235	1.49e-16	0.6535
Q9BRZ2	E3 ubiquitin-protein ligase TRIM56 OS=Homo sapiens GN=TRIM56 PE=1 SV=3 - [TRI56_HUMAN]	36.27	0.0093	1	1	1	4	755	81.4	7.74	0.000724473	1.5705	0.000411606	1.90475

## Sheet: 14
Accession	Description	Score	Coverage	# Proteins	# Unique Peptides	# Peptides	# PSMs	# AAs	MW [kDa]	calc. pI	ACFvsACSp_value	ACFvsACSratio	ACFvsECFp_value	ACFvsECFratio
P04745	Alpha-amylase 1 OS=Homo sapiens GN=AMY1A PE=1 SV=2 - [AMY1_HUMAN]	1860.99	0.82	1	9	41	10234	511	57.7	6.93	9.17e-10	1.71931	1.34e-53	1.62378
P05154	Plasma serine protease inhibitor OS=Homo sapiens GN=SERPINA5 PE=1 SV=3 - [IPSP_HUMAN]	87.64	0.1034	1	4	4	6	406	45.6	9.26	0.00571078	0.75975	0.0123396	1.41775
P13796	Plastin-2 OS=Homo sapiens GN=LCP1 PE=1 SV=6 - [PLSL_HUMAN]	1460.69	0.7911	3	33	41	436	627	70.2	5.43	0.0333443	1.22293	6.36e-16	0.774956
P14780	Matrix metalloproteinase-9 OS=Homo sapiens GN=MMP9 PE=1 SV=3 - [MMP9_HUMAN]	1004.16	0.5177	1	29	29	207	707	78.4	6.06	0.042254	1.22702	4.07e-20	0.699437
P15941	Mucin-1 OS=Homo sapiens GN=MUC1 PE=1 SV=3 - [MUC1_HUMAN]	24.43	0.0088	1	1	1	1	1255	122	7.47	2.62e-16	0.6715	6.23e-17	1.314
P29508	Serpin B3 OS=Homo sapiens GN=SERPINB3 PE=1 SV=2 - [SPB3_HUMAN]	542.55	0.4564	2	17	17	76	390	44.5	6.81	1.68e-06	1.83143	1.29e-14	1.90781
P43034	Platelet-activating factor acetylhydrolase IB subunit alpha OS=Homo sapiens GN=PAFAH1B1 PE=1 SV=2 - [LIS1_HUMAN]	21.05	0.022	1	1	1	1	410	46.6	7.37	1.3e-16	0.7795	9.43e-17	0.746
P50991	T-complex protein 1 subunit delta OS=Homo sapiens GN=CCT4 PE=1 SV=4 - [TCPD_HUMAN]	32.5	0.0241	1	1	1	1	539	57.9	7.83	3.49e-16	0.6885	5.02e-17	0.675
P52209	6-phosphogluconate dehydrogenase, decarboxylating OS=Homo sapiens GN=PGD PE=1 SV=3 - [6PGD_HUMAN]	931.11	0.4845	2	23	23	208	483	53.1	7.23	0.000220252	1.36961	1.61e-14	0.757054
Q01518	Adenylyl cyclase-associated protein 1 OS=Homo sapiens GN=CAP1 PE=1 SV=5 - [CAP1_HUMAN]	777.63	0.4842	2	20	20	152	475	51.9	8.06	0.00161761	2.21935	6.69e-18	0.765243
Q3LXA3	Triokinase/FMN cyclase OS=Homo sapiens GN=TKFC PE=1 SV=2 - [TKFC_HUMAN]	21.34	0.0365	1	1	1	1	575	58.9	7.49	1.83e-16	0.7595	2.03e-16	0.7775
Q5TBC7	Bcl-2-like protein 15 OS=Homo sapiens GN=BCL2L15 PE=1 SV=1 - [B2L15_HUMAN]	12.81	0.0859	1	1	1	1	163	17.7	4.41	4e-16	0.594	4.9e-16	0.786
Q96R05	Retinoid-binding protein 7 OS=Homo sapiens GN=RBP7 PE=1 SV=1 - [RET7_HUMAN]	21.61	0.0746	1	1	1	1	134	15.5	7.8	3.71e-16	0.8165	1.9e-16	0.716
Q9NRJ3	C-C motif chemokine 28 OS=Homo sapiens GN=CCL28 PE=1 SV=1 - [CCL28_HUMAN]	28.02	0.1181	1	1	1	2	127	14.3	10.2	0.0208262	0.475	0.0491966	1.24375

## Sheet: 17
Accession	Description	Score	Coverage	# Proteins	# Unique Peptides	# Peptides	# PSMs	# AAs	MW [kDa]	calc. pI	ACFvsACSp_value	ACFvsACSratio	ACSvsECSp_value	ACSvsECSratio	ECFvsECSp_value	ECFvsECSratio	ACFvsECFp_value	ACFvsECFratio
O75636	Ficolin-3 OS=Homo sapiens GN=FCN3 PE=1 SV=2 - [FCN3_HUMAN]	21.67	0.0334	1	1	1	1	299	32.9	6.67	2.04e-16	0.762	7.36e-16	1.374	4.67e-16	1.449	7.65e-17	0.6795
P01610	Ig kappa chain V-I region WEA OS=Homo sapiens PE=1 SV=1 - [KV118_HUMAN]	94.62	0.3056	5	1	2	108	108	11.8	8.91	7.18e-16	1.3705	3.85e-16	1.337	1.49e-16	1.203	5.54e-17	1.4125
P02538	Keratin, type II cytoskeletal 6A OS=Homo sapiens GN=KRT6A PE=1 SV=3 - [K2C6A_HUMAN]	450.16	0.2624	5	5	17	50	564	60	8	8.18e-06	1.27255	2.81e-05	1.59368	2.35e-23	1.86955	1.99e-10	1.68573
P04211	Ig lambda chain V region 4A OS=Homo sapiens PE=4 SV=1 - [LV001_HUMAN]	52.59	0.1368	1	2	2	10	117	12.4	7.03	0.0399334	1.8942	0.000615828	1.3327	1.4e-05	0.75715	3.75e-11	2.30745
P06737	Glycogen phosphorylase, liver form OS=Homo sapiens GN=PYGL PE=1 SV=4 - [PYGL_HUMAN]	784.26	0.3577	3	26	26	109	847	97.1	7.17	0.0180209	1.20341	0.0181118	0.62591	3.25e-10	0.777605	9.46e-11	0.814995
P07951	Tropomyosin beta chain OS=Homo sapiens GN=TPM2 PE=1 SV=1 - [TPM2_HUMAN]	143.98	0.1408	4	1	5	19	284	32.8	4.7	4.94e-16	1.2895	8.3e-16	0.7325	2.37e-16	0.7335	1.57e-16	1.258
P25786	Proteasome subunit alpha type-1 OS=Homo sapiens GN=PSMA1 PE=1 SV=1 - [PSA1_HUMAN]	31.94	0.0342	1	1	1	1	263	29.5	6.61	3.03e-16	1.6495	4.31e-16	0.721	1.24e-16	0.619	3.39e-16	1.4275
P31025	Lipocalin-1 OS=Homo sapiens GN=LCN1 PE=1 SV=1 - [LCN1_HUMAN]	363.91	0.6193	2	10	10	163	176	19.2	5.58	2.02e-05	2.62097	4.68e-12	1.6712	3.05e-12	1.59044	1.15e-09	2.03676
P42830	C-X-C motif chemokine 5 OS=Homo sapiens GN=CXCL5 PE=1 SV=1 - [CXCL5_HUMAN]	23.23	0.0702	2	1	1	1	114	12	8.88	4.77e-16	1.3605	5.44e-16	3.746	1.5e-16	1.2065	1e-16	4.0975
P61626	Lysozyme C OS=Homo sapiens GN=LYZ PE=1 SV=1 - [LYSC_HUMAN]	412.96	0.723	1	11	11	531	148	16.5	9.16	3.49e-38	0.625357	1.03e-29	12.6243	3.94e-16	2.41101	7.47e-65	2.98584
P69905	Hemoglobin subunit alpha OS=Homo sapiens GN=HBA1 PE=1 SV=2 - [HBA_HUMAN]	341.76	0.6761	2	8	8	248	142	15.2	8.68	1.5e-20	6.77726	0.0405824	0.686376	0.000148445	1.48955	4.59e-29	2.22915
Q12766	HMG domain-containing protein 3 OS=Homo sapiens GN=HMGXB3 PE=2 SV=2 - [HMGX3_HUMAN]	11.88	0.0098	1	1	1	1	1538	168.2	8.05	2.45e-16	1.4985	7.31e-16	1.227	1.53e-16	0.713	1.54e-16	2.145
Q86SQ7	Serologically defined colon cancer antigen 8 OS=Homo sapiens GN=SDCCAG8 PE=1 SV=1 - [SDCG8_HUMAN]	22.21	0.0098	1	1	1	1	713	82.6	5.81	4.3e-16	1.453	1.01e-15	0.37	1.01e-16	0.7165	5.74e-17	0.5835
Q96DA0	Zymogen granule protein 16 homolog B OS=Homo sapiens GN=ZG16B PE=1 SV=3 - [ZG16B_HUMAN]	495.67	0.5913	1	11	11	3266	208	22.7	7.39	0.000201526	1.21506	5.39e-291	10.9681	1.58e-09	1.53837	0	6.76295
Q96DR5	BPI fold-containing family A member 2 OS=Homo sapiens GN=BPIFA2 PE=1 SV=2 - [BPIA2_HUMAN]	678.07	0.5622	1	15	15	1196	249	27	5.59	2.32e-27	2.22652	9.91e-82	3.61862	8.51e-13	1.25386	0	5.34892
Q9HC84	Mucin-5B OS=Homo sapiens GN=MUC5B PE=1 SV=3 - [MUC5B_HUMAN]	2821.89	0.1897	2	72	73	816	5762	596	6.64	1.55e-25	2.02007	1.91e-26	1.58993	6.47e-19	1.35235	4.76e-107	2.08837
Q9Y6R7	IgGFc-binding protein OS=Homo sapiens GN=FCGBP PE=1 SV=3 - [FCGBP_HUMAN]	1888.22	0.1941	1	54	54	377	5405	571.6	5.34	1.12e-16	2.02746	2.69e-09	2.42512	5.71e-20	1.70163	1.83e-82	2.47275

## Sheet: 20
Accession	Description	Score	Coverage	# Proteins	# Unique Peptides	# Peptides	# PSMs	# AAs	MW [kDa]	calc. pI	ACFvsACSp_value	ACFvsACSratio
O00754	Lysosomal alpha-mannosidase OS=Homo sapiens GN=MAN2B1 PE=1 SV=3 - [MA2B1_HUMAN]	27.99	0.0109	1	1	1	1	1011	113.7	7.28	1.41e-15	1.3285
O60218	Aldo-keto reductase family 1 member B10 OS=Homo sapiens GN=AKR1B10 PE=1 SV=2 - [AK1BA_HUMAN]	78.42	0.0949	1	3	3	3	316	36	7.84	0.000556462	1.3775
P00558	Phosphoglycerate kinase 1 OS=Homo sapiens GN=PGK1 PE=1 SV=3 - [PGK1_HUMAN]	749.78	0.6019	1	22	22	173	417	44.6	8.1	0.000430148	1.29317
P01612	Ig kappa chain V-I region Mev OS=Homo sapiens PE=1 SV=1 - [KV120_HUMAN]	64.72	0.1651	1	1	1	13	109	11.9	6.57	0.0304659	0.751462
P09211	Glutathione S-transferase P OS=Homo sapiens GN=GSTP1 PE=1 SV=2 - [GSTP1_HUMAN]	473.52	0.7	1	13	13	141	210	23.3	5.64	0.0296303	1.49465
P10643	Complement component C7 OS=Homo sapiens GN=C7 PE=1 SV=2 - [CO7_HUMAN]	55.03	0.0249	1	1	1	2	843	93.5	6.48	0.0100237	1.24125
P10644	cAMP-dependent protein kinase type I-alpha regulatory subunit OS=Homo sapiens GN=PRKAR1A PE=1 SV=1 - [KAP0_HUMAN]	25.71	0.0289	1	1	1	1	381	43	5.35	5.02e-16	0.656
P20618	Proteasome subunit beta type-1 OS=Homo sapiens GN=PSMB1 PE=1 SV=2 - [PSB1_HUMAN]	85.76	0.1784	1	3	3	5	241	26.5	8.13	0.00761487	0.6916
P23528	Cofilin-1 OS=Homo sapiens GN=CFL1 PE=1 SV=3 - [COF1_HUMAN]	347.44	0.6145	3	11	11	50	166	18.5	8.09	0.00867232	1.2906
P30041	Peroxiredoxin-6 OS=Homo sapiens GN=PRDX6 PE=1 SV=3 - [PRDX6_HUMAN]	237.34	0.4732	1	9	9	23	224	25	6.38	0.0319706	1.30287
P30740	Leukocyte elastase inhibitor OS=Homo sapiens GN=SERPINB1 PE=1 SV=1 - [ILEU_HUMAN]	700.87	0.504	4	20	20	139	379	42.7	6.28	0.000354404	1.34162
P31946	14-3-3 protein beta/alpha OS=Homo sapiens GN=YWHAB PE=1 SV=3 - [1433B_HUMAN]	387.76	0.4675	1	5	11	67	246	28.1	4.83	0.00750874	1.23789
P32119	Peroxiredoxin-2 OS=Homo sapiens GN=PRDX2 PE=1 SV=5 - [PRDX2_HUMAN]	221.19	0.3232	1	6	7	28	198	21.9	5.97	0.0253331	1.45805
P63104	14-3-3 protein zeta/delta OS=Homo sapiens GN=YWHAZ PE=1 SV=1 - [1433Z_HUMAN]	563.93	0.551	1	10	14	115	245	27.7	4.79	0.0429853	1.59259
P99999	Cytochrome c OS=Homo sapiens GN=CYCS PE=1 SV=2 - [CYC_HUMAN]	57.1	0.2476	1	3	3	3	105	11.7	9.57	0.0423716	1.51267
Q13401	Putative postmeiotic segregation increased 2-like protein 3 OS=Homo sapiens GN=PMS2P3 PE=5 SV=2 - [PM2P3_HUMAN]	21.04	0.0417	1	1	1	2	168	18.7	4.63	0.00750454	0.55475
Q14508	WAP four-disulfide core domain protein 2 OS=Homo sapiens GN=WFDC2 PE=1 SV=2 - [WFDC2_HUMAN]	99.19	0.3226	1	3	3	32	124	13	4.84	0.00907266	1.55492
Q14697	Neutral alpha-glucosidase AB OS=Homo sapiens GN=GANAB PE=1 SV=3 - [GANAB_HUMAN]	181.97	0.1208	1	8	8	12	944	106.8	6.14	0.00987791	1.22783
Q6ZVX7	F-box only protein 50 OS=Homo sapiens GN=NCCRP1 PE=1 SV=1 - [FBX50_HUMAN]	32.07	0.04	1	1	1	2	275	30.8	6.62	0.0281725	0.72425
Q9UBG3	Cornulin OS=Homo sapiens GN=CRNN PE=1 SV=1 - [CRNN_HUMAN]	240.26	0.1818	1	6	6	34	495	53.5	6.1	0.0256747	1.34032

## Sheet: 22
Accession	Description	Score	Coverage	# Proteins	# Unique Peptides	# Peptides	# PSMs	# AAs	MW [kDa]	calc. pI	ACSvsECSp_value	ACSvsECSratgio	ECFvsECSp_value	ECFvsECSratgio	ACFvsECFp_value	ACFvsECFratgio
P00739	Haptoglobin-related protein OS=Homo sapiens GN=HPR PE=2 SV=2 - [HPTR_HUMAN]	421.24	0.3046	1	1	13	151	348	39	7.09	4.29e-16	0.811	1.22e-16	0.67	1.5e-16	1.53691
P01602	Ig heavy chain V-I region 5 (Fragment) OS=Homo sapiens GN=IGKV1-5 PE=4 SV=2 - [KV110_HUMAN]	76.44	0.2479	1	1	2	12	117	12.8	8.28	0.00051538	1.617	0.000581494	1.48588	0.016407	1.53691
P01708	Ig lambda chain V-II region BUR OS=Homo sapiens PE=1 SV=1 - [LV205_HUMAN]	36.09	0.1009	1	1	1	6	109	11.5	7.87	0.00126335	1.229	0.000546116	0.746167	0.00347565	1.53691
P04114	Apolipoprotein B-100 OS=Homo sapiens GN=APOB PE=1 SV=2 - [APOB_HUMAN]	891.23	0.1094	1	38	38	73	4563	515.3	7.05	0.0262716	0.70611	1.38e-09	1.20079	6.1e-07	2.71325
P04264	Keratin, type II cytoskeletal 1 OS=Homo sapiens GN=KRT1 PE=1 SV=6 - [K2C1_HUMAN]	1382.02	0.455	2	28	34	324	644	66	8.12	4.82e-29	1.81841	3.24e-48	1.29296	1.25e-17	1.53691
P05164	Myeloperoxidase OS=Homo sapiens GN=MPO PE=1 SV=1 - [PERM_HUMAN]	963.34	0.4349	2	26	27	258	745	83.8	8.97	0.00145119	1.50507	2.63e-50	1.85775	3.98e-10	1.53691
P05787	Keratin, type II cytoskeletal 8 OS=Homo sapiens GN=KRT8 PE=1 SV=7 - [K2C8_HUMAN]	158.72	0.1139	4	1	8	19	483	53.7	5.59	4.36e-16	1.5745	1.76e-16	1.2775	1.36e-16	1.53691
P08779	Keratin, type I cytoskeletal 16 OS=Homo sapiens GN=KRT16 PE=1 SV=4 - [K1C16_HUMAN]	272.71	0.222	5	3	10	35	473	51.2	5.05	0.00300109	1.2435	0.00371214	1.412	0.000405796	1.53691
P10523	S-arrestin OS=Homo sapiens GN=SAG PE=1 SV=3 - [ARRS_HUMAN]	29.28	0.0321	1	1	1	4	405	45.1	6.57	0.000122769	1.74038	9.4e-07	0.655	2.41e-10	2.47275
P16870	Carboxypeptidase E OS=Homo sapiens GN=CPE PE=1 SV=1 - [CBPE_HUMAN]	367.67	0.3298	1	13	13	48	476	53.1	5.14	1.37e-09	2.75572	2.11e-05	1.20863	3.3e-17	1.53691
P20700	Lamin-B1 OS=Homo sapiens GN=LMNB1 PE=1 SV=2 - [LMNB1_HUMAN]	38.94	0.0171	1	1	1	1	586	66.4	5.16	7.74e-16	0.415	3.46e-16	1.2955	5.75e-17	1.53691
P23284	Peptidyl-prolyl cis-trans isomerase B OS=Homo sapiens GN=PPIB PE=1 SV=2 - [PPIB_HUMAN]	273.75	0.3704	2	8	9	72	216	23.7	9.41	2.15e-08	1.58459	0.00263572	1.33448	2.04e-08	1.65249
P48723	Heat shock 70 kDa protein 13 OS=Homo sapiens GN=HSPA13 PE=1 SV=1 - [HSP13_HUMAN]	31.23	0.0212	1	1	1	3	471	51.9	5.76	0.0483779	3.151	0.0449033	1.2565	0.00436712	1.53691
Q01432	AMP deaminase 3 OS=Homo sapiens GN=AMPD3 PE=1 SV=1 - [AMPD3_HUMAN]	22.79	0.0091	1	1	1	1	767	88.8	6.98	4.11e-16	0.8035	1.08e-17	1.856	1.56e-17	2.71325
Q12905	Interleukin enhancer-binding factor 2 OS=Homo sapiens GN=ILF2 PE=1 SV=2 - [ILF2_HUMAN]	31.5	0.0359	1	1	1	1	390	43	5.26	5.35e-16	0.542	1.31e-16	0.783	4.87e-17	1.53691
Q13162	Peroxiredoxin-4 OS=Homo sapiens GN=PRDX4 PE=1 SV=1 - [PRDX4_HUMAN]	128.9	0.2066	1	3	4	21	271	30.5	6.29	0.0202605	1.32418	6.43e-05	0.769591	5.12e-05	1.65249
Q14566	DNA replication licensing factor MCM6 OS=Homo sapiens GN=MCM6 PE=1 SV=1 - [MCM6_HUMAN]	15.01	0.0085	1	1	1	1	821	92.8	5.41	2.17e-16	1.9475	1.05e-16	1.252	1.89e-16	1.53691
Q6P5S2	Protein LEG1 homolog OS=Homo sapiens GN=LEG1 PE=1 SV=2 - [LEG1H_HUMAN]	624.76	0.4788	1	17	17	540	330	37.9	6.15	7.56e-38	8.61308	0.022763	1.62135	4.29e-136	1.65249
Q8N4F0	BPI fold-containing family B member 2 OS=Homo sapiens GN=BPIFB2 PE=1 SV=2 - [BPIB2_HUMAN]	650.01	0.417	1	15	15	403	458	49.1	8.72	5.29e-26	4.80015	0.000470615	1.66639	1.35e-89	1.53691
Q9H0R4	Haloacid dehalogenase-like hydrolase domain-containing protein 2 OS=Homo sapiens GN=HDHD2 PE=1 SV=1 - [HDHD2_HUMAN]	68.79	0.0502	1	1	1	1	259	28.5	6.24	2.86e-16	0.65	3.85e-17	1.249	7.63e-17	1.53691
Q9P2H5	Ubiquitin carboxyl-terminal hydrolase 35 OS=Homo sapiens GN=USP35 PE=1 SV=3 - [UBP35_HUMAN]	22.05	0.0108	1	1	1	1	1018	113.3	5.57	3.74e-16	3.4745	4.58e-16	1.38	5.49e-17	2.47275
Q9Y4L1	Hypoxia up-regulated protein 1 OS=Homo sapiens GN=HYOU1 PE=1 SV=1 - [HYOU1_HUMAN]	44.12	0.015	1	1	1	1	999	111.3	5.22	3.12e-16	1.705	1e-17	1.234	3.06e-16	1.53691

## Sheet: 24
Accession	Description	Score	Coverage	# Proteins	# Unique Peptides	# Peptides	# PSMs	# AAs	MW [kDa]	calc. pI	ACSvsECSp_value	ACSvsECSratgio
O75874	Isocitrate dehydrogenase [NADP] cytoplasmic OS=Homo sapiens GN=IDH1 PE=1 SV=2 - [IDHC_HUMAN]	170.97	0.1449	1	6	6	16	414	46.6	7.01	0.0394458	0.805312
O94819	Kelch repeat and BTB domain-containing protein 11 OS=Homo sapiens GN=KBTBD11 PE=1 SV=1 - [KBTBB_HUMAN]	10.88	0.0161	1	1	1	1	623	65.7	6.07	3.79e-16	1.211
P01617	Ig kappa chain V-II region TEW OS=Homo sapiens PE=1 SV=1 - [KV204_HUMAN]	113.94	0.3274	4	1	2	56	113	12.3	6	0.00108719	1.71152
P01624	Ig kappa chain V-III region POM OS=Homo sapiens PE=1 SV=1 - [KV306_HUMAN]	64.77	0.2477	2	1	2	18	109	11.9	8.94	4.58e-16	1.369
P01702	Ig lambda chain V-I region NIG-64 OS=Homo sapiens PE=1 SV=1 - [LV104_HUMAN]	81.18	0.1441	2	2	3	19	111	11.4	4.89	0.0243672	1.44772
P01743	Ig heavy chain V-I region HG3 OS=Homo sapiens PE=3 SV=1 - [HV102_HUMAN]	99.86	0.2821	1	2	3	20	117	12.9	8.92	0.0429373	1.23162
P06331	Ig heavy chain V-II region ARH-77 OS=Homo sapiens PE=4 SV=1 - [HV209_HUMAN]	114.98	0.1712	2	2	2	33	146	16.2	8.28	0.0178986	1.45014
P08123	Collagen alpha-2(I) chain OS=Homo sapiens GN=COL1A2 PE=1 SV=7 - [CO1A2_HUMAN]	24.29	0.0081	1	1	1	2	1366	129.2	8.95	0.015111	1.285
P08133	Annexin A6 OS=Homo sapiens GN=ANXA6 PE=1 SV=3 - [ANXA6_HUMAN]	122.33	0.0669	1	3	4	5	673	75.8	5.6	0.000557696	0.658833
P09467	Fructose-1,6-bisphosphatase 1 OS=Homo sapiens GN=FBP1 PE=1 SV=5 - [F16P1_HUMAN]	32.97	0.0473	1	1	1	1	338	36.8	6.99	1.59e-16	0.7315
P09960	Leukotriene A-4 hydrolase OS=Homo sapiens GN=LTA4H PE=1 SV=2 - [LKHA4_HUMAN]	970.13	0.5434	1	28	28	172	611	69.2	6.18	0.0269838	0.730307
P10909	Clusterin OS=Homo sapiens GN=CLU PE=1 SV=1 - [CLUS_HUMAN]	385.36	0.294	1	11	11	55	449	52.5	6.27	0.00144078	1.47159
P13645	Keratin, type I cytoskeletal 10 OS=Homo sapiens GN=KRT10 PE=1 SV=6 - [K1C10_HUMAN]	1176.37	0.5839	7	25	31	239	584	58.8	5.21	4.36e-38	1.56357
P20933	N(4)-(beta-N-acetylglucosaminyl)-L-asparaginase OS=Homo sapiens GN=AGA PE=1 SV=2 - [ASPG_HUMAN]	52.6	0.0723	1	2	2	2	346	37.2	6.28	0.0440703	1.31375
P24158	Myeloblastin OS=Homo sapiens GN=PRTN3 PE=1 SV=3 - [PRTN3_HUMAN]	163.3	0.207	1	4	4	64	256	27.8	8.35	0.0209515	0.528317
P31939	Bifunctional purine biosynthesis protein PURH OS=Homo sapiens GN=ATIC PE=1 SV=3 - [PUR9_HUMAN]	33.39	0.0253	1	1	1	1	592	64.6	6.71	4.11e-16	0.79
P52597	Heterogeneous nuclear ribonucleoprotein F OS=Homo sapiens GN=HNRNPF PE=1 SV=3 - [HNRPF_HUMAN]	31.07	0.041	1	1	1	1	415	45.6	5.58	5.53e-16	0.7875
P58546	Myotrophin OS=Homo sapiens GN=MTPN PE=1 SV=2 - [MTPN_HUMAN]	29.57	0.1441	1	1	1	1	118	12.9	5.52	5.01e-16	0.7595
Q06828	Fibromodulin OS=Homo sapiens GN=FMOD PE=1 SV=2 - [FMOD_HUMAN]	37.82	0.0984	1	2	2	4	376	43.2	6.04	0.00110509	1.292
Q07617	Sperm-associated antigen 1 OS=Homo sapiens GN=SPAG1 PE=1 SV=3 - [SPAG1_HUMAN]	31.62	0.0162	1	1	1	1	926	103.6	6.86	4.41e-16	1.641
Q6XQN6	Nicotinate phosphoribosyltransferase OS=Homo sapiens GN=NAPRT PE=1 SV=2 - [PNCB_HUMAN]	93.09	0.0985	1	5	5	6	538	57.5	5.68	0.0308779	0.709583
Q6YI46	Transmembrane protein 64 OS=Homo sapiens GN=TMEM64 PE=2 SV=2 - [TMM64_HUMAN]	16.98	0.0158	1	1	1	1	380	39.6	8.41	3.83e-16	0.62
Q9BWS9	Chitinase domain-containing protein 1 OS=Homo sapiens GN=CHID1 PE=1 SV=1 - [CHID1_HUMAN]	35.17	0.0789	1	2	2	2	393	44.9	8.63	0.0445281	1.79025
P08236	Beta-glucuronidase OS=Homo sapiens GN=GUSB PE=1 SV=2 - [BGLR_HUMAN]	26.12	0.0138	1	1	1	1	651	74.7	7.02	7.6e-17	0.6985

[truncated: 5 more sheets: 28, 30, 42, 86, 110]
