# Supplementary material for: iTRAQ-based quantitative analysis of age-specific variations in salivary proteome of caries-susceptible individuals
Source: J Transl Med. 2018 Oct 25;16:293. doi: 10.1186/s12967-018-1669-2 (PMC6202833; doi:10.1186/s12967-018-1669-2)
Supplement: Supplementary file 6 — Additional file 6. List of differentially expressed proteins identified by iTRAQ in each comparison group. [file 12967_2018_1669_MOESM6_ESM.xls]

## Sheet: iTRAQ-ACF vs ACS
Accession	Description	Score	Coverage	# Proteins	# Unique Peptides	# Peptides	# PSMs	# AAs	MW [kDa]	calc. pI	p_value	ratio
A8K2U0	Alpha-2-macroglobulin-like protein 1 OS=Homo sapiens GN=A2ML1 PE=1 SV=3 - [A2ML1_HUMAN]	1204.25	0.3012	1	37	37	182	1454	161	5.73	0.000665287	1.43289
O00754	Lysosomal alpha-mannosidase OS=Homo sapiens GN=MAN2B1 PE=1 SV=3 - [MA2B1_HUMAN]	27.99	0.0109	1	1	1	1	1011	113.7	7.28	1.41e-15	1.3285
O43240	Kallikrein-10 OS=Homo sapiens GN=KLK10 PE=1 SV=3 - [KLK10_HUMAN]	25.09	0.0543	1	1	1	1	276	30.2	8.59	6.26e-17	2.3845
O60218	Aldo-keto reductase family 1 member B10 OS=Homo sapiens GN=AKR1B10 PE=1 SV=2 - [AK1BA_HUMAN]	78.42	0.0949	1	3	3	3	316	36	7.84	0.000556462	1.3775
O75367	Core histone macro-H2A.1 OS=Homo sapiens GN=H2AFY PE=1 SV=4 - [H2AY_HUMAN]	10.13	0.0296	1	1	1	1	372	39.6	9.79	3.2e-16	0.832
O75636	Ficolin-3 OS=Homo sapiens GN=FCN3 PE=1 SV=2 - [FCN3_HUMAN]	21.67	0.0334	1	1	1	1	299	32.9	6.67	2.04e-16	0.762
P00558	Phosphoglycerate kinase 1 OS=Homo sapiens GN=PGK1 PE=1 SV=3 - [PGK1_HUMAN]	749.78	0.6019	1	22	22	173	417	44.6	8.1	0.000430148	1.29317
P00915	Carbonic anhydrase 1 OS=Homo sapiens GN=CA1 PE=1 SV=2 - [CAH1_HUMAN]	255.78	0.3678	1	7	7	30	261	28.9	7.12	0.0218465	3.07335
P01023	Alpha-2-macroglobulin OS=Homo sapiens GN=A2M PE=1 SV=3 - [A2MG_HUMAN]	2382.62	0.5739	2	63	63	683	1474	163.2	6.46	0.0261241	1.43698
P01036	Cystatin-S OS=Homo sapiens GN=CST4 PE=1 SV=3 - [CYTS_HUMAN]	576.41	0.7872	1	4	13	2857	141	16.2	5.02	1.27e-53	1.80943
P01037	Cystatin-SN OS=Homo sapiens GN=CST1 PE=1 SV=3 - [CYTN_HUMAN]	614.67	0.695	1	10	13	3463	141	16.4	7.21	1.4e-28	1.43058
P01610	Ig kappa chain V-I region WEA OS=Homo sapiens PE=1 SV=1 - [KV118_HUMAN]	94.62	0.3056	5	1	2	108	108	11.8	8.91	7.18e-16	1.3705
P01612	Ig kappa chain V-I region Mev OS=Homo sapiens PE=1 SV=1 - [KV120_HUMAN]	64.72	0.1651	1	1	1	13	109	11.9	6.57	0.0304659	0.751462
P01703	Ig lambda chain V-I region NEWM OS=Homo sapiens PE=1 SV=1 - [LV105_HUMAN]	29.12	0.068	1	1	1	3	103	10.9	9.29	0.000885012	1.4295
P01834	Ig kappa chain C region OS=Homo sapiens GN=IGKC PE=1 SV=1 - [IGKC_HUMAN]	476.04	0.8396	1	7	7	2048	106	11.6	5.87	0.0259252	1.38717
P01871	Ig mu chain C region OS=Homo sapiens GN=IGHM PE=1 SV=3 - [IGHM_HUMAN]	848.26	0.5133	1	8	21	451	452	49.3	6.77	3.84e-05	1.80167
P02538	Keratin, type II cytoskeletal 6A OS=Homo sapiens GN=KRT6A PE=1 SV=3 - [K2C6A_HUMAN]	450.16	0.2624	5	5	17	50	564	60	8	8.18e-06	1.27255
P02768	Serum albumin OS=Homo sapiens GN=ALB PE=1 SV=2 - [ALBU_HUMAN]	2643.29	0.7964	1	57	57	4768	609	69.3	6.28	1.49e-09	1.25583
P02788	Lactotransferrin OS=Homo sapiens GN=LTF PE=1 SV=6 - [TRFL_HUMAN]	2055.72	0.7	1	46	46	939	710	78.1	8.12	3.96e-14	1.53846
P02814	Submaxillary gland androgen-regulated protein 3B OS=Homo sapiens GN=SMR3B PE=1 SV=2 - [SMR3B_HUMAN]	34.1	0.2658	1	1	1	437	79	8.2	9.57	0.00185032	1.31638
P03973	Antileukoproteinase OS=Homo sapiens GN=SLPI PE=1 SV=2 - [SLPI_HUMAN]	164.24	0.3788	1	7	7	45	132	14.3	8.75	2.15e-15	0.531056
P04080	Cystatin-B OS=Homo sapiens GN=CSTB PE=1 SV=2 - [CYTB_HUMAN]	207.83	0.5918	1	5	5	71	98	11.1	7.56	0.000244381	1.51634
P04206	Ig kappa chain V-III region GOL OS=Homo sapiens PE=1 SV=1 - [KV307_HUMAN]	167.43	0.3761	2	1	3	96	109	11.8	9.25	4.72e-16	1.2855
P04211	Ig lambda chain V region 4A OS=Homo sapiens PE=4 SV=1 - [LV001_HUMAN]	52.59	0.1368	1	2	2	10	117	12.4	7.03	0.0399334	1.8942
P04220	Ig mu heavy chain disease protein OS=Homo sapiens PE=1 SV=1 - [MUCB_HUMAN]	583.11	0.4962	1	1	15	293	391	43	5.24	0.0402186	1.6666
P04745	Alpha-amylase 1 OS=Homo sapiens GN=AMY1A PE=1 SV=2 - [AMY1_HUMAN]	1860.99	0.82	1	9	41	10234	511	57.7	6.93	9.17e-10	1.71931
P05109	Protein S100-A8 OS=Homo sapiens GN=S100A8 PE=1 SV=1 - [S10A8_HUMAN]	385.38	0.7097	1	12	12	523	93	10.8	7.03	0.000207577	1.8908
P05154	Plasma serine protease inhibitor OS=Homo sapiens GN=SERPINA5 PE=1 SV=3 - [IPSP_HUMAN]	87.64	0.1034	1	4	4	6	406	45.6	9.26	0.00571078	0.75975
P05204	Non-histone chromosomal protein HMG-17 OS=Homo sapiens GN=HMGN2 PE=1 SV=3 - [HMGN2_HUMAN]	27.61	0.1333	1	1	1	5	90	9.4	9.99	0.021699	0.5579
P06318	Ig lambda chain V-VI region WLT OS=Homo sapiens PE=1 SV=1 - [LV604_HUMAN]	72.67	0.1802	2	1	1	1	111	12	4.78	3.97e-16	1.207
P06396	Gelsolin OS=Homo sapiens GN=GSN PE=1 SV=1 - [GELS_HUMAN]	905.02	0.3414	1	27	27	230	782	85.6	6.28	0.00167633	1.24566
P06702	Protein S100-A9 OS=Homo sapiens GN=S100A9 PE=1 SV=1 - [S10A9_HUMAN]	392.9	0.8158	1	9	9	965	114	13.2	6.13	4.06e-08	1.86569
P06727	Apolipoprotein A-IV OS=Homo sapiens GN=APOA4 PE=1 SV=3 - [APOA4_HUMAN]	113.54	0.1136	1	4	4	8	396	45.4	5.38	0.0106154	0.826688
P06733	Alpha-enolase OS=Homo sapiens GN=ENO1 PE=1 SV=2 - [ENOA_HUMAN]	1090.54	0.6613	3	23	23	427	434	47.1	7.39	0.0292394	1.47746
P06737	Glycogen phosphorylase, liver form OS=Homo sapiens GN=PYGL PE=1 SV=4 - [PYGL_HUMAN]	784.26	0.3577	3	26	26	109	847	97.1	7.17	0.0180209	1.20341
P06870	Kallikrein-1 OS=Homo sapiens GN=KLK1 PE=1 SV=2 - [KLK1_HUMAN]	494.51	0.7557	1	10	10	313	262	28.9	4.83	0.0260535	1.21869
P06888	Ig lambda chain V-I region EPS OS=Homo sapiens PE=1 SV=1 - [LV109_HUMAN]	61.52	0.1468	1	1	2	7	109	11.4	9.29	1.01e-16	0.665
P07951	Tropomyosin beta chain OS=Homo sapiens GN=TPM2 PE=1 SV=1 - [TPM2_HUMAN]	143.98	0.1408	4	1	5	19	284	32.8	4.7	4.94e-16	1.2895
P08729	Keratin, type II cytoskeletal 7 OS=Homo sapiens GN=KRT7 PE=1 SV=5 - [K2C7_HUMAN]	135.45	0.1066	4	1	6	15	469	51.4	5.48	4.46e-16	0.757
P09211	Glutathione S-transferase P OS=Homo sapiens GN=GSTP1 PE=1 SV=2 - [GSTP1_HUMAN]	473.52	0.7	1	13	13	141	210	23.3	5.64	0.0296303	1.49465
P09228	Cystatin-SA OS=Homo sapiens GN=CST2 PE=1 SV=1 - [CYTT_HUMAN]	523.68	0.695	1	7	11	1310	141	16.4	4.93	1.93e-13	1.47767
P09237	Matrilysin OS=Homo sapiens GN=MMP7 PE=1 SV=1 - [MMP7_HUMAN]	27.05	0.0262	1	1	1	1	267	29.7	7.91	1.13e-15	0.7235
P10643	Complement component C7 OS=Homo sapiens GN=C7 PE=1 SV=2 - [CO7_HUMAN]	55.03	0.0249	1	1	1	2	843	93.5	6.48	0.0100237	1.24125
P10644	cAMP-dependent protein kinase type I-alpha regulatory subunit OS=Homo sapiens GN=PRKAR1A PE=1 SV=1 - [KAP0_HUMAN]	25.71	0.0289	1	1	1	1	381	43	5.35	5.02e-16	0.656
P12273	Prolactin-inducible protein OS=Homo sapiens GN=PIP PE=1 SV=1 - [PIP_HUMAN]	569.58	0.7671	1	13	13	3406	146	16.6	8.05	1.8e-113	1.80399
P13796	Plastin-2 OS=Homo sapiens GN=LCP1 PE=1 SV=6 - [PLSL_HUMAN]	1460.69	0.7911	3	33	41	436	627	70.2	5.43	0.0333443	1.22293
P14780	Matrix metalloproteinase-9 OS=Homo sapiens GN=MMP9 PE=1 SV=3 - [MMP9_HUMAN]	1004.16	0.5177	1	29	29	207	707	78.4	6.06	0.042254	1.22702
P15515	Histatin-1 OS=Homo sapiens GN=HTN1 PE=1 SV=2 - [HIS1_HUMAN]	84.71	0.2807	1	1	1	59	57	7	9.13	0.00880414	1.38926
P15941	Mucin-1 OS=Homo sapiens GN=MUC1 PE=1 SV=3 - [MUC1_HUMAN]	24.43	0.0088	1	1	1	1	1255	122	7.47	2.62e-16	0.6715
P16401	Histone H1.5 OS=Homo sapiens GN=HIST1H1B PE=1 SV=3 - [H15_HUMAN]	92.76	0.1195	1	1	3	8	226	22.6	10.92	0.000557385	0.546875
P18510	Interleukin-1 receptor antagonist protein OS=Homo sapiens GN=IL1RN PE=1 SV=1 - [IL1RA_HUMAN]	308.7	0.4237	1	7	7	49	177	20	6.19	0.0082908	1.3244
P20618	Proteasome subunit beta type-1 OS=Homo sapiens GN=PSMB1 PE=1 SV=2 - [PSB1_HUMAN]	85.76	0.1784	1	3	3	5	241	26.5	8.13	0.00761487	0.6916
P20848	Putative alpha-1-antitrypsin-related protein OS=Homo sapiens GN=SERPINA2 PE=1 SV=1 - [A1ATR_HUMAN]	50.36	0.0333	1	1	2	12	420	47.9	7.9	5.91e-16	0.43
P22079	Lactoperoxidase OS=Homo sapiens GN=LPO PE=1 SV=2 - [PERL_HUMAN]	1318.03	0.5815	1	35	36	470	712	80.2	8.62	3.5e-09	1.80699
P22528	Cornifin-B OS=Homo sapiens GN=SPRR1B PE=1 SV=2 - [SPR1B_HUMAN]	35.08	0.191	1	1	1	1	89	9.9	8.48	3.21e-16	0.7925
P23280	Carbonic anhydrase 6 OS=Homo sapiens GN=CA6 PE=1 SV=3 - [CAH6_HUMAN]	633.62	0.5649	1	13	13	1938	308	35.3	7.02	5.16e-13	1.60026
P23468	Receptor-type tyrosine-protein phosphatase delta OS=Homo sapiens GN=PTPRD PE=1 SV=2 - [PTPRD_HUMAN]	19.37	0.0115	1	1	1	15	1912	214.6	6.57	0.001524	1.22506
P23528	Cofilin-1 OS=Homo sapiens GN=CFL1 PE=1 SV=3 - [COF1_HUMAN]	347.44	0.6145	3	11	11	50	166	18.5	8.09	0.00867232	1.2906
P25311	Zinc-alpha-2-glycoprotein OS=Homo sapiens GN=AZGP1 PE=1 SV=2 - [ZA2G_HUMAN]	882.64	0.6879	1	24	24	656	298	34.2	6.05	0.00991484	1.27736
P25786	Proteasome subunit alpha type-1 OS=Homo sapiens GN=PSMA1 PE=1 SV=1 - [PSA1_HUMAN]	31.94	0.0342	1	1	1	1	263	29.5	6.61	3.03e-16	1.6495
P28325	Cystatin-D OS=Homo sapiens GN=CST5 PE=1 SV=1 - [CYTD_HUMAN]	339.82	0.7183	1	8	8	261	142	16.1	7.17	5.46e-09	2.60612
P29401	Transketolase OS=Homo sapiens GN=TKT PE=1 SV=3 - [TKT_HUMAN]	1007.7	0.4992	1	26	26	296	623	67.8	7.66	0.000898932	1.33259
P29508	Serpin B3 OS=Homo sapiens GN=SERPINB3 PE=1 SV=2 - [SPB3_HUMAN]	542.55	0.4564	2	17	17	76	390	44.5	6.81	1.68e-06	1.83143
P30041	Peroxiredoxin-6 OS=Homo sapiens GN=PRDX6 PE=1 SV=3 - [PRDX6_HUMAN]	237.34	0.4732	1	9	9	23	224	25	6.38	0.0319706	1.30287
P30740	Leukocyte elastase inhibitor OS=Homo sapiens GN=SERPINB1 PE=1 SV=1 - [ILEU_HUMAN]	700.87	0.504	4	20	20	139	379	42.7	6.28	0.000354404	1.34162
P31025	Lipocalin-1 OS=Homo sapiens GN=LCN1 PE=1 SV=1 - [LCN1_HUMAN]	363.91	0.6193	2	10	10	163	176	19.2	5.58	2.02e-05	2.62097
P31946	14-3-3 protein beta/alpha OS=Homo sapiens GN=YWHAB PE=1 SV=3 - [1433B_HUMAN]	387.76	0.4675	1	5	11	67	246	28.1	4.83	0.00750874	1.23789
P32119	Peroxiredoxin-2 OS=Homo sapiens GN=PRDX2 PE=1 SV=5 - [PRDX2_HUMAN]	221.19	0.3232	1	6	7	28	198	21.9	5.97	0.0253331	1.45805
P42830	C-X-C motif chemokine 5 OS=Homo sapiens GN=CXCL5 PE=1 SV=1 - [CXCL5_HUMAN]	23.23	0.0702	2	1	1	1	114	12	8.88	4.77e-16	1.3605
P43034	Platelet-activating factor acetylhydrolase IB subunit alpha OS=Homo sapiens GN=PAFAH1B1 PE=1 SV=2 - [LIS1_HUMAN]	21.05	0.022	1	1	1	1	410	46.6	7.37	1.3e-16	0.7795
P47755	F-actin-capping protein subunit alpha-2 OS=Homo sapiens GN=CAPZA2 PE=1 SV=3 - [CAZA2_HUMAN]	52.82	0.0874	1	1	2	4	286	32.9	5.85	0.000112921	0.6545
P50990	T-complex protein 1 subunit theta OS=Homo sapiens GN=CCT8 PE=1 SV=4 - [TCPQ_HUMAN]	28.02	0.0274	1	1	1	1	548	59.6	5.6	1.99e-16	0.6925
P50991	T-complex protein 1 subunit delta OS=Homo sapiens GN=CCT4 PE=1 SV=4 - [TCPD_HUMAN]	32.5	0.0241	1	1	1	1	539	57.9	7.83	3.49e-16	0.6885
P52209	6-phosphogluconate dehydrogenase, decarboxylating OS=Homo sapiens GN=PGD PE=1 SV=3 - [6PGD_HUMAN]	931.11	0.4845	2	23	23	208	483	53.1	7.23	0.000220252	1.36961
P55000	Secreted Ly-6/uPAR-related protein 1 OS=Homo sapiens GN=SLURP1 PE=1 SV=2 - [SLUR1_HUMAN]	28.41	0.068	1	1	1	1	103	11.2	5.33	3.65e-16	0.442
P60709	Actin, cytoplasmic 1 OS=Homo sapiens GN=ACTB PE=1 SV=1 - [ACTB_HUMAN]	973.83	0.5893	6	7	19	763	375	41.7	5.48	0.00490136	1.40054
P60953	Cell division control protein 42 homolog OS=Homo sapiens GN=CDC42 PE=1 SV=2 - [CDC42_HUMAN]	58.47	0.1466	1	2	2	5	191	21.2	6.55	0.0100836	1.3129
P61626	Lysozyme C OS=Homo sapiens GN=LYZ PE=1 SV=1 - [LYSC_HUMAN]	412.96	0.723	1	11	11	531	148	16.5	9.16	3.49e-38	0.625357
P63092	Guanine nucleotide-binding protein G(s) subunit alpha isoforms short OS=Homo sapiens GN=GNAS PE=1 SV=1 - [GNAS2_HUMAN]	67.62	0.0508	11	1	2	6	394	45.6	5.82	5.5e-16	1.373
P63104	14-3-3 protein zeta/delta OS=Homo sapiens GN=YWHAZ PE=1 SV=1 - [1433Z_HUMAN]	563.93	0.551	1	10	14	115	245	27.7	4.79	0.0429853	1.59259
P68871	Hemoglobin subunit beta OS=Homo sapiens GN=HBB PE=1 SV=2 - [HBB_HUMAN]	673.31	0.9388	4	6	12	526	147	16	7.28	1.59e-11	6.36522
P69905	Hemoglobin subunit alpha OS=Homo sapiens GN=HBA1 PE=1 SV=2 - [HBA_HUMAN]	341.76	0.6761	2	8	8	248	142	15.2	8.68	1.5e-20	6.77726
P80303	Nucleobindin-2 OS=Homo sapiens GN=NUCB2 PE=1 SV=2 - [NUCB2_HUMAN]	834.51	0.5714	1	23	23	197	420	50.2	5.12	0.00601697	1.39794
P80419	Ig heavy chain V-III region GAR OS=Homo sapiens PE=1 SV=1 - [HV322_HUMAN]	35.69	0.1356	4	1	2	2	118	13.1	4.81	2.25e-16	0.799
P80748	Ig lambda chain V-III region LOI OS=Homo sapiens PE=1 SV=1 - [LV302_HUMAN]	159.99	0.4595	1	4	4	40	111	11.9	5.08	0.00441068	1.27349
P99999	Cytochrome c OS=Homo sapiens GN=CYCS PE=1 SV=2 - [CYC_HUMAN]	57.1	0.2476	1	3	3	3	105	11.7	9.57	0.0423716	1.51267
Q01082	Spectrin beta chain, non-erythrocytic 1 OS=Homo sapiens GN=SPTBN1 PE=1 SV=2 - [SPTB2_HUMAN]	38.17	0.0097	1	1	2	2	2364	274.4	5.57	8.79e-17	0.5275
Q01105	Protein SET OS=Homo sapiens GN=SET PE=1 SV=3 - [SET_HUMAN]	22.57	0.0345	2	1	1	1	290	33.5	4.32	1.57e-14	0.6575
Q01518	Adenylyl cyclase-associated protein 1 OS=Homo sapiens GN=CAP1 PE=1 SV=5 - [CAP1_HUMAN]	777.63	0.4842	2	20	20	152	475	51.9	8.06	0.00161761	2.21935
Q08623	Pseudouridine-5'-phosphatase OS=Homo sapiens GN=PUDP PE=1 SV=3 - [HDHD1_HUMAN]	35.42	0.0789	1	1	1	1	228	25.2	5.31	3.95e-16	0.6465
Q10567	AP-1 complex subunit beta-1 OS=Homo sapiens GN=AP1B1 PE=1 SV=2 - [AP1B1_HUMAN]	12.97	0.0148	1	1	1	1	949	104.6	5.06	2.73e-16	2.076
Q12766	HMG domain-containing protein 3 OS=Homo sapiens GN=HMGXB3 PE=2 SV=2 - [HMGX3_HUMAN]	11.88	0.0098	1	1	1	1	1538	168.2	8.05	2.45e-16	1.4985
Q13185	Chromobox protein homolog 3 OS=Homo sapiens GN=CBX3 PE=1 SV=4 - [CBX3_HUMAN]	25.3	0.0765	1	1	1	1	183	20.8	5.33	2.96e-16	1.285
Q13401	Putative postmeiotic segregation increased 2-like protein 3 OS=Homo sapiens GN=PMS2P3 PE=5 SV=2 - [PM2P3_HUMAN]	21.04	0.0417	1	1	1	2	168	18.7	4.63	0.00750454	0.55475
Q14508	WAP four-disulfide core domain protein 2 OS=Homo sapiens GN=WFDC2 PE=1 SV=2 - [WFDC2_HUMAN]	99.19	0.3226	1	3	3	32	124	13	4.84	0.00907266	1.55492
Q14697	Neutral alpha-glucosidase AB OS=Homo sapiens GN=GANAB PE=1 SV=3 - [GANAB_HUMAN]	181.97	0.1208	1	8	8	12	944	106.8	6.14	0.00987791	1.22783
Q15904	V-type proton ATPase subunit S1 OS=Homo sapiens GN=ATP6AP1 PE=1 SV=2 - [VAS1_HUMAN]	55.24	0.0383	1	1	1	1	470	52	6.14	2.28e-16	0.8255
Q3LXA3	Triokinase/FMN cyclase OS=Homo sapiens GN=TKFC PE=1 SV=2 - [TKFC_HUMAN]	21.34	0.0365	1	1	1	1	575	58.9	7.49	1.83e-16	0.7595
Q5TBC7	Bcl-2-like protein 15 OS=Homo sapiens GN=BCL2L15 PE=1 SV=1 - [B2L15_HUMAN]	12.81	0.0859	1	1	1	1	163	17.7	4.41	4e-16	0.594
Q6JVE6	Epididymal-specific lipocalin-10 OS=Homo sapiens GN=LCN10 PE=1 SV=1 - [LCN10_HUMAN]	25.88	0.0374	1	1	1	3	187	20.7	10.35	0.000451446	1.26083
Q6UX73	UPF0764 protein C16orf89 OS=Homo sapiens GN=C16orf89 PE=1 SV=2 - [CP089_HUMAN]	31.49	0.0323	1	1	1	1	402	45.4	6.19	4.67e-16	0.4295
Q6ZVX7	F-box only protein 50 OS=Homo sapiens GN=NCCRP1 PE=1 SV=1 - [FBX50_HUMAN]	32.07	0.04	1	1	1	2	275	30.8	6.62	0.0281725	0.72425
Q86SQ7	Serologically defined colon cancer antigen 8 OS=Homo sapiens GN=SDCCAG8 PE=1 SV=1 - [SDCG8_HUMAN]	22.21	0.0098	1	1	1	1	713	82.6	5.81	4.3e-16	1.453
Q8TDL5	BPI fold-containing family B member 1 OS=Homo sapiens GN=BPIFB1 PE=1 SV=1 - [BPIB1_HUMAN]	779.89	0.5351	3	20	20	172	484	52.4	7.23	0.000426746	1.88388
Q96DA0	Zymogen granule protein 16 homolog B OS=Homo sapiens GN=ZG16B PE=1 SV=3 - [ZG16B_HUMAN]	495.67	0.5913	1	11	11	3266	208	22.7	7.39	0.000201526	1.21506
Q96DR5	BPI fold-containing family A member 2 OS=Homo sapiens GN=BPIFA2 PE=1 SV=2 - [BPIA2_HUMAN]	678.07	0.5622	1	15	15	1196	249	27	5.59	2.32e-27	2.22652
Q96R05	Retinoid-binding protein 7 OS=Homo sapiens GN=RBP7 PE=1 SV=1 - [RET7_HUMAN]	21.61	0.0746	1	1	1	1	134	15.5	7.8	3.71e-16	0.8165
Q9BRZ2	E3 ubiquitin-protein ligase TRIM56 OS=Homo sapiens GN=TRIM56 PE=1 SV=3 - [TRI56_HUMAN]	36.27	0.0093	1	1	1	4	755	81.4	7.74	0.0446585	1.90512
Q9HC84	Mucin-5B OS=Homo sapiens GN=MUC5B PE=1 SV=3 - [MUC5B_HUMAN]	2821.89	0.1897	2	72	73	816	5762	596	6.64	1.55e-25	2.02007
Q9NRJ3	C-C motif chemokine 28 OS=Homo sapiens GN=CCL28 PE=1 SV=1 - [CCL28_HUMAN]	28.02	0.1181	1	1	1	2	127	14.3	10.2	0.0208262	0.475
Q9P2E9	Ribosome-binding protein 1 OS=Homo sapiens GN=RRBP1 PE=1 SV=4 - [RRBP1_HUMAN]	26.91	0.1135	1	1	1	1	1410	152.4	8.6	3.38e-16	1.37
Q9UBG3	Cornulin OS=Homo sapiens GN=CRNN PE=1 SV=1 - [CRNN_HUMAN]	240.26	0.1818	1	6	6	34	495	53.5	6.1	0.0256747	1.34032
Q9Y6R7	IgGFc-binding protein OS=Homo sapiens GN=FCGBP PE=1 SV=3 - [FCGBP_HUMAN]	1888.22	0.1941	1	54	54	377	5405	571.6	5.34	1.12e-16	2.02746

## Sheet: iTRAQ-ECF vs ECS
Accession	Description	Score	Coverage	# Proteins	# Unique Peptides	# Peptides	# PSMs	# AAs	MW [kDa]	calc. pI	p_vlaue	ratio
A0M8Q6	Ig lambda-7 chain C region OS=Homo sapiens GN=IGLC7 PE=4 SV=2 - [LAC7_HUMAN]	223.16	0.6981	1	2	7	510	106	11.3	8.28	0.0361316	1.70893
A8K2U0	Alpha-2-macroglobulin-like protein 1 OS=Homo sapiens GN=A2ML1 PE=1 SV=3 - [A2ML1_HUMAN]	1204.25	0.3012	1	37	37	182	1454	161	5.73	3.17e-06	0.829895
O43240	Kallikrein-10 OS=Homo sapiens GN=KLK10 PE=1 SV=3 - [KLK10_HUMAN]	25.09	0.0543	1	1	1	1	276	30.2	8.59	8.88e-17	0.8305
O60234	Glia maturation factor gamma OS=Homo sapiens GN=GMFG PE=1 SV=1 - [GMFG_HUMAN]	70.01	0.2254	1	3	3	7	142	16.8	5.26	0.00408529	1.2205
O60235	Transmembrane protease serine 11D OS=Homo sapiens GN=TMPRSS11D PE=1 SV=1 - [TM11D_HUMAN]	77.94	0.1005	1	3	3	7	418	46.2	8.38	6.24e-05	0.763071
O60814	Histone H2B type 1-K OS=Homo sapiens GN=HIST1H2BK PE=1 SV=3 - [H2B1K_HUMAN]	148.76	0.3413	15	4	4	40	126	13.9	10.32	4.84e-09	2.37127
O75083	WD repeat-containing protein 1 OS=Homo sapiens GN=WDR1 PE=1 SV=4 - [WDR1_HUMAN]	291.95	0.2607	1	11	11	26	606	66.2	6.65	7.43e-05	0.829019
O75223	Gamma-glutamylcyclotransferase OS=Homo sapiens GN=GGCT PE=1 SV=1 - [GGCT_HUMAN]	95.82	0.2234	1	4	4	5	188	21	5.14	0.000434183	1.2257
O75556	Mammaglobin-B OS=Homo sapiens GN=SCGB2A1 PE=1 SV=1 - [SG2A1_HUMAN]	28.28	0.1895	1	1	1	1	95	10.9	5.78	4.24e-17	1.841
O75636	Ficolin-3 OS=Homo sapiens GN=FCN3 PE=1 SV=2 - [FCN3_HUMAN]	21.67	0.0334	1	1	1	1	299	32.9	6.67	4.67e-16	1.449
O76096	Cystatin-F OS=Homo sapiens GN=CST7 PE=1 SV=1 - [CYTF_HUMAN]	41.99	0.0483	1	1	1	8	145	16.4	8.48	2.06e-10	2.72025
P00338	L-lactate dehydrogenase A chain OS=Homo sapiens GN=LDHA PE=1 SV=2 - [LDHA_HUMAN]	596.3	0.503	4	14	15	126	332	36.7	8.27	2.43e-07	0.816172
P00450	Ceruloplasmin OS=Homo sapiens GN=CP PE=1 SV=1 - [CERU_HUMAN]	594.61	0.2479	1	18	18	67	1065	122.1	5.72	1.31e-11	1.25951
P00739	Haptoglobin-related protein OS=Homo sapiens GN=HPR PE=2 SV=2 - [HPTR_HUMAN]	421.24	0.3046	1	1	13	151	348	39	7.09	1.22e-16	0.67
P00751	Complement factor B OS=Homo sapiens GN=CFB PE=1 SV=2 - [CFAB_HUMAN]	337.31	0.199	1	14	14	32	764	85.5	7.06	6.95e-05	1.21703
P00915	Carbonic anhydrase 1 OS=Homo sapiens GN=CA1 PE=1 SV=2 - [CAH1_HUMAN]	255.78	0.3678	1	7	7	30	261	28.9	7.12	0.0141032	1.27469
P01009	Alpha-1-antitrypsin OS=Homo sapiens GN=SERPINA1 PE=1 SV=3 - [A1AT_HUMAN]	1008.21	0.6627	2	26	27	290	418	46.7	5.59	6.63e-38	1.35424
P01031	Complement C5 OS=Homo sapiens GN=C5 PE=1 SV=4 - [CO5_HUMAN]	25.1	0.0089	1	1	1	2	1676	188.2	6.52	0.000235182	1.36525
P01042	Kininogen-1 OS=Homo sapiens GN=KNG1 PE=1 SV=2 - [KNG1_HUMAN]	220.32	0.1335	1	8	8	29	644	71.9	6.81	1.73e-08	1.24288
P01602	Ig heavy chain V-I region 5 (Fragment) OS=Homo sapiens GN=IGKV1-5 PE=4 SV=2 - [KV110_HUMAN]	76.44	0.2479	1	1	2	12	117	12.8	8.28	0.000581494	1.48588
P01610	Ig kappa chain V-I region WEA OS=Homo sapiens PE=1 SV=1 - [KV118_HUMAN]	94.62	0.3056	5	1	2	108	108	11.8	8.91	1.49e-16	1.203
P01615	Ig kappa chain V-II region FR OS=Homo sapiens PE=1 SV=1 - [KV202_HUMAN]	19.5	0.115	1	1	1	1	113	12.7	7.94	1.11e-16	0.6825
P01708	Ig lambda chain V-II region BUR OS=Homo sapiens PE=1 SV=1 - [LV205_HUMAN]	36.09	0.1009	1	1	1	6	109	11.5	7.87	0.000546116	0.746167
P01857	Ig gamma-1 chain C region OS=Homo sapiens GN=IGHG1 PE=1 SV=1 - [IGHG1_HUMAN]	656.89	0.6091	1	7	16	1105	330	36.1	8.19	4.23e-119	1.36658
P01859	Ig gamma-2 chain C region OS=Homo sapiens GN=IGHG2 PE=1 SV=2 - [IGHG2_HUMAN]	431.42	0.408	1	5	12	491	326	35.9	7.59	1.1e-45	1.42772
P01860	Ig gamma-3 chain C region OS=Homo sapiens GN=IGHG3 PE=1 SV=2 - [IGHG3_HUMAN]	519.71	0.4483	1	4	14	376	377	41.3	7.9	9.57e-16	1.57344
P01861	Ig gamma-4 chain C region OS=Homo sapiens GN=IGHG4 PE=1 SV=1 - [IGHG4_HUMAN]	498.02	0.5076	1	5	12	654	327	35.9	7.36	5.79e-27	1.62749
P02042	Hemoglobin subunit delta OS=Homo sapiens GN=HBD PE=1 SV=2 - [HBD_HUMAN]	483.62	0.8299	4	5	11	361	147	16	8.05	0.00248277	1.21553
P02533	Keratin, type I cytoskeletal 14 OS=Homo sapiens GN=KRT14 PE=1 SV=4 - [K1C14_HUMAN]	349.95	0.2648	6	5	12	46	472	51.5	5.16	9.68e-12	1.4082
P02538	Keratin, type II cytoskeletal 6A OS=Homo sapiens GN=KRT6A PE=1 SV=3 - [K2C6A_HUMAN]	450.16	0.2624	5	5	17	50	564	60	8	2.35e-23	1.86955
P02652	Apolipoprotein A-II OS=Homo sapiens GN=APOA2 PE=1 SV=1 - [APOA2_HUMAN]	117.59	0.21	1	4	4	13	100	11.2	6.62	1.63e-08	1.56215
P02760	Protein AMBP OS=Homo sapiens GN=AMBP PE=1 SV=1 - [AMBP_HUMAN]	98.01	0.1108	1	3	3	10	352	39	6.25	0.00508753	1.35245
P02763	Alpha-1-acid glycoprotein 1 OS=Homo sapiens GN=ORM1 PE=1 SV=1 - [A1AG1_HUMAN]	197.47	0.3632	1	5	6	63	201	23.5	5.02	2.69e-19	1.53112
P02768	Serum albumin OS=Homo sapiens GN=ALB PE=1 SV=2 - [ALBU_HUMAN]	2643.29	0.7964	1	57	57	4768	609	69.3	6.28	4.33e-152	1.2784
P04004	Vitronectin OS=Homo sapiens GN=VTN PE=1 SV=1 - [VTNC_HUMAN]	57.07	0.0523	1	2	2	5	478	54.3	5.8	0.000564759	1.2328
P04080	Cystatin-B OS=Homo sapiens GN=CSTB PE=1 SV=2 - [CYTB_HUMAN]	207.83	0.5918	1	5	5	71	98	11.1	7.56	1.09e-18	0.810232
P04114	Apolipoprotein B-100 OS=Homo sapiens GN=APOB PE=1 SV=2 - [APOB_HUMAN]	891.23	0.1094	1	38	38	73	4563	515.3	7.05	1.38e-09	1.20079
P04211	Ig lambda chain V region 4A OS=Homo sapiens PE=4 SV=1 - [LV001_HUMAN]	52.59	0.1368	1	2	2	10	117	12.4	7.03	1.4e-05	0.75715
P04217	Alpha-1B-glycoprotein OS=Homo sapiens GN=A1BG PE=1 SV=4 - [A1BG_HUMAN]	353.1	0.2828	1	10	10	54	495	54.2	5.86	3.74e-05	1.25551
P04220	Ig mu heavy chain disease protein OS=Homo sapiens PE=1 SV=1 - [MUCB_HUMAN]	583.11	0.4962	1	1	15	293	391	43	5.24	5.13e-05	0.772762
P04264	Keratin, type II cytoskeletal 1 OS=Homo sapiens GN=KRT1 PE=1 SV=6 - [K2C1_HUMAN]	1382.02	0.455	2	28	34	324	644	66	8.12	3.24e-48	1.29296
P04406	Glyceraldehyde-3-phosphate dehydrogenase OS=Homo sapiens GN=GAPDH PE=1 SV=3 - [G3P_HUMAN]	692.72	0.6955	1	18	18	358	335	36	8.46	9.32e-24	0.752367
P05109	Protein S100-A8 OS=Homo sapiens GN=S100A8 PE=1 SV=1 - [S10A8_HUMAN]	385.38	0.7097	1	12	12	523	93	10.8	7.03	3.59e-116	1.54207
P05155	Plasma protease C1 inhibitor OS=Homo sapiens GN=SERPING1 PE=1 SV=2 - [IC1_HUMAN]	299.51	0.192	1	9	9	23	500	55.1	6.55	2.82e-07	1.34428
P05164	Myeloperoxidase OS=Homo sapiens GN=MPO PE=1 SV=1 - [PERM_HUMAN]	963.34	0.4349	2	26	27	258	745	83.8	8.97	2.63e-50	1.85775
P05204	Non-histone chromosomal protein HMG-17 OS=Homo sapiens GN=HMGN2 PE=1 SV=3 - [HMGN2_HUMAN]	27.61	0.1333	1	1	1	5	90	9.4	9.99	0.000324163	1.2887
P05787	Keratin, type II cytoskeletal 8 OS=Homo sapiens GN=KRT8 PE=1 SV=7 - [K2C8_HUMAN]	158.72	0.1139	4	1	8	19	483	53.7	5.59	1.76e-16	1.2775
P06702	Protein S100-A9 OS=Homo sapiens GN=S100A9 PE=1 SV=1 - [S10A9_HUMAN]	392.9	0.8158	1	9	9	965	114	13.2	6.13	1.91e-146	1.54551
P06727	Apolipoprotein A-IV OS=Homo sapiens GN=APOA4 PE=1 SV=3 - [APOA4_HUMAN]	113.54	0.1136	1	4	4	8	396	45.4	5.38	0.00287742	1.25831
P06733	Alpha-enolase OS=Homo sapiens GN=ENO1 PE=1 SV=2 - [ENOA_HUMAN]	1090.54	0.6613	3	23	23	427	434	47.1	7.39	2.41e-17	0.828456
P06737	Glycogen phosphorylase, liver form OS=Homo sapiens GN=PYGL PE=1 SV=4 - [PYGL_HUMAN]	784.26	0.3577	3	26	26	109	847	97.1	7.17	3.25e-10	0.777605
P06744	Glucose-6-phosphate isomerase OS=Homo sapiens GN=GPI PE=1 SV=4 - [G6PI_HUMAN]	911.62	0.5699	1	26	27	219	558	63.1	8.32	2.81e-15	0.791749
P07741	Adenine phosphoribosyltransferase OS=Homo sapiens GN=APRT PE=1 SV=2 - [APT_HUMAN]	53.28	0.1167	1	2	2	3	180	19.6	6.02	0.00368064	0.7505
P07910	Heterogeneous nuclear ribonucleoproteins C1/C2 OS=Homo sapiens GN=HNRNPC PE=1 SV=4 - [HNRPC_HUMAN]	22.78	0.0523	1	1	1	1	306	33.6	5.08	9.73e-17	1.2535
P07951	Tropomyosin beta chain OS=Homo sapiens GN=TPM2 PE=1 SV=1 - [TPM2_HUMAN]	143.98	0.1408	4	1	5	19	284	32.8	4.7	2.37e-16	0.7335
P08185	Corticosteroid-binding globulin OS=Homo sapiens GN=SERPINA6 PE=1 SV=1 - [CBG_HUMAN]	55.44	0.0963	1	3	3	4	405	45.1	6.04	0.0492636	1.25513
P08246	Neutrophil elastase OS=Homo sapiens GN=ELANE PE=1 SV=1 - [ELNE_HUMAN]	277.63	0.3408	1	6	6	43	267	28.5	9.35	0.00123012	1.64145
P08582	Melanotransferrin OS=Homo sapiens GN=MFI2 PE=1 SV=2 - [TRFM_HUMAN]	44.29	0.0352	1	2	2	3	738	80.2	5.94	0.000867269	0.818667
P08603	Complement factor H OS=Homo sapiens GN=CFH PE=1 SV=4 - [CFAH_HUMAN]	224.87	0.1048	1	10	10	15	1231	139	6.61	0.000446562	1.24053
P08729	Keratin, type II cytoskeletal 7 OS=Homo sapiens GN=KRT7 PE=1 SV=5 - [K2C7_HUMAN]	135.45	0.1066	4	1	6	15	469	51.4	5.48	1.69e-16	1.8125
P08779	Keratin, type I cytoskeletal 16 OS=Homo sapiens GN=KRT16 PE=1 SV=4 - [K1C16_HUMAN]	272.71	0.222	5	3	10	35	473	51.2	5.05	0.00371214	1.412
P09237	Matrilysin OS=Homo sapiens GN=MMP7 PE=1 SV=1 - [MMP7_HUMAN]	27.05	0.0262	1	1	1	1	267	29.7	7.91	3.36e-15	1.249
P09668	Pro-cathepsin H OS=Homo sapiens GN=CTSH PE=1 SV=4 - [CATH_HUMAN]	56.38	0.0627	1	2	2	2	335	37.4	8.07	0.00810888	1.319
P0C0L5	Complement C4-B OS=Homo sapiens GN=C4B PE=1 SV=2 - [CO4B_HUMAN]	895.51	0.2597	1	3	33	83	1744	192.6	7.27	0.000561042	1.27725
P0CG38	POTE ankyrin domain family member I OS=Homo sapiens GN=POTEI PE=3 SV=1 - [POTEI_HUMAN]	285.01	0.0688	2	1	6	114	1075	121.2	6.21	8.36e-06	0.566273
P0DJI8	Serum amyloid A-1 protein OS=Homo sapiens GN=SAA1 PE=1 SV=1 - [SAA1_HUMAN]	34.2	0.1639	1	1	1	1	122	13.5	6.79	7.28e-17	1.415
P10523	S-arrestin OS=Homo sapiens GN=SAG PE=1 SV=3 - [ARRS_HUMAN]	29.28	0.0321	1	1	1	4	405	45.1	6.57	9.4e-07	0.655
P10599	Thioredoxin OS=Homo sapiens GN=TXN PE=1 SV=3 - [THIO_HUMAN]	210.43	0.4286	1	5	5	50	105	11.7	4.92	0.00215814	0.78432
P11684	Uteroglobin OS=Homo sapiens GN=SCGB1A1 PE=1 SV=1 - [UTER_HUMAN]	86.38	0.2747	1	3	3	15	91	10	5.06	5.75e-09	4.65123
P13647	Keratin, type II cytoskeletal 5 OS=Homo sapiens GN=KRT5 PE=1 SV=3 - [K2C5_HUMAN]	508.78	0.2729	2	7	18	45	590	62.3	7.74	0.00470981	1.3055
P14618	Pyruvate kinase PKM OS=Homo sapiens GN=PKM PE=1 SV=4 - [KPYM_HUMAN]	1029.04	0.5913	2	28	28	189	531	57.9	7.84	1.24e-16	0.75209
P15153	Ras-related C3 botulinum toxin substrate 2 OS=Homo sapiens GN=RAC2 PE=1 SV=1 - [RAC2_HUMAN]	89.37	0.2135	3	4	4	14	192	21.4	7.61	1.76e-06	0.753036
P15515	Histatin-1 OS=Homo sapiens GN=HTN1 PE=1 SV=2 - [HIS1_HUMAN]	84.71	0.2807	1	1	1	59	57	7	9.13	0.000123817	1.33645
P16870	Carboxypeptidase E OS=Homo sapiens GN=CPE PE=1 SV=1 - [CBPE_HUMAN]	367.67	0.3298	1	13	13	48	476	53.1	5.14	2.11e-05	1.20863
P17174	Aspartate aminotransferase, cytoplasmic OS=Homo sapiens GN=GOT1 PE=1 SV=3 - [AATC_HUMAN]	21.63	0.0194	1	1	1	1	413	46.2	7.01	7.73e-15	0.829
P18510	Interleukin-1 receptor antagonist protein OS=Homo sapiens GN=IL1RN PE=1 SV=1 - [IL1RA_HUMAN]	308.7	0.4237	1	7	7	49	177	20	6.19	0.000382218	0.822833
P18669	Phosphoglycerate mutase 1 OS=Homo sapiens GN=PGAM1 PE=1 SV=2 - [PGAM1_HUMAN]	379.99	0.7362	3	12	12	57	254	28.8	7.18	1.13e-08	0.819956
P19652	Alpha-1-acid glycoprotein 2 OS=Homo sapiens GN=ORM2 PE=1 SV=2 - [A1AG2_HUMAN]	143.76	0.2786	1	4	5	24	201	23.6	5.11	3.38e-08	1.41063
P19961	Alpha-amylase 2B OS=Homo sapiens GN=AMY2B PE=1 SV=1 - [AMY2B_HUMAN]	1555.69	0.6947	1	2	33	8058	511	57.7	7.09	1.66e-06	0.781667
P20160	Azurocidin OS=Homo sapiens GN=AZU1 PE=1 SV=3 - [CAP7_HUMAN]	121.18	0.2112	1	3	3	16	251	26.9	9.5	0.00764419	1.28825
P20700	Lamin-B1 OS=Homo sapiens GN=LMNB1 PE=1 SV=2 - [LMNB1_HUMAN]	38.94	0.0171	1	1	1	1	586	66.4	5.16	3.46e-16	1.2955
P20848	Putative alpha-1-antitrypsin-related protein OS=Homo sapiens GN=SERPINA2 PE=1 SV=1 - [A1ATR_HUMAN]	50.36	0.0333	1	1	2	12	420	47.9	7.9	2.02e-17	1.473
P22528	Cornifin-B OS=Homo sapiens GN=SPRR1B PE=1 SV=2 - [SPR1B_HUMAN]	35.08	0.191	1	1	1	1	89	9.9	8.48	7.61e-16	1.303
P23284	Peptidyl-prolyl cis-trans isomerase B OS=Homo sapiens GN=PPIB PE=1 SV=2 - [PPIB_HUMAN]	273.75	0.3704	2	8	9	72	216	23.7	9.41	0.00263572	1.33448
P23468	Receptor-type tyrosine-protein phosphatase delta OS=Homo sapiens GN=PTPRD PE=1 SV=2 - [PTPRD_HUMAN]	19.37	0.0115	1	1	1	15	1912	214.6	6.57	3.79e-10	0.447778
P25786	Proteasome subunit alpha type-1 OS=Homo sapiens GN=PSMA1 PE=1 SV=1 - [PSA1_HUMAN]	31.94	0.0342	1	1	1	1	263	29.5	6.61	1.24e-16	0.619
P27482	Calmodulin-like protein 3 OS=Homo sapiens GN=CALML3 PE=1 SV=2 - [CALL3_HUMAN]	173.77	0.4765	1	4	6	13	149	16.9	4.42	1.26e-11	0.758278
P27824	Calnexin OS=Homo sapiens GN=CANX PE=1 SV=2 - [CALX_HUMAN]	27.49	0.0169	1	1	1	1	592	67.5	4.6	2.41e-15	0.797
P31025	Lipocalin-1 OS=Homo sapiens GN=LCN1 PE=1 SV=1 - [LCN1_HUMAN]	363.91	0.6193	2	10	10	163	176	19.2	5.58	3.05e-12	1.59044
P31944	Caspase-14 OS=Homo sapiens GN=CASP14 PE=1 SV=2 - [CASPE_HUMAN]	136.4	0.3223	1	6	6	11	242	27.7	5.58	1.89e-05	1.29941
P32926	Desmoglein-3 OS=Homo sapiens GN=DSG3 PE=1 SV=2 - [DSG3_HUMAN]	350.23	0.1391	1	11	11	67	999	107.5	5	4.64e-14	0.783806
P35542	Serum amyloid A-4 protein OS=Homo sapiens GN=SAA4 PE=1 SV=2 - [SAA4_HUMAN]	26.45	0.0846	1	1	1	5	130	14.7	9.07	2.31e-05	1.2211
P35908	Keratin, type II cytoskeletal 2 epidermal OS=Homo sapiens GN=KRT2 PE=1 SV=2 - [K22E_HUMAN]	1187.21	0.6119	1	26	35	206	639	65.4	8	1.35e-07	1.4402
P42830	C-X-C motif chemokine 5 OS=Homo sapiens GN=CXCL5 PE=1 SV=1 - [CXCL5_HUMAN]	23.23	0.0702	2	1	1	1	114	12	8.88	1.5e-16	1.2065
P46940	Ras GTPase-activating-like protein IQGAP1 OS=Homo sapiens GN=IQGAP1 PE=1 SV=1 - [IQGA1_HUMAN]	344.98	0.0899	1	10	10	14	1657	189.1	6.48	0.00619771	0.822464
P48723	Heat shock 70 kDa protein 13 OS=Homo sapiens GN=HSPA13 PE=1 SV=1 - [HSP13_HUMAN]	31.23	0.0212	1	1	1	3	471	51.9	5.76	0.0449033	1.2565
P49721	Proteasome subunit beta type-2 OS=Homo sapiens GN=PSMB2 PE=1 SV=1 - [PSB2_HUMAN]	44.33	0.1045	1	2	2	5	201	22.8	7.02	0.00143442	0.7488
P49908	Selenoprotein P OS=Homo sapiens GN=SEPP1 PE=1 SV=3 - [SEPP1_HUMAN]	41.6	0.0551	1	2	2	3	381	43.2	7.87	0.0359164	1.201
P60709	Actin, cytoplasmic 1 OS=Homo sapiens GN=ACTB PE=1 SV=1 - [ACTB_HUMAN]	973.83	0.5893	6	7	19	763	375	41.7	5.48	2.37e-23	0.745954
P60900	Proteasome subunit alpha type-6 OS=Homo sapiens GN=PSMA6 PE=1 SV=1 - [PSA6_HUMAN]	39.25	0.122	1	2	2	5	246	27.4	6.76	2.19e-07	0.7616
P60953	Cell division control protein 42 homolog OS=Homo sapiens GN=CDC42 PE=1 SV=2 - [CDC42_HUMAN]	58.47	0.1466	1	2	2	5	191	21.2	6.55	0.0331936	0.7371
P61626	Lysozyme C OS=Homo sapiens GN=LYZ PE=1 SV=1 - [LYSC_HUMAN]	412.96	0.723	1	11	11	531	148	16.5	9.16	3.94e-16	2.41101
P61956	Small ubiquitin-related modifier 2 OS=Homo sapiens GN=SUMO2 PE=1 SV=3 - [SUMO2_HUMAN]	32.14	0.1263	3	1	1	2	95	10.9	5.5	0.0275025	1.2955
P62805	Histone H4 OS=Homo sapiens GN=HIST1H4A PE=1 SV=2 - [H4_HUMAN]	204.72	0.5728	1	6	6	26	103	11.4	11.36	1.43e-12	2.15894
P68032	Actin, alpha cardiac muscle 1 OS=Homo sapiens GN=ACTC1 PE=1 SV=1 - [ACTC_HUMAN]	489.82	0.3156	4	1	12	405	377	42	5.39	0.000117222	0.611308
P68431	Histone H3.1 OS=Homo sapiens GN=HIST1H3A PE=1 SV=2 - [H31_HUMAN]	67.84	0.1691	5	3	3	7	136	15.4	11.12	5.05e-06	2.41257
P68871	Hemoglobin subunit beta OS=Homo sapiens GN=HBB PE=1 SV=2 - [HBB_HUMAN]	673.31	0.9388	4	6	12	526	147	16	7.28	8.76e-11	1.36837
P69905	Hemoglobin subunit alpha OS=Homo sapiens GN=HBA1 PE=1 SV=2 - [HBA_HUMAN]	341.76	0.6761	2	8	8	248	142	15.2	8.68	0.000148445	1.48955
P80511	Protein S100-A12 OS=Homo sapiens GN=S100A12 PE=1 SV=2 - [S10AC_HUMAN]	209.64	0.4891	1	6	6	69	92	10.6	6.25	1.76e-20	2.05262
Q01105	Protein SET OS=Homo sapiens GN=SET PE=1 SV=3 - [SET_HUMAN]	22.57	0.0345	2	1	1	1	290	33.5	4.32	1.4e-16	1.3235
Q01432	AMP deaminase 3 OS=Homo sapiens GN=AMPD3 PE=1 SV=1 - [AMPD3_HUMAN]	22.79	0.0091	1	1	1	1	767	88.8	6.98	1.08e-17	1.856
Q02817	Mucin-2 OS=Homo sapiens GN=MUC2 PE=1 SV=2 - [MUC2_HUMAN]	42.65	0.0033	1	1	2	7	5179	540	5.8	0.00859635	0.637
Q04118	Basic salivary proline-rich protein 3 OS=Homo sapiens GN=PRB3 PE=1 SV=2 - [PRB3_HUMAN]	22.13	0.0324	1	1	1	4	309	31	10.8	0.0424758	1.2115
Q0VF96	Cingulin-like protein 1 OS=Homo sapiens GN=CGNL1 PE=1 SV=2 - [CGNL1_HUMAN]	41.38	0.0054	1	1	1	1	1302	149	5.67	1.11e-16	0.766
Q12766	HMG domain-containing protein 3 OS=Homo sapiens GN=HMGXB3 PE=2 SV=2 - [HMGX3_HUMAN]	11.88	0.0098	1	1	1	1	1538	168.2	8.05	1.53e-16	0.713
Q12905	Interleukin enhancer-binding factor 2 OS=Homo sapiens GN=ILF2 PE=1 SV=2 - [ILF2_HUMAN]	31.5	0.0359	1	1	1	1	390	43	5.26	1.31e-16	0.783
Q13162	Peroxiredoxin-4 OS=Homo sapiens GN=PRDX4 PE=1 SV=1 - [PRDX4_HUMAN]	128.9	0.2066	1	3	4	21	271	30.5	6.29	6.43e-05	0.769591
Q13185	Chromobox protein homolog 3 OS=Homo sapiens GN=CBX3 PE=1 SV=4 - [CBX3_HUMAN]	25.3	0.0765	1	1	1	1	183	20.8	5.33	8.21e-17	1.2375
Q14566	DNA replication licensing factor MCM6 OS=Homo sapiens GN=MCM6 PE=1 SV=1 - [MCM6_HUMAN]	15.01	0.0085	1	1	1	1	821	92.8	5.41	1.05e-16	1.252
Q14624	Inter-alpha-trypsin inhibitor heavy chain H4 OS=Homo sapiens GN=ITIH4 PE=1 SV=4 - [ITIH4_HUMAN]	156.23	0.086	1	7	7	14	930	103.3	6.98	2.35e-06	1.27546
Q15833	Syntaxin-binding protein 2 OS=Homo sapiens GN=STXBP2 PE=1 SV=2 - [STXB2_HUMAN]	33.91	0.027	1	1	1	1	593	66.4	6.55	3.26e-17	0.745
Q53FA7	Quinone oxidoreductase PIG3 OS=Homo sapiens GN=TP53I3 PE=1 SV=2 - [QORX_HUMAN]	43.24	0.0211	1	1	1	3	332	35.5	7.17	0.000130132	0.78375
Q6P5S2	Protein LEG1 homolog OS=Homo sapiens GN=LEG1 PE=1 SV=2 - [LEG1H_HUMAN]	624.76	0.4788	1	17	17	540	330	37.9	6.15	0.022763	1.62135
Q86SQ7	Serologically defined colon cancer antigen 8 OS=Homo sapiens GN=SDCCAG8 PE=1 SV=1 - [SDCG8_HUMAN]	22.21	0.0098	1	1	1	1	713	82.6	5.81	1.01e-16	0.7165
Q8IZT8	Heparan sulfate glucosamine 3-O-sulfotransferase 5 OS=Homo sapiens GN=HS3ST5 PE=1 SV=1 - [HS3S5_HUMAN]	39.29	0.0173	2	1	1	1	346	40.4	9.79	1.05e-16	0.735
Q8N3R9	MAGUK p55 subfamily member 5 OS=Homo sapiens GN=MPP5 PE=1 SV=3 - [MPP5_HUMAN]	23.59	0.0104	1	1	1	5	675	77.2	6.14	4.29e-06	1.3466
Q8N4F0	BPI fold-containing family B member 2 OS=Homo sapiens GN=BPIFB2 PE=1 SV=2 - [BPIB2_HUMAN]	650.01	0.417	1	15	15	403	458	49.1	8.72	0.000470615	1.66639
Q8TDL5	BPI fold-containing family B member 1 OS=Homo sapiens GN=BPIFB1 PE=1 SV=1 - [BPIB1_HUMAN]	779.89	0.5351	3	20	20	172	484	52.4	7.23	5.26e-35	2.01993
Q96DA0	Zymogen granule protein 16 homolog B OS=Homo sapiens GN=ZG16B PE=1 SV=3 - [ZG16B_HUMAN]	495.67	0.5913	1	11	11	3266	208	22.7	7.39	1.58e-09	1.53837
Q96DR5	BPI fold-containing family A member 2 OS=Homo sapiens GN=BPIFA2 PE=1 SV=2 - [BPIA2_HUMAN]	678.07	0.5622	1	15	15	1196	249	27	5.59	8.51e-13	1.25386
Q96KK5	Histone H2A type 1-H OS=Homo sapiens GN=HIST1H2AH PE=1 SV=3 - [H2A1H_HUMAN]	62.62	0.2578	14	3	3	5	128	13.9	10.89	0.0242765	2.0636
Q96QP1	Alpha-protein kinase 1 OS=Homo sapiens GN=ALPK1 PE=2 SV=3 - [ALPK1_HUMAN]	36.31	0.0169	2	1	2	3	1244	138.8	6.24	5.92e-16	0.803
Q96QR1	Secretoglobin family 3A member 1 OS=Homo sapiens GN=SCGB3A1 PE=1 SV=2 - [SG3A1_HUMAN]	45.15	0.1827	1	1	1	7	104	10.1	8.32	0.022221	1.90807
Q9BRZ2	E3 ubiquitin-protein ligase TRIM56 OS=Homo sapiens GN=TRIM56 PE=1 SV=3 - [TRI56_HUMAN]	36.27	0.0093	1	1	1	4	755	81.4	7.74	0.000724473	1.5705
Q9GZZ8	Extracellular glycoprotein lacritin OS=Homo sapiens GN=LACRT PE=1 SV=1 - [LACRT_HUMAN]	145.51	0.2971	1	4	4	30	138	14.2	5.5	0.00043285	2.8682
Q9H0R4	Haloacid dehalogenase-like hydrolase domain-containing protein 2 OS=Homo sapiens GN=HDHD2 PE=1 SV=1 - [HDHD2_HUMAN]	68.79	0.0502	1	1	1	1	259	28.5	6.24	3.85e-17	1.249
Q9H0W9	Ester hydrolase C11orf54 OS=Homo sapiens GN=C11orf54 PE=1 SV=1 - [CK054_HUMAN]	20.35	0.054	1	1	1	1	315	35.1	6.7	2.78e-17	0.8075
Q9HC84	Mucin-5B OS=Homo sapiens GN=MUC5B PE=1 SV=3 - [MUC5B_HUMAN]	2821.89	0.1897	2	72	73	816	5762	596	6.64	6.47e-19	1.35235
Q9NP55	BPI fold-containing family A member 1 OS=Homo sapiens GN=BPIFA1 PE=1 SV=1 - [BPIA1_HUMAN]	233.17	0.3438	1	6	6	21	256	26.7	5.76	0.0130176	2.79095
Q9P2H5	Ubiquitin carboxyl-terminal hydrolase 35 OS=Homo sapiens GN=USP35 PE=1 SV=3 - [UBP35_HUMAN]	22.05	0.0108	1	1	1	1	1018	113.3	5.57	4.58e-16	1.38
Q9UHA7	Interleukin-36 alpha OS=Homo sapiens GN=IL36A PE=1 SV=1 - [IL36A_HUMAN]	162.28	0.2278	1	3	3	12	158	17.7	6.3	0.00424599	0.829125
Q9UL25	Ras-related protein Rab-21 OS=Homo sapiens GN=RAB21 PE=1 SV=3 - [RAB21_HUMAN]	28.57	0.0489	1	1	1	1	225	24.3	7.94	1.46e-16	1.239
Q9Y4L1	Hypoxia up-regulated protein 1 OS=Homo sapiens GN=HYOU1 PE=1 SV=1 - [HYOU1_HUMAN]	44.12	0.015	1	1	1	1	999	111.3	5.22	1e-17	1.234
Q9Y6R7	IgGFc-binding protein OS=Homo sapiens GN=FCGBP PE=1 SV=3 - [FCGBP_HUMAN]	1888.22	0.1941	1	54	54	377	5405	571.6	5.34	5.71e-20	1.70163

## Sheet: iTRAQ-ACS vs ECS
Accession	Description	Score	Coverage	# Proteins	# Unique Peptides	# Peptides	# PSMs	# AAs	MW [kDa]	calc. pI	p_value	ratgio
A0M8Q6	Ig lambda-7 chain C region OS=Homo sapiens GN=IGLC7 PE=4 SV=2 - [LAC7_HUMAN]	223.16	0.6981	1	2	7	510	106	11.3	8.28	0.00382716	2.1165
B9A064	Immunoglobulin lambda-like polypeptide 5 OS=Homo sapiens GN=IGLL5 PE=2 SV=2 - [IGLL5_HUMAN]	375.95	0.5	2	3	9	556	214	23	8.84	4.09e-49	1.82675
O00391	Sulfhydryl oxidase 1 OS=Homo sapiens GN=QSOX1 PE=1 SV=3 - [QSOX1_HUMAN]	415.08	0.2637	1	14	14	43	747	82.5	8.92	1.73e-07	2.38613
O00584	Ribonuclease T2 OS=Homo sapiens GN=RNASET2 PE=1 SV=2 - [RNT2_HUMAN]	169.65	0.25	1	6	6	17	256	29.5	7.08	1.89e-05	1.73659
O43240	Kallikrein-10 OS=Homo sapiens GN=KLK10 PE=1 SV=3 - [KLK10_HUMAN]	25.09	0.0543	1	1	1	1	276	30.2	8.59	4.13e-16	0.7495
O43286	Beta-1,4-galactosyltransferase 5 OS=Homo sapiens GN=B4GALT5 PE=2 SV=1 - [B4GT5_HUMAN]	20.49	0.0206	2	1	1	3	388	45.1	8.15	0.00270323	3.8265
O43490	Prominin-1 OS=Homo sapiens GN=PROM1 PE=1 SV=1 - [PROM1_HUMAN]	162.37	0.0786	1	5	5	11	865	97.1	7.27	0.0458165	1.64777
O75347	Tubulin-specific chaperone A OS=Homo sapiens GN=TBCA PE=1 SV=3 - [TBCA_HUMAN]	22.01	0.0648	1	1	1	1	108	12.8	5.29	5.11e-16	0.7425
O75367	Core histone macro-H2A.1 OS=Homo sapiens GN=H2AFY PE=1 SV=4 - [H2AY_HUMAN]	10.13	0.0296	1	1	1	1	372	39.6	9.79	3.74e-16	0.5075
O75636	Ficolin-3 OS=Homo sapiens GN=FCN3 PE=1 SV=2 - [FCN3_HUMAN]	21.67	0.0334	1	1	1	1	299	32.9	6.67	7.36e-16	1.374
O75695	Protein XRP2 OS=Homo sapiens GN=RP2 PE=1 SV=4 - [XRP2_HUMAN]	22.24	0.0229	1	1	1	1	350	39.6	5.12	3.44e-16	0.8065
O75874	Isocitrate dehydrogenase [NADP] cytoplasmic OS=Homo sapiens GN=IDH1 PE=1 SV=2 - [IDHC_HUMAN]	170.97	0.1449	1	6	6	16	414	46.6	7.01	0.0394458	0.805312
O94819	Kelch repeat and BTB domain-containing protein 11 OS=Homo sapiens GN=KBTBD11 PE=1 SV=1 - [KBTBB_HUMAN]	10.88	0.0161	1	1	1	1	623	65.7	6.07	3.79e-16	1.211
O95467	Neuroendocrine secretory protein 55 OS=Homo sapiens GN=GNAS PE=2 SV=1 - [GNAS3_HUMAN]	21.3	0.0367	1	1	1	2	245	28	5.49	0.0160232	5.11925
P00739	Haptoglobin-related protein OS=Homo sapiens GN=HPR PE=2 SV=2 - [HPTR_HUMAN]	421.24	0.3046	1	1	13	151	348	39	7.09	4.29e-16	0.811
P01011	Alpha-1-antichymotrypsin OS=Homo sapiens GN=SERPINA3 PE=1 SV=2 - [AACT_HUMAN]	298.18	0.2009	1	7	7	35	423	47.6	5.52	5.39e-05	1.95794
P01023	Alpha-2-macroglobulin OS=Homo sapiens GN=A2M PE=1 SV=3 - [A2MG_HUMAN]	2382.62	0.5739	2	63	63	683	1474	163.2	6.46	0.0111116	0.660079
P01024	Complement C3 OS=Homo sapiens GN=C3 PE=1 SV=2 - [CO3_HUMAN]	2685.02	0.5646	2	77	77	592	1663	187	6.4	0.0145378	0.71117
P01033	Metalloproteinase inhibitor 1 OS=Homo sapiens GN=TIMP1 PE=1 SV=1 - [TIMP1_HUMAN]	267.42	0.4783	1	7	7	35	207	23.2	8.1	2.76e-05	2.77257
P01034	Cystatin-C OS=Homo sapiens GN=CST3 PE=1 SV=1 - [CYTC_HUMAN]	394.29	0.6712	1	10	10	225	146	15.8	8.75	6.72e-20	2.84733
P01036	Cystatin-S OS=Homo sapiens GN=CST4 PE=1 SV=3 - [CYTS_HUMAN]	576.41	0.7872	1	4	13	2857	141	16.2	5.02	1.2e-80	1.88641
P01037	Cystatin-SN OS=Homo sapiens GN=CST1 PE=1 SV=3 - [CYTN_HUMAN]	614.67	0.695	1	10	13	3463	141	16.4	7.21	2.33e-126	2.43672
P01591	Immunoglobulin J chain OS=Homo sapiens GN=JCHAIN PE=1 SV=4 - [IGJ_HUMAN]	325.71	0.6415	1	7	7	237	159	18.1	5.24	4.25e-10	1.7165
P01597	Ig kappa chain V-I region DEE OS=Homo sapiens PE=1 SV=1 - [KV105_HUMAN]	82.4	0.1667	5	1	2	261	108	11.7	9.36	0.0216181	1.51635
P01602	Ig heavy chain V-I region 5 (Fragment) OS=Homo sapiens GN=IGKV1-5 PE=4 SV=2 - [KV110_HUMAN]	76.44	0.2479	1	1	2	12	117	12.8	8.28	0.00051538	1.617
P01608	Ig kappa chain V-I region Roy OS=Homo sapiens PE=1 SV=1 - [KV116_HUMAN]	115.68	0.2407	5	1	2	115	108	11.8	5.36	0.00619127	1.515
P01610	Ig kappa chain V-I region WEA OS=Homo sapiens PE=1 SV=1 - [KV118_HUMAN]	94.62	0.3056	5	1	2	108	108	11.8	8.91	3.85e-16	1.337
P01611	Ig kappa chain V-I region Wes OS=Homo sapiens PE=1 SV=1 - [KV119_HUMAN]	80.99	0.1667	1	1	1	29	108	11.6	7.28	0.00528113	1.73024
P01617	Ig kappa chain V-II region TEW OS=Homo sapiens PE=1 SV=1 - [KV204_HUMAN]	113.94	0.3274	4	1	2	56	113	12.3	6	0.00108719	1.71152
P01619	Ig kappa chain V-III region B6 OS=Homo sapiens PE=1 SV=1 - [KV301_HUMAN]	75.27	0.1667	1	1	2	242	108	11.6	9.25	0.0387456	1.609
P01624	Ig kappa chain V-III region POM OS=Homo sapiens PE=1 SV=1 - [KV306_HUMAN]	64.77	0.2477	2	1	2	18	109	11.9	8.94	4.58e-16	1.369
P01701	Ig lambda chain V-I region NEW OS=Homo sapiens PE=1 SV=1 - [LV103_HUMAN]	111.18	0.3423	1	2	3	43	111	11.4	8	0.00060243	1.62743
P01702	Ig lambda chain V-I region NIG-64 OS=Homo sapiens PE=1 SV=1 - [LV104_HUMAN]	81.18	0.1441	2	2	3	19	111	11.4	4.89	0.0243672	1.44772
P01703	Ig lambda chain V-I region NEWM OS=Homo sapiens PE=1 SV=1 - [LV105_HUMAN]	29.12	0.068	1	1	1	3	103	10.9	9.29	0.00325597	1.34867
P01708	Ig lambda chain V-II region BUR OS=Homo sapiens PE=1 SV=1 - [LV205_HUMAN]	36.09	0.1009	1	1	1	6	109	11.5	7.87	0.00126335	1.229
P01714	Ig lambda chain V-III region SH OS=Homo sapiens PE=1 SV=1 - [LV301_HUMAN]	125.11	0.3426	1	3	3	17	108	11.4	6.52	0.0188529	1.6496
P01717	Ig lambda chain V-IV region Hil OS=Homo sapiens PE=1 SV=1 - [LV403_HUMAN]	79.69	0.2804	1	2	2	33	107	11.5	6.51	0.00392954	1.65376
P01742	Ig heavy chain V-I region EU OS=Homo sapiens PE=1 SV=1 - [HV101_HUMAN]	66.62	0.1026	3	1	1	99	117	12.5	6.57	0.000673948	1.5727
P01743	Ig heavy chain V-I region HG3 OS=Homo sapiens PE=3 SV=1 - [HV102_HUMAN]	99.86	0.2821	1	2	3	20	117	12.9	8.92	0.0429373	1.23162
P01762	Ig heavy chain V-III region TRO OS=Homo sapiens PE=1 SV=1 - [HV301_HUMAN]	76.17	0.2377	1	2	2	65	122	13.5	9.72	0.000944244	1.67835
P01766	Ig heavy chain V-III region BRO OS=Homo sapiens PE=1 SV=1 - [HV305_HUMAN]	136.16	0.25	1	1	2	213	120	13.2	6.57	1.02e-08	1.70891
P01768	Ig heavy chain V-III region CAM OS=Homo sapiens PE=1 SV=1 - [HV307_HUMAN]	132.88	0.2787	2	3	6	235	122	13.7	9.63	9.52e-05	1.3197
P01771	Ig heavy chain V-III region HIL OS=Homo sapiens PE=1 SV=1 - [HV310_HUMAN]	37.21	0.1322	4	1	2	6	121	13.6	9.36	0.000142607	1.6991
P01781	Ig heavy chain V-III region GAL OS=Homo sapiens PE=1 SV=1 - [HV320_HUMAN]	219.01	0.4483	5	4	5	89	116	12.7	8.48	4.8e-07	1.34119
P01815	Ig heavy chain V-II region COR OS=Homo sapiens PE=1 SV=1 - [HV202_HUMAN]	34.79	0.1	2	1	2	2	120	13.2	6.57	5.67e-16	1.846
P01833	Polymeric immunoglobulin receptor OS=Homo sapiens GN=PIGR PE=1 SV=4 - [PIGR_HUMAN]	1757.87	0.5471	1	36	36	3108	764	83.2	5.74	1.47e-170	1.93612
P01834	Ig kappa chain C region OS=Homo sapiens GN=IGKC PE=1 SV=1 - [IGKC_HUMAN]	476.04	0.8396	1	7	7	2048	106	11.6	5.87	3.87e-116	1.37564
P01871	Ig mu chain C region OS=Homo sapiens GN=IGHM PE=1 SV=3 - [IGHM_HUMAN]	848.26	0.5133	1	8	21	451	452	49.3	6.77	4.9e-05	1.50689
P01876	Ig alpha-1 chain C region OS=Homo sapiens GN=IGHA1 PE=1 SV=2 - [IGHA1_HUMAN]	889.18	0.7422	1	7	20	1740	353	37.6	6.51	7.88e-81	1.7338
P01877	Ig alpha-2 chain C region OS=Homo sapiens GN=IGHA2 PE=1 SV=3 - [IGHA2_HUMAN]	746.51	0.7794	1	5	18	1406	340	36.5	6.1	9.25e-27	1.41561
P02538	Keratin, type II cytoskeletal 6A OS=Homo sapiens GN=KRT6A PE=1 SV=3 - [K2C6A_HUMAN]	450.16	0.2624	5	5	17	50	564	60	8	2.81e-05	1.59368
P02671	Fibrinogen alpha chain OS=Homo sapiens GN=FGA PE=1 SV=2 - [FIBA_HUMAN]	450.67	0.1594	1	14	14	109	866	94.9	6.01	0.0245951	0.604174
P02675	Fibrinogen beta chain OS=Homo sapiens GN=FGB PE=1 SV=2 - [FIBB_HUMAN]	757.43	0.5316	1	21	21	197	491	55.9	8.27	0.042479	0.676586
P02750	Leucine-rich alpha-2-glycoprotein OS=Homo sapiens GN=LRG1 PE=1 SV=2 - [A2GL_HUMAN]	283.45	0.3718	1	10	10	31	347	38.2	6.95	0.00446144	1.70442
P02788	Lactotransferrin OS=Homo sapiens GN=LTF PE=1 SV=6 - [TRFL_HUMAN]	2055.72	0.7	1	46	46	939	710	78.1	8.12	4.13e-53	1.54469
P02814	Submaxillary gland androgen-regulated protein 3B OS=Homo sapiens GN=SMR3B PE=1 SV=2 - [SMR3B_HUMAN]	34.1	0.2658	1	1	1	437	79	8.2	9.57	1.81e-36	4.23864
P03973	Antileukoproteinase OS=Homo sapiens GN=SLPI PE=1 SV=2 - [SLPI_HUMAN]	164.24	0.3788	1	7	7	45	132	14.3	8.75	6.96e-07	8.39619
P04040	Catalase OS=Homo sapiens GN=CAT PE=1 SV=3 - [CATA_HUMAN]	902.42	0.5123	1	26	26	176	527	59.7	7.39	0.0190424	0.70986
P04114	Apolipoprotein B-100 OS=Homo sapiens GN=APOB PE=1 SV=2 - [APOB_HUMAN]	891.23	0.1094	1	38	38	73	4563	515.3	7.05	0.0262716	0.70611
P04206	Ig kappa chain V-III region GOL OS=Homo sapiens PE=1 SV=1 - [KV307_HUMAN]	167.43	0.3761	2	1	3	96	109	11.8	9.25	4.11e-16	1.2975
P04211	Ig lambda chain V region 4A OS=Homo sapiens PE=4 SV=1 - [LV001_HUMAN]	52.59	0.1368	1	2	2	10	117	12.4	7.03	0.000615828	1.3327
P04264	Keratin, type II cytoskeletal 1 OS=Homo sapiens GN=KRT1 PE=1 SV=6 - [K2C1_HUMAN]	1382.02	0.455	2	28	34	324	644	66	8.12	4.82e-29	1.81841
P04433	Ig kappa chain V-III region VG (Fragment) OS=Homo sapiens PE=1 SV=1 - [KV309_HUMAN]	37.66	0.0783	1	1	1	31	115	12.6	4.96	0.0117832	1.66905
P04434	Ig kappa chain V-III region VH (Fragment) OS=Homo sapiens PE=4 SV=1 - [KV310_HUMAN]	62.04	0.2328	2	1	2	29	116	12.7	5.94	0.000502131	1.79471
P05164	Myeloperoxidase OS=Homo sapiens GN=MPO PE=1 SV=1 - [PERM_HUMAN]	963.34	0.4349	2	26	27	258	745	83.8	8.97	0.00145119	1.50507
P05204	Non-histone chromosomal protein HMG-17 OS=Homo sapiens GN=HMGN2 PE=1 SV=3 - [HMGN2_HUMAN]	27.61	0.1333	1	1	1	5	90	9.4	9.99	0.0326558	1.4128
P05787	Keratin, type II cytoskeletal 8 OS=Homo sapiens GN=KRT8 PE=1 SV=7 - [K2C8_HUMAN]	158.72	0.1139	4	1	8	19	483	53.7	5.59	4.36e-16	1.5745
P06312	Ig kappa chain V-IV region (Fragment) OS=Homo sapiens GN=IGKV4-1 PE=4 SV=1 - [KV401_HUMAN]	162.09	0.405	4	1	5	53	121	13.4	5.25	6.37e-05	1.4508
P06318	Ig lambda chain V-VI region WLT OS=Homo sapiens PE=1 SV=1 - [LV604_HUMAN]	72.67	0.1802	2	1	1	1	111	12	4.78	3.61e-16	1.395
P06331	Ig heavy chain V-II region ARH-77 OS=Homo sapiens PE=4 SV=1 - [HV209_HUMAN]	114.98	0.1712	2	2	2	33	146	16.2	8.28	0.0178986	1.45014
P06396	Gelsolin OS=Homo sapiens GN=GSN PE=1 SV=1 - [GELS_HUMAN]	905.02	0.3414	1	27	27	230	782	85.6	6.28	0.0427673	0.661236
P06737	Glycogen phosphorylase, liver form OS=Homo sapiens GN=PYGL PE=1 SV=4 - [PYGL_HUMAN]	784.26	0.3577	3	26	26	109	847	97.1	7.17	0.0181118	0.62591
P06870	Kallikrein-1 OS=Homo sapiens GN=KLK1 PE=1 SV=2 - [KLK1_HUMAN]	494.51	0.7557	1	10	10	313	262	28.9	4.83	3.77e-06	1.39147
P06888	Ig lambda chain V-I region EPS OS=Homo sapiens PE=1 SV=1 - [LV109_HUMAN]	61.52	0.1468	1	1	2	7	109	11.4	9.29	4.77e-16	1.5745
P06889	Ig lambda chain V-IV region MOL OS=Homo sapiens PE=1 SV=1 - [LV405_HUMAN]	37.36	0.0755	2	1	2	16	106	11.3	4.42	0.00525292	1.68281
P07339	Cathepsin D OS=Homo sapiens GN=CTSD PE=1 SV=1 - [CATD_HUMAN]	464.87	0.4029	1	13	13	99	412	44.5	6.54	1.86e-12	1.65493
P07602	Prosaposin OS=Homo sapiens GN=PSAP PE=1 SV=2 - [SAP_HUMAN]	664.22	0.4179	1	21	21	93	524	58.1	5.17	9.77e-10	2.88554
P07737	Profilin-1 OS=Homo sapiens GN=PFN1 PE=1 SV=2 - [PROF1_HUMAN]	471.35	0.7143	1	10	10	302	140	15	8.27	0.00452457	0.715433
P07858	Cathepsin B OS=Homo sapiens GN=CTSB PE=1 SV=3 - [CATB_HUMAN]	183.82	0.236	1	7	7	16	339	37.8	6.3	0.0213568	1.86322
P07910	Heterogeneous nuclear ribonucleoproteins C1/C2 OS=Homo sapiens GN=HNRNPC PE=1 SV=4 - [HNRPC_HUMAN]	22.78	0.0523	1	1	1	1	306	33.6	5.08	4.17e-16	1.3285
P07951	Tropomyosin beta chain OS=Homo sapiens GN=TPM2 PE=1 SV=1 - [TPM2_HUMAN]	143.98	0.1408	4	1	5	19	284	32.8	4.7	8.3e-16	0.7325
P08123	Collagen alpha-2(I) chain OS=Homo sapiens GN=COL1A2 PE=1 SV=7 - [CO1A2_HUMAN]	24.29	0.0081	1	1	1	2	1366	129.2	8.95	0.015111	1.285
P08133	Annexin A6 OS=Homo sapiens GN=ANXA6 PE=1 SV=3 - [ANXA6_HUMAN]	122.33	0.0669	1	3	4	5	673	75.8	5.6	0.000557696	0.658833
P08236	Beta-glucuronidase OS=Homo sapiens GN=GUSB PE=1 SV=2 - [BGLR_HUMAN]	26.12	0.0138	1	1	1	1	651	74.7	7.02	7.6e-17	0.6985
P08571	Monocyte differentiation antigen CD14 OS=Homo sapiens GN=CD14 PE=1 SV=2 - [CD14_HUMAN]	314.32	0.336	1	9	9	40	375	40.1	6.23	0.00585478	1.7365
P08670	Vimentin OS=Homo sapiens GN=VIM PE=1 SV=4 - [VIME_HUMAN]	239.13	0.2103	1	7	9	28	466	53.6	5.12	0.0262748	0.655786
P08729	Keratin, type II cytoskeletal 7 OS=Homo sapiens GN=KRT7 PE=1 SV=5 - [K2C7_HUMAN]	135.45	0.1066	4	1	6	15	469	51.4	5.48	4.08e-16	1.3295
P08779	Keratin, type I cytoskeletal 16 OS=Homo sapiens GN=KRT16 PE=1 SV=4 - [K1C16_HUMAN]	272.71	0.222	5	3	10	35	473	51.2	5.05	0.00300109	1.2435
P09228	Cystatin-SA OS=Homo sapiens GN=CST2 PE=1 SV=1 - [CYTT_HUMAN]	523.68	0.695	1	7	11	1310	141	16.4	4.93	4.91e-29	1.82226
P09237	Matrilysin OS=Homo sapiens GN=MMP7 PE=1 SV=1 - [MMP7_HUMAN]	27.05	0.0262	1	1	1	1	267	29.7	7.91	3.76e-16	2.4985
P09467	Fructose-1,6-bisphosphatase 1 OS=Homo sapiens GN=FBP1 PE=1 SV=5 - [F16P1_HUMAN]	32.97	0.0473	1	1	1	1	338	36.8	6.99	1.59e-16	0.7315
P09668	Pro-cathepsin H OS=Homo sapiens GN=CTSH PE=1 SV=4 - [CATH_HUMAN]	56.38	0.0627	1	2	2	2	335	37.4	8.07	0.0282517	1.4945
P09958	Furin OS=Homo sapiens GN=FURIN PE=1 SV=2 - [FURIN_HUMAN]	140.6	0.1196	1	6	6	10	794	86.6	6.47	0.0114213	1.629
P09960	Leukotriene A-4 hydrolase OS=Homo sapiens GN=LTA4H PE=1 SV=2 - [LKHA4_HUMAN]	970.13	0.5434	1	28	28	172	611	69.2	6.18	0.0269838	0.730307
P0CG05	Ig lambda-2 chain C regions OS=Homo sapiens GN=IGLC2 PE=1 SV=1 - [LAC2_HUMAN]	348.44	0.934	2	2	8	689	106	11.3	7.24	9.16e-16	1.685
P0DJI8	Serum amyloid A-1 protein OS=Homo sapiens GN=SAA1 PE=1 SV=1 - [SAA1_HUMAN]	34.2	0.1639	1	1	1	1	122	13.5	6.79	2.39e-16	1.4005
P10523	S-arrestin OS=Homo sapiens GN=SAG PE=1 SV=3 - [ARRS_HUMAN]	29.28	0.0321	1	1	1	4	405	45.1	6.57	0.000122769	1.74038
P10909	Clusterin OS=Homo sapiens GN=CLU PE=1 SV=1 - [CLUS_HUMAN]	385.36	0.294	1	11	11	55	449	52.5	6.27	0.00144078	1.47159
P12273	Prolactin-inducible protein OS=Homo sapiens GN=PIP PE=1 SV=1 - [PIP_HUMAN]	569.58	0.7671	1	13	13	3406	146	16.6	8.05	0	3.68608
P12429	Annexin A3 OS=Homo sapiens GN=ANXA3 PE=1 SV=3 - [ANXA3_HUMAN]	228.41	0.3034	1	8	8	11	323	36.4	5.92	0.03423	0.784455
P13010	X-ray repair cross-complementing protein 5 OS=Homo sapiens GN=XRCC5 PE=1 SV=3 - [XRCC5_HUMAN]	26.29	0.015	1	1	1	1	732	82.7	5.81	3.39e-15	0.5485
P13645	Keratin, type I cytoskeletal 10 OS=Homo sapiens GN=KRT10 PE=1 SV=6 - [K1C10_HUMAN]	1176.37	0.5839	7	25	31	239	584	58.8	5.21	4.36e-38	1.56357
P13646	Keratin, type I cytoskeletal 13 OS=Homo sapiens GN=KRT13 PE=1 SV=4 - [K1C13_HUMAN]	255.85	0.2031	4	5	10	34	458	49.6	4.96	0.0340847	1.51861
P15328	Folate receptor alpha OS=Homo sapiens GN=FOLR1 PE=1 SV=3 - [FOLR1_HUMAN]	98.02	0.144	1	4	4	18	257	29.8	7.97	5.41e-08	1.55067
P15516	Histatin-3 OS=Homo sapiens GN=HTN3 PE=1 SV=2 - [HIS3_HUMAN]	49.26	0.1373	1	1	1	25	51	6.1	10.1	0.0474549	4.93534
P16401	Histone H1.5 OS=Homo sapiens GN=HIST1H1B PE=1 SV=3 - [H15_HUMAN]	92.76	0.1195	1	1	3	8	226	22.6	10.92	0.00257353	1.98988
P16870	Carboxypeptidase E OS=Homo sapiens GN=CPE PE=1 SV=1 - [CBPE_HUMAN]	367.67	0.3298	1	13	13	48	476	53.1	5.14	1.37e-09	2.75572
P17174	Aspartate aminotransferase, cytoplasmic OS=Homo sapiens GN=GOT1 PE=1 SV=3 - [AATC_HUMAN]	21.63	0.0194	1	1	1	1	413	46.2	7.01	3.63e-16	0.701
P19013	Keratin, type II cytoskeletal 4 OS=Homo sapiens GN=KRT4 PE=1 SV=4 - [K2C4_HUMAN]	110.36	0.0843	2	1	5	17	534	57.2	6.61	4.87e-16	2.025
P19021	Peptidyl-glycine alpha-amidating monooxygenase OS=Homo sapiens GN=PAM PE=1 SV=2 - [AMD_HUMAN]	185.99	0.0863	1	8	8	16	973	108.3	6.42	0.00377164	1.99375
P19961	Alpha-amylase 2B OS=Homo sapiens GN=AMY2B PE=1 SV=1 - [AMY2B_HUMAN]	1555.69	0.6947	1	2	33	8058	511	57.7	7.09	1.36e-07	1.23517
P20061	Transcobalamin-1 OS=Homo sapiens GN=TCN1 PE=1 SV=2 - [TCO1_HUMAN]	619.63	0.358	1	13	13	301	433	48.2	5.03	1.14e-20	3.96785
P20700	Lamin-B1 OS=Homo sapiens GN=LMNB1 PE=1 SV=2 - [LMNB1_HUMAN]	38.94	0.0171	1	1	1	1	586	66.4	5.16	7.74e-16	0.415
P20929	Nebulin OS=Homo sapiens GN=NEB PE=1 SV=5 - [NEBU_HUMAN]	29.83	0.0012	1	1	1	21	6669	772.4	9.07	0.00013932	1.58221
P20933	N(4)-(beta-N-acetylglucosaminyl)-L-asparaginase OS=Homo sapiens GN=AGA PE=1 SV=2 - [ASPG_HUMAN]	52.6	0.0723	1	2	2	2	346	37.2	6.28	0.0440703	1.31375
P21926	CD9 antigen OS=Homo sapiens GN=CD9 PE=1 SV=4 - [CD9_HUMAN]	107.79	0.1842	1	3	3	12	228	25.4	7.15	0.0190598	2.00477
P22079	Lactoperoxidase OS=Homo sapiens GN=LPO PE=1 SV=2 - [PERL_HUMAN]	1318.03	0.5815	1	35	36	470	712	80.2	8.62	4.71e-34	2.21952
P22528	Cornifin-B OS=Homo sapiens GN=SPRR1B PE=1 SV=2 - [SPR1B_HUMAN]	35.08	0.191	1	1	1	1	89	9.9	8.48	3.57e-17	1.997
P23280	Carbonic anhydrase 6 OS=Homo sapiens GN=CA6 PE=1 SV=3 - [CAH6_HUMAN]	633.62	0.5649	1	13	13	1938	308	35.3	7.02	6.46e-177	2.02165
P23284	Peptidyl-prolyl cis-trans isomerase B OS=Homo sapiens GN=PPIB PE=1 SV=2 - [PPIB_HUMAN]	273.75	0.3704	2	8	9	72	216	23.7	9.41	2.15e-08	1.58459
P24158	Myeloblastin OS=Homo sapiens GN=PRTN3 PE=1 SV=3 - [PRTN3_HUMAN]	163.3	0.207	1	4	4	64	256	27.8	8.35	0.0209515	0.528317
P25311	Zinc-alpha-2-glycoprotein OS=Homo sapiens GN=AZGP1 PE=1 SV=2 - [ZA2G_HUMAN]	882.64	0.6879	1	24	24	656	298	34.2	6.05	1.23e-61	2.9352
P25786	Proteasome subunit alpha type-1 OS=Homo sapiens GN=PSMA1 PE=1 SV=1 - [PSA1_HUMAN]	31.94	0.0342	1	1	1	1	263	29.5	6.61	4.31e-16	0.721
P27487	Dipeptidyl peptidase 4 OS=Homo sapiens GN=DPP4 PE=1 SV=2 - [DPP4_HUMAN]	221.43	0.1057	1	8	8	15	766	88.2	6.04	0.00579876	1.6742
P28325	Cystatin-D OS=Homo sapiens GN=CST5 PE=1 SV=1 - [CYTD_HUMAN]	339.82	0.7183	1	8	8	261	142	16.1	7.17	9.78e-44	2.29439
P28799	Granulins OS=Homo sapiens GN=GRN PE=1 SV=2 - [GRN_HUMAN]	295.97	0.2192	1	10	10	41	593	63.5	6.83	7.03e-05	3.0786
P29401	Transketolase OS=Homo sapiens GN=TKT PE=1 SV=3 - [TKT_HUMAN]	1007.7	0.4992	1	26	26	296	623	67.8	7.66	0.00373332	0.570589
P31025	Lipocalin-1 OS=Homo sapiens GN=LCN1 PE=1 SV=1 - [LCN1_HUMAN]	363.91	0.6193	2	10	10	163	176	19.2	5.58	4.68e-12	1.6712
P31939	Bifunctional purine biosynthesis protein PURH OS=Homo sapiens GN=ATIC PE=1 SV=3 - [PUR9_HUMAN]	33.39	0.0253	1	1	1	1	592	64.6	6.71	4.11e-16	0.79
P35527	Keratin, type I cytoskeletal 9 OS=Homo sapiens GN=KRT9 PE=1 SV=3 - [K1C9_HUMAN]	851.05	0.488	1	22	23	176	623	62	5.24	2.94e-21	1.43857
P35908	Keratin, type II cytoskeletal 2 epidermal OS=Homo sapiens GN=KRT2 PE=1 SV=2 - [K22E_HUMAN]	1187.21	0.6119	1	26	35	206	639	65.4	8	2.38e-21	1.53515
P36952	Serpin B5 OS=Homo sapiens GN=SERPINB5 PE=1 SV=2 - [SPB5_HUMAN]	327.39	0.3573	1	10	10	25	375	42.1	6.05	0.00713919	1.30563
P37837	Transaldolase OS=Homo sapiens GN=TALDO1 PE=1 SV=2 - [TALDO_HUMAN]	668.2	0.4777	1	20	20	172	337	37.5	6.81	0.00980054	0.552469
P42830	C-X-C motif chemokine 5 OS=Homo sapiens GN=CXCL5 PE=1 SV=1 - [CXCL5_HUMAN]	23.23	0.0702	2	1	1	1	114	12	8.88	5.44e-16	3.746
P47755	F-actin-capping protein subunit alpha-2 OS=Homo sapiens GN=CAPZA2 PE=1 SV=3 - [CAZA2_HUMAN]	52.82	0.0874	1	1	2	4	286	32.9	5.85	0.00572906	0.7605
P48723	Heat shock 70 kDa protein 13 OS=Homo sapiens GN=HSPA13 PE=1 SV=1 - [HSP13_HUMAN]	31.23	0.0212	1	1	1	3	471	51.9	5.76	0.0483779	3.151
P50990	T-complex protein 1 subunit theta OS=Homo sapiens GN=CCT8 PE=1 SV=4 - [TCPQ_HUMAN]	28.02	0.0274	1	1	1	1	548	59.6	5.6	3.6e-17	1.7305
P51149	Ras-related protein Rab-7a OS=Homo sapiens GN=RAB7A PE=1 SV=1 - [RAB7A_HUMAN]	249.96	0.4396	1	7	7	34	207	23.5	6.7	0.0344622	0.714368
P52597	Heterogeneous nuclear ribonucleoprotein F OS=Homo sapiens GN=HNRNPF PE=1 SV=3 - [HNRPF_HUMAN]	31.07	0.041	1	1	1	1	415	45.6	5.58	5.53e-16	0.7875
P54108	Cysteine-rich secretory protein 3 OS=Homo sapiens GN=CRISP3 PE=1 SV=1 - [CRIS3_HUMAN]	365.66	0.5796	2	11	11	173	245	27.6	7.8	3.02e-15	3.43568
P55000	Secreted Ly-6/uPAR-related protein 1 OS=Homo sapiens GN=SLURP1 PE=1 SV=2 - [SLUR1_HUMAN]	28.41	0.068	1	1	1	1	103	11.2	5.33	4.15e-16	2.2895
P55058	Phospholipid transfer protein OS=Homo sapiens GN=PLTP PE=1 SV=1 - [PLTP_HUMAN]	563.01	0.3205	1	16	16	77	493	54.7	7.01	9.55e-09	1.92271
P58546	Myotrophin OS=Homo sapiens GN=MTPN PE=1 SV=2 - [MTPN_HUMAN]	29.57	0.1441	1	1	1	1	118	12.9	5.52	5.01e-16	0.7595
P61626	Lysozyme C OS=Homo sapiens GN=LYZ PE=1 SV=1 - [LYSC_HUMAN]	412.96	0.723	1	11	11	531	148	16.5	9.16	1.03e-29	12.6243
P61769	Beta-2-microglobulin OS=Homo sapiens GN=B2M PE=1 SV=1 - [B2MG_HUMAN]	159.58	0.4118	1	4	4	79	119	13.7	6.52	1.99e-19	3.14615
P63092	Guanine nucleotide-binding protein G(s) subunit alpha isoforms short OS=Homo sapiens GN=GNAS PE=1 SV=1 - [GNAS2_HUMAN]	67.62	0.0508	11	1	2	6	394	45.6	5.82	2.79e-16	2.698
P69905	Hemoglobin subunit alpha OS=Homo sapiens GN=HBA1 PE=1 SV=2 - [HBA_HUMAN]	341.76	0.6761	2	8	8	248	142	15.2	8.68	0.0405824	0.686376
P80303	Nucleobindin-2 OS=Homo sapiens GN=NUCB2 PE=1 SV=2 - [NUCB2_HUMAN]	834.51	0.5714	1	23	23	197	420	50.2	5.12	2.48e-29	2.62297
P80419	Ig heavy chain V-III region GAR OS=Homo sapiens PE=1 SV=1 - [HV322_HUMAN]	35.69	0.1356	4	1	2	2	118	13.1	4.81	4.11e-16	1.6245
P80748	Ig lambda chain V-III region LOI OS=Homo sapiens PE=1 SV=1 - [LV302_HUMAN]	159.99	0.4595	1	4	4	40	111	11.9	5.08	1.95e-16	1.52786
Q01082	Spectrin beta chain, non-erythrocytic 1 OS=Homo sapiens GN=SPTBN1 PE=1 SV=2 - [SPTB2_HUMAN]	38.17	0.0097	1	1	2	2	2364	274.4	5.57	4.11e-16	1.656
Q01432	AMP deaminase 3 OS=Homo sapiens GN=AMPD3 PE=1 SV=1 - [AMPD3_HUMAN]	22.79	0.0091	1	1	1	1	767	88.8	6.98	4.11e-16	0.8035
Q02818	Nucleobindin-1 OS=Homo sapiens GN=NUCB1 PE=1 SV=4 - [NUCB1_HUMAN]	428.38	0.4338	1	16	16	49	461	53.8	5.25	1.04e-06	2.52853
Q06828	Fibromodulin OS=Homo sapiens GN=FMOD PE=1 SV=2 - [FMOD_HUMAN]	37.82	0.0984	1	2	2	4	376	43.2	6.04	0.00110509	1.292
Q07617	Sperm-associated antigen 1 OS=Homo sapiens GN=SPAG1 PE=1 SV=3 - [SPAG1_HUMAN]	31.62	0.0162	1	1	1	1	926	103.6	6.86	4.41e-16	1.641
Q07654	Trefoil factor 3 OS=Homo sapiens GN=TFF3 PE=1 SV=1 - [TFF3_HUMAN]	67.68	0.225	1	2	2	23	80	8.6	5.92	9.41e-09	2.59259
Q08380	Galectin-3-binding protein OS=Homo sapiens GN=LGALS3BP PE=1 SV=1 - [LG3BP_HUMAN]	726.44	0.388	1	18	18	186	585	65.3	5.27	5.42e-14	2.01585
Q08623	Pseudouridine-5'-phosphatase OS=Homo sapiens GN=PUDP PE=1 SV=3 - [HDHD1_HUMAN]	35.42	0.0789	1	1	1	1	228	25.2	5.31	8.77e-16	0.707
Q10471	Polypeptide N-acetylgalactosaminyltransferase 2 OS=Homo sapiens GN=GALNT2 PE=1 SV=1 - [GALT2_HUMAN]	24.77	0.0123	2	1	1	1	571	64.7	8.35	3.21e-16	2.4495
Q10567	AP-1 complex subunit beta-1 OS=Homo sapiens GN=AP1B1 PE=1 SV=2 - [AP1B1_HUMAN]	12.97	0.0148	1	1	1	1	949	104.6	5.06	4.07e-16	0.684
Q12766	HMG domain-containing protein 3 OS=Homo sapiens GN=HMGXB3 PE=2 SV=2 - [HMGX3_HUMAN]	11.88	0.0098	1	1	1	1	1538	168.2	8.05	7.31e-16	1.227
Q12905	Interleukin enhancer-binding factor 2 OS=Homo sapiens GN=ILF2 PE=1 SV=2 - [ILF2_HUMAN]	31.5	0.0359	1	1	1	1	390	43	5.26	5.35e-16	0.542
Q13162	Peroxiredoxin-4 OS=Homo sapiens GN=PRDX4 PE=1 SV=1 - [PRDX4_HUMAN]	128.9	0.2066	1	3	4	21	271	30.5	6.29	0.0202605	1.32418
Q13185	Chromobox protein homolog 3 OS=Homo sapiens GN=CBX3 PE=1 SV=4 - [CBX3_HUMAN]	25.3	0.0765	1	1	1	1	183	20.8	5.33	4.5e-16	1.3945
Q13217	DnaJ homolog subfamily C member 3 OS=Homo sapiens GN=DNAJC3 PE=1 SV=1 - [DNJC3_HUMAN]	100.8	0.0615	1	4	4	11	504	57.5	6.15	0.00090849	2.29909
Q13867	Bleomycin hydrolase OS=Homo sapiens GN=BLMH PE=1 SV=1 - [BLMH_HUMAN]	20.91	0.0154	1	1	1	1	455	52.5	6.27	3.69e-17	0.8225
Q14515	SPARC-like protein 1 OS=Homo sapiens GN=SPARCL1 PE=1 SV=2 - [SPRL1_HUMAN]	710.22	0.488	1	22	22	136	664	75.2	4.81	1.83e-11	4.16263
Q14566	DNA replication licensing factor MCM6 OS=Homo sapiens GN=MCM6 PE=1 SV=1 - [MCM6_HUMAN]	15.01	0.0085	1	1	1	1	821	92.8	5.41	2.17e-16	1.9475
Q15782	Chitinase-3-like protein 2 OS=Homo sapiens GN=CHI3L2 PE=1 SV=1 - [CH3L2_HUMAN]	386.2	0.3872	1	12	12	42	390	43.5	7.53	1.27e-07	1.48117
Q15904	V-type proton ATPase subunit S1 OS=Homo sapiens GN=ATP6AP1 PE=1 SV=2 - [VAS1_HUMAN]	55.24	0.0383	1	1	1	1	470	52	6.14	6.74e-16	2.1335
Q16651	Prostasin OS=Homo sapiens GN=PRSS8 PE=1 SV=1 - [PRSS8_HUMAN]	78.85	0.0787	1	3	3	6	343	36.4	5.85	0.00872966	2.32458
Q6JVE6	Epididymal-specific lipocalin-10 OS=Homo sapiens GN=LCN10 PE=1 SV=1 - [LCN10_HUMAN]	25.88	0.0374	1	1	1	3	187	20.7	10.35	0.00769453	2.83117
Q6MZM9	Proline-rich protein 27 OS=Homo sapiens GN=PRR27 PE=2 SV=1 - [PRR27_HUMAN]	128.06	0.2374	1	4	4	72	219	22.7	4.87	7.46e-05	2.77021
Q6P5S2	Protein LEG1 homolog OS=Homo sapiens GN=LEG1 PE=1 SV=2 - [LEG1H_HUMAN]	624.76	0.4788	1	17	17	540	330	37.9	6.15	7.56e-38	8.61308
Q6UX73	UPF0764 protein C16orf89 OS=Homo sapiens GN=C16orf89 PE=1 SV=2 - [CP089_HUMAN]	31.49	0.0323	1	1	1	1	402	45.4	6.19	3.29e-15	3.514
Q6XQN6	Nicotinate phosphoribosyltransferase OS=Homo sapiens GN=NAPRT PE=1 SV=2 - [PNCB_HUMAN]	93.09	0.0985	1	5	5	6	538	57.5	5.68	0.0308779	0.709583
Q6YI46	Transmembrane protein 64 OS=Homo sapiens GN=TMEM64 PE=2 SV=2 - [TMM64_HUMAN]	16.98	0.0158	1	1	1	1	380	39.6	8.41	3.83e-16	0.62
Q86SQ7	Serologically defined colon cancer antigen 8 OS=Homo sapiens GN=SDCCAG8 PE=1 SV=1 - [SDCG8_HUMAN]	22.21	0.0098	1	1	1	1	713	82.6	5.81	1.01e-15	0.37
Q86VR7	V-set and immunoglobulin domain-containing protein 10-like OS=Homo sapiens GN=VSIG10L PE=2 SV=2 - [VS10L_HUMAN]	87.22	0.0588	1	4	4	8	867	91.6	7.78	0.0376533	2.05938
Q8IZT8	Heparan sulfate glucosamine 3-O-sulfotransferase 5 OS=Homo sapiens GN=HS3ST5 PE=1 SV=1 - [HS3S5_HUMAN]	39.29	0.0173	2	1	1	1	346	40.4	9.79	4.43e-16	0.544
Q8N4F0	BPI fold-containing family B member 2 OS=Homo sapiens GN=BPIFB2 PE=1 SV=2 - [BPIB2_HUMAN]	650.01	0.417	1	15	15	403	458	49.1	8.72	5.29e-26	4.80015
Q8NBJ4	Golgi membrane protein 1 OS=Homo sapiens GN=GOLM1 PE=1 SV=1 - [GOLM1_HUMAN]	282.53	0.2718	1	10	10	34	401	45.3	4.97	0.00535041	2.47894
Q8TAX7	Mucin-7 OS=Homo sapiens GN=MUC7 PE=1 SV=2 - [MUC7_HUMAN]	231.85	0.1592	1	6	6	451	377	39.1	8.78	6.45e-24	11.9124
Q8TDL5	BPI fold-containing family B member 1 OS=Homo sapiens GN=BPIFB1 PE=1 SV=1 - [BPIB1_HUMAN]	779.89	0.5351	3	20	20	172	484	52.4	7.23	0.0039989	1.20585
Q8WXI7	Mucin-16 OS=Homo sapiens GN=MUC16 PE=1 SV=2 - [MUC16_HUMAN]	14.09	0.0005	1	1	1	1	22152	2351.2	6	3.93e-16	1.5835
Q92882	Osteoclast-stimulating factor 1 OS=Homo sapiens GN=OSTF1 PE=1 SV=2 - [OSTF1_HUMAN]	26.78	0.0561	1	1	1	1	214	23.8	5.68	4.22e-16	0.789
Q96CG8	Collagen triple helix repeat-containing protein 1 OS=Homo sapiens GN=CTHRC1 PE=1 SV=1 - [CTHR1_HUMAN]	25.99	0.0329	1	1	1	2	243	26.2	7.99	0.00910902	1.36625
Q96DA0	Zymogen granule protein 16 homolog B OS=Homo sapiens GN=ZG16B PE=1 SV=3 - [ZG16B_HUMAN]	495.67	0.5913	1	11	11	3266	208	22.7	7.39	5.39e-291	10.9681
Q96DR5	BPI fold-containing family A member 2 OS=Homo sapiens GN=BPIFA2 PE=1 SV=2 - [BPIA2_HUMAN]	678.07	0.5622	1	15	15	1196	249	27	5.59	9.91e-82	3.61862
Q96FW1	Ubiquitin thioesterase OTUB1 OS=Homo sapiens GN=OTUB1 PE=1 SV=2 - [OTUB1_HUMAN]	40.46	0.0554	1	1	1	1	271	31.3	4.94	1.52e-15	0.6425
Q96QR1	Secretoglobin family 3A member 1 OS=Homo sapiens GN=SCGB3A1 PE=1 SV=2 - [SG3A1_HUMAN]	45.15	0.1827	1	1	1	7	104	10.1	8.32	0.00962675	1.46343
Q9BWS9	Chitinase domain-containing protein 1 OS=Homo sapiens GN=CHID1 PE=1 SV=1 - [CHID1_HUMAN]	35.17	0.0789	1	2	2	2	393	44.9	8.63	0.0445281	1.79025
Q9GZZ8	Extracellular glycoprotein lacritin OS=Homo sapiens GN=LACRT PE=1 SV=1 - [LACRT_HUMAN]	145.51	0.2971	1	4	4	30	138	14.2	5.5	0.0407985	3.22167
Q9H0R4	Haloacid dehalogenase-like hydrolase domain-containing protein 2 OS=Homo sapiens GN=HDHD2 PE=1 SV=1 - [HDHD2_HUMAN]	68.79	0.0502	1	1	1	1	259	28.5	6.24	2.86e-16	0.65
Q9H173	Nucleotide exchange factor SIL1 OS=Homo sapiens GN=SIL1 PE=1 SV=1 - [SIL1_HUMAN]	81.25	0.0564	1	2	2	14	461	52.1	5.36	0.0263578	1.97054
Q9HC84	Mucin-5B OS=Homo sapiens GN=MUC5B PE=1 SV=3 - [MUC5B_HUMAN]	2821.89	0.1897	2	72	73	816	5762	596	6.64	1.91e-26	1.58993
Q9NZH8	Interleukin-36 gamma OS=Homo sapiens GN=IL36G PE=1 SV=1 - [IL36G_HUMAN]	24.91	0.1065	1	1	1	1	169	18.7	5.14	3.95e-16	0.8255
Q9P2E9	Ribosome-binding protein 1 OS=Homo sapiens GN=RRBP1 PE=1 SV=4 - [RRBP1_HUMAN]	26.91	0.1135	1	1	1	1	1410	152.4	8.6	4.82e-16	1.729
Q9P2H5	Ubiquitin carboxyl-terminal hydrolase 35 OS=Homo sapiens GN=USP35 PE=1 SV=3 - [UBP35_HUMAN]	22.05	0.0108	1	1	1	1	1018	113.3	5.57	3.74e-16	3.4745
Q9UGM3	Deleted in malignant brain tumors 1 protein OS=Homo sapiens GN=DMBT1 PE=1 SV=2 - [DMBT1_HUMAN]	1485.92	0.4455	1	35	37	428	2413	260.6	5.44	8.57e-19	1.43362
Q9UKK3	Poly [ADP-ribose] polymerase 4 OS=Homo sapiens GN=PARP4 PE=1 SV=3 - [PARP4_HUMAN]	22.79	0.0052	1	1	1	15	1724	192.5	5.66	0.0137545	11.1347
Q9Y4L1	Hypoxia up-regulated protein 1 OS=Homo sapiens GN=HYOU1 PE=1 SV=1 - [HYOU1_HUMAN]	44.12	0.015	1	1	1	1	999	111.3	5.22	3.12e-16	1.705
Q9Y6R7	IgGFc-binding protein OS=Homo sapiens GN=FCGBP PE=1 SV=3 - [FCGBP_HUMAN]	1888.22	0.1941	1	54	54	377	5405	571.6	5.34	2.69e-09	2.42512

## Sheet: iTRAQ-ACF vs ECF
Accession	Description	Score	Coverage	# Proteins	# Unique Peptides	# Peptides	# PSMs	# AAs	MW [kDa]	calc. pI	p_value	ratio
A6NJ16	Putative V-set and immunoglobulin domain-containing-like protein IGHV4OR15-8 OS=Homo sapiens GN=IGHV4OR15-8 PE=5 SV=2 - [IV4F8_HUMAN]	58.99	0.1463	2	2	3	7	123	13.6	9.6	0.00890413	1.48217
A8K2U0	Alpha-2-macroglobulin-like protein 1 OS=Homo sapiens GN=A2ML1 PE=1 SV=3 - [A2ML1_HUMAN]	1204.25	0.3012	1	37	37	182	1454	161	5.73	1.33e-08	1.61567
A8MXQ7	Putative IQ motif and ankyrin repeat domain-containing protein LOC642574 OS=Homo sapiens PE=5 SV=2 - [YH010_HUMAN]	33.36	0.0099	1	1	1	4	604	68.3	6.52	0.0008019	2.71325
B9A064	Immunoglobulin lambda-like polypeptide 5 OS=Homo sapiens GN=IGLL5 PE=2 SV=2 - [IGLL5_HUMAN]	375.95	0.5	2	3	9	556	214	23	8.84	2.27e-26	1.53691
O00299	Chloride intracellular channel protein 1 OS=Homo sapiens GN=CLIC1 PE=1 SV=4 - [CLIC1_HUMAN]	268.32	0.3568	1	7	7	23	241	26.9	5.17	0.000105046	0.699348
O00391	Sulfhydryl oxidase 1 OS=Homo sapiens GN=QSOX1 PE=1 SV=3 - [QSOX1_HUMAN]	415.08	0.2637	1	14	14	43	747	82.5	8.92	5.79e-07	1.77338
O00560	Syntenin-1 OS=Homo sapiens GN=SDCBP PE=1 SV=1 - [SDCB1_HUMAN]	90.68	0.1846	1	3	3	8	298	32.4	7.53	0.0304353	1.70358
O00584	Ribonuclease T2 OS=Homo sapiens GN=RNASET2 PE=1 SV=2 - [RNT2_HUMAN]	169.65	0.25	1	6	6	17	256	29.5	7.08	2.56e-05	1.70471
O00602	Ficolin-1 OS=Homo sapiens GN=FCN1 PE=1 SV=2 - [FCN1_HUMAN]	49.13	0.0706	1	2	2	3	326	35.1	6.86	0.0471762	0.830833
O14773	Tripeptidyl-peptidase 1 OS=Homo sapiens GN=TPP1 PE=1 SV=2 - [TPP1_HUMAN]	111.28	0.1243	1	4	4	6	563	61.2	6.48	0.0393837	1.52208
O14979	Heterogeneous nuclear ribonucleoprotein D-like OS=Homo sapiens GN=HNRNPDL PE=1 SV=3 - [HNRDL_HUMAN]	57.18	0.031	1	1	2	7	420	46.4	9.57	0.000223658	0.6038
O15144	Actin-related protein 2/3 complex subunit 2 OS=Homo sapiens GN=ARPC2 PE=1 SV=1 - [ARPC2_HUMAN]	316.45	0.3833	1	12	12	53	300	34.3	7.36	0.000448087	0.808774
O15145	Actin-related protein 2/3 complex subunit 3 OS=Homo sapiens GN=ARPC3 PE=1 SV=3 - [ARPC3_HUMAN]	172.19	0.2865	1	6	6	12	178	20.5	8.59	0.0329551	0.719167
O15511	Actin-related protein 2/3 complex subunit 5 OS=Homo sapiens GN=ARPC5 PE=1 SV=3 - [ARPC5_HUMAN]	223.55	0.4238	1	6	6	30	151	16.3	5.67	6.17e-05	0.66095
O43286	Beta-1,4-galactosyltransferase 5 OS=Homo sapiens GN=B4GALT5 PE=2 SV=1 - [B4GT5_HUMAN]	20.49	0.0206	2	1	1	3	388	45.1	8.15	1.05e-07	3.584
O43490	Prominin-1 OS=Homo sapiens GN=PROM1 PE=1 SV=1 - [PROM1_HUMAN]	162.37	0.0786	1	5	5	11	865	97.1	7.27	0.0393821	1.5585
O60500	Nephrin OS=Homo sapiens GN=NPHS1 PE=1 SV=1 - [NPHN_HUMAN]	29.12	0.0056	1	1	1	6	1241	134.7	5.64	0.0299156	4.081
O60814	Histone H2B type 1-K OS=Homo sapiens GN=HIST1H2BK PE=1 SV=3 - [H2B1K_HUMAN]	148.76	0.3413	15	4	4	40	126	13.9	10.32	3.23e-06	0.421063
O60888	Protein CutA OS=Homo sapiens GN=CUTA PE=1 SV=2 - [CUTA_HUMAN]	36.84	0.0782	1	1	1	4	179	19.1	5.5	0.0363725	1.48638
O75223	Gamma-glutamylcyclotransferase OS=Homo sapiens GN=GGCT PE=1 SV=1 - [GGCT_HUMAN]	95.82	0.2234	1	4	4	5	188	21	5.14	4.35e-05	0.742
O75347	Tubulin-specific chaperone A OS=Homo sapiens GN=TBCA PE=1 SV=3 - [TBCA_HUMAN]	22.01	0.0648	1	1	1	1	108	12.8	5.29	6.02e-17	0.817
O75367	Core histone macro-H2A.1 OS=Homo sapiens GN=H2AFY PE=1 SV=4 - [H2AY_HUMAN]	10.13	0.0296	1	1	1	1	372	39.6	9.79	5.36e-17	0.536
O75556	Mammaglobin-B OS=Homo sapiens GN=SCGB2A1 PE=1 SV=1 - [SG2A1_HUMAN]	28.28	0.1895	1	1	1	1	95	10.9	5.78	7.08e-17	0.5445
O75636	Ficolin-3 OS=Homo sapiens GN=FCN3 PE=1 SV=2 - [FCN3_HUMAN]	21.67	0.0334	1	1	1	1	299	32.9	6.67	7.65e-17	0.6795
O75695	Protein XRP2 OS=Homo sapiens GN=RP2 PE=1 SV=4 - [XRP2_HUMAN]	22.24	0.0229	1	1	1	1	350	39.6	5.12	1.3e-16	0.8145
O76096	Cystatin-F OS=Homo sapiens GN=CST7 PE=1 SV=1 - [CYTF_HUMAN]	41.99	0.0483	1	1	1	8	145	16.4	8.48	5.18e-08	0.180938
O95467	Neuroendocrine secretory protein 55 OS=Homo sapiens GN=GNAS PE=2 SV=1 - [GNAS3_HUMAN]	21.3	0.0367	1	1	1	2	245	28	5.49	0.000907155	2.325
P00338	L-lactate dehydrogenase A chain OS=Homo sapiens GN=LDHA PE=1 SV=2 - [LDHA_HUMAN]	596.3	0.503	4	14	15	126	332	36.7	8.27	3.66e-11	0.723508
P00450	Ceruloplasmin OS=Homo sapiens GN=CP PE=1 SV=1 - [CERU_HUMAN]	594.61	0.2479	1	18	18	67	1065	122.1	5.72	2.53e-08	0.734776
P00738	Haptoglobin OS=Homo sapiens GN=HP PE=1 SV=1 - [HPT_HUMAN]	725.01	0.5172	1	12	22	276	406	45.2	6.58	7.57e-26	0.421928
P00739	Haptoglobin-related protein OS=Homo sapiens GN=HPR PE=2 SV=2 - [HPTR_HUMAN]	421.24	0.3046	1	1	13	151	348	39	7.09	1.5e-16	0.5515
P00751	Complement factor B OS=Homo sapiens GN=CFB PE=1 SV=2 - [CFAB_HUMAN]	337.31	0.199	1	14	14	32	764	85.5	7.06	3.64e-05	0.716969
P00915	Carbonic anhydrase 1 OS=Homo sapiens GN=CA1 PE=1 SV=2 - [CAH1_HUMAN]	255.78	0.3678	1	7	7	30	261	28.9	7.12	6.04e-06	1.66356
P01009	Alpha-1-antitrypsin OS=Homo sapiens GN=SERPINA1 PE=1 SV=3 - [A1AT_HUMAN]	1008.21	0.6627	2	26	27	290	418	46.7	5.59	3.08e-25	0.723366
P01011	Alpha-1-antichymotrypsin OS=Homo sapiens GN=SERPINA3 PE=1 SV=2 - [AACT_HUMAN]	298.18	0.2009	1	7	7	35	423	47.6	5.52	0.00156162	1.5517
P01023	Alpha-2-macroglobulin OS=Homo sapiens GN=A2M PE=1 SV=3 - [A2MG_HUMAN]	2382.62	0.5739	2	63	63	683	1474	163.2	6.46	7.47e-60	0.617656
P01024	Complement C3 OS=Homo sapiens GN=C3 PE=1 SV=2 - [CO3_HUMAN]	2685.02	0.5646	2	77	77	592	1663	187	6.4	5.88e-53	0.711858
P01033	Metalloproteinase inhibitor 1 OS=Homo sapiens GN=TIMP1 PE=1 SV=1 - [TIMP1_HUMAN]	267.42	0.4783	1	7	7	35	207	23.2	8.1	1.87e-05	3.52596
P01034	Cystatin-C OS=Homo sapiens GN=CST3 PE=1 SV=1 - [CYTC_HUMAN]	394.29	0.6712	1	10	10	225	146	15.8	8.75	7.81e-48	3.00454
P01036	Cystatin-S OS=Homo sapiens GN=CST4 PE=1 SV=3 - [CYTS_HUMAN]	576.41	0.7872	1	4	13	2857	141	16.2	5.02	0	3.85039
P01037	Cystatin-SN OS=Homo sapiens GN=CST1 PE=1 SV=3 - [CYTN_HUMAN]	614.67	0.695	1	10	13	3463	141	16.4	7.21	0	3.7269
P01042	Kininogen-1 OS=Homo sapiens GN=KNG1 PE=1 SV=2 - [KNG1_HUMAN]	220.32	0.1335	1	8	8	29	644	71.9	6.81	4.65e-09	0.599052
P01591	Immunoglobulin J chain OS=Homo sapiens GN=JCHAIN PE=1 SV=4 - [IGJ_HUMAN]	325.71	0.6415	1	7	7	237	159	18.1	5.24	3.06e-13	1.65877
P01597	Ig kappa chain V-I region DEE OS=Homo sapiens PE=1 SV=1 - [KV105_HUMAN]	82.4	0.1667	5	1	2	261	108	11.7	9.36	0.000191911	1.46654
P01598	Ig kappa chain V-I region EU OS=Homo sapiens PE=1 SV=1 - [KV106_HUMAN]	111.58	0.2685	2	1	2	67	108	11.8	8.44	0.000436914	1.33693
P01602	Ig heavy chain V-I region 5 (Fragment) OS=Homo sapiens GN=IGKV1-5 PE=4 SV=2 - [KV110_HUMAN]	76.44	0.2479	1	1	2	12	117	12.8	8.28	0.016407	1.31025
P01608	Ig kappa chain V-I region Roy OS=Homo sapiens PE=1 SV=1 - [KV116_HUMAN]	115.68	0.2407	5	1	2	115	108	11.8	5.36	0.0407194	1.40187
P01610	Ig kappa chain V-I region WEA OS=Homo sapiens PE=1 SV=1 - [KV118_HUMAN]	94.62	0.3056	5	1	2	108	108	11.8	8.91	5.54e-17	1.4125
P01611	Ig kappa chain V-I region Wes OS=Homo sapiens PE=1 SV=1 - [KV119_HUMAN]	80.99	0.1667	1	1	1	29	108	11.6	7.28	2.36e-05	1.43395
P01613	Ig kappa chain V-I region Ni OS=Homo sapiens PE=1 SV=1 - [KV121_HUMAN]	127.78	0.3036	1	2	2	46	112	12.2	5.36	0.000354645	1.59872
P01615	Ig kappa chain V-II region FR OS=Homo sapiens PE=1 SV=1 - [KV202_HUMAN]	19.5	0.115	1	1	1	1	113	12.7	7.94	3.33e-15	1.3575
P01619	Ig kappa chain V-III region B6 OS=Homo sapiens PE=1 SV=1 - [KV301_HUMAN]	75.27	0.1667	1	1	2	242	108	11.6	9.25	0.0268865	1.22175
P01700	Ig lambda chain V-I region HA OS=Homo sapiens PE=1 SV=1 - [LV102_HUMAN]	83.26	0.1875	4	1	2	24	112	11.9	8.91	0.0272799	1.6088
P01701	Ig lambda chain V-I region NEW OS=Homo sapiens PE=1 SV=1 - [LV103_HUMAN]	111.18	0.3423	1	2	3	43	111	11.4	8	5.6e-11	1.41995
P01703	Ig lambda chain V-I region NEWM OS=Homo sapiens PE=1 SV=1 - [LV105_HUMAN]	29.12	0.068	1	1	1	3	103	10.9	9.29	0.00692405	1.93317
P01708	Ig lambda chain V-II region BUR OS=Homo sapiens PE=1 SV=1 - [LV205_HUMAN]	36.09	0.1009	1	1	1	6	109	11.5	7.87	0.00347565	1.81575
P01714	Ig lambda chain V-III region SH OS=Homo sapiens PE=1 SV=1 - [LV301_HUMAN]	125.11	0.3426	1	3	3	17	108	11.4	6.52	6.84e-06	1.57013
P01717	Ig lambda chain V-IV region Hil OS=Homo sapiens PE=1 SV=1 - [LV403_HUMAN]	79.69	0.2804	1	2	2	33	107	11.5	6.51	0.00699653	1.45035
P01742	Ig heavy chain V-I region EU OS=Homo sapiens PE=1 SV=1 - [HV101_HUMAN]	66.62	0.1026	3	1	1	99	117	12.5	6.57	3.82e-06	1.46998
P01762	Ig heavy chain V-III region TRO OS=Homo sapiens PE=1 SV=1 - [HV301_HUMAN]	76.17	0.2377	1	2	2	65	122	13.5	9.72	4.52e-06	1.41282
P01765	Ig heavy chain V-III region TIL OS=Homo sapiens PE=1 SV=1 - [HV304_HUMAN]	153.85	0.3043	6	2	3	110	115	12.3	9.13	7.65e-05	2.04972
P01766	Ig heavy chain V-III region BRO OS=Homo sapiens PE=1 SV=1 - [HV305_HUMAN]	136.16	0.25	1	1	2	213	120	13.2	6.57	0.00148167	1.4017
P01767	Ig heavy chain V-III region BUT OS=Homo sapiens PE=1 SV=1 - [HV306_HUMAN]	127.69	0.4	4	2	4	101	115	12.4	9.25	9.57e-08	1.48186
P01768	Ig heavy chain V-III region CAM OS=Homo sapiens PE=1 SV=1 - [HV307_HUMAN]	132.88	0.2787	2	3	6	235	122	13.7	9.63	5.16e-07	1.46425
P01769	Ig heavy chain V-III region GA OS=Homo sapiens PE=1 SV=1 - [HV308_HUMAN]	108.14	0.4426	4	2	4	177	122	13.2	9.77	0.00453222	2.18138
P01771	Ig heavy chain V-III region HIL OS=Homo sapiens PE=1 SV=1 - [HV310_HUMAN]	37.21	0.1322	4	1	2	6	121	13.6	9.36	0.00128169	1.6968
P01773	Ig heavy chain V-III region BUR OS=Homo sapiens PE=1 SV=1 - [HV312_HUMAN]	63.97	0.2941	4	2	3	4	119	13	9.6	0.00773048	1.27467
P01775	Ig heavy chain V-III region LAY OS=Homo sapiens PE=1 SV=1 - [HV314_HUMAN]	49.76	0.2017	4	1	2	4	119	12.8	8.48	0.00310298	1.28033
P01781	Ig heavy chain V-III region GAL OS=Homo sapiens PE=1 SV=1 - [HV320_HUMAN]	219.01	0.4483	5	4	5	89	116	12.7	8.48	3.2e-08	1.59962
P01815	Ig heavy chain V-II region COR OS=Homo sapiens PE=1 SV=1 - [HV202_HUMAN]	34.79	0.1	2	1	2	2	120	13.2	6.57	6.29e-17	1.8315
P01833	Polymeric immunoglobulin receptor OS=Homo sapiens GN=PIGR PE=1 SV=4 - [PIGR_HUMAN]	1757.87	0.5471	1	36	36	3108	764	83.2	5.74	2.21e-232	1.88192
P01834	Ig kappa chain C region OS=Homo sapiens GN=IGKC PE=1 SV=1 - [IGKC_HUMAN]	476.04	0.8396	1	7	7	2048	106	11.6	5.87	2.32e-113	1.48526
P01857	Ig gamma-1 chain C region OS=Homo sapiens GN=IGHG1 PE=1 SV=1 - [IGHG1_HUMAN]	656.89	0.6091	1	7	16	1105	330	36.1	8.19	2.33e-67	0.470143
P01859	Ig gamma-2 chain C region OS=Homo sapiens GN=IGHG2 PE=1 SV=2 - [IGHG2_HUMAN]	431.42	0.408	1	5	12	491	326	35.9	7.59	2.63e-41	0.458413
P01860	Ig gamma-3 chain C region OS=Homo sapiens GN=IGHG3 PE=1 SV=2 - [IGHG3_HUMAN]	519.71	0.4483	1	4	14	376	377	41.3	7.9	5.43e-05	0.5484
P01861	Ig gamma-4 chain C region OS=Homo sapiens GN=IGHG4 PE=1 SV=1 - [IGHG4_HUMAN]	498.02	0.5076	1	5	12	654	327	35.9	7.36	2.57e-14	0.574841
P01871	Ig mu chain C region OS=Homo sapiens GN=IGHM PE=1 SV=3 - [IGHM_HUMAN]	848.26	0.5133	1	8	21	451	452	49.3	6.77	3.61e-32	2.6125
P01876	Ig alpha-1 chain C region OS=Homo sapiens GN=IGHA1 PE=1 SV=2 - [IGHA1_HUMAN]	889.18	0.7422	1	7	20	1740	353	37.6	6.51	3.26e-104	2.11904
P01877	Ig alpha-2 chain C region OS=Homo sapiens GN=IGHA2 PE=1 SV=3 - [IGHA2_HUMAN]	746.51	0.7794	1	5	18	1406	340	36.5	6.1	9.24e-17	1.48725
P02042	Hemoglobin subunit delta OS=Homo sapiens GN=HBD PE=1 SV=2 - [HBD_HUMAN]	483.62	0.8299	4	5	11	361	147	16	8.05	0.000865723	1.5876
P02538	Keratin, type II cytoskeletal 6A OS=Homo sapiens GN=KRT6A PE=1 SV=3 - [K2C6A_HUMAN]	450.16	0.2624	5	5	17	50	564	60	8	1.99e-10	1.68573
P02647	Apolipoprotein A-I OS=Homo sapiens GN=APOA1 PE=1 SV=1 - [APOA1_HUMAN]	820.37	0.7266	2	23	23	264	267	30.8	5.76	1.66e-48	0.467384
P02652	Apolipoprotein A-II OS=Homo sapiens GN=APOA2 PE=1 SV=1 - [APOA2_HUMAN]	117.59	0.21	1	4	4	13	100	11.2	6.62	4.07e-11	0.286115
P02671	Fibrinogen alpha chain OS=Homo sapiens GN=FGA PE=1 SV=2 - [FIBA_HUMAN]	450.67	0.1594	1	14	14	109	866	94.9	6.01	1.46e-21	0.496312
P02675	Fibrinogen beta chain OS=Homo sapiens GN=FGB PE=1 SV=2 - [FIBB_HUMAN]	757.43	0.5316	1	21	21	197	491	55.9	8.27	3.48e-25	0.623213
P02679	Fibrinogen gamma chain OS=Homo sapiens GN=FGG PE=1 SV=3 - [FIBG_HUMAN]	646.94	0.4592	1	18	18	122	453	51.5	5.62	8.04e-17	0.563413
P02750	Leucine-rich alpha-2-glycoprotein OS=Homo sapiens GN=LRG1 PE=1 SV=2 - [A2GL_HUMAN]	283.45	0.3718	1	10	10	31	347	38.2	6.95	0.00537591	1.35484
P02751	Fibronectin OS=Homo sapiens GN=FN1 PE=1 SV=4 - [FINC_HUMAN]	365.37	0.0901	1	14	14	24	2386	262.5	5.71	0.00331364	0.780043
P02760	Protein AMBP OS=Homo sapiens GN=AMBP PE=1 SV=1 - [AMBP_HUMAN]	98.01	0.1108	1	3	3	10	352	39	6.25	0.0482177	0.72725
P02763	Alpha-1-acid glycoprotein 1 OS=Homo sapiens GN=ORM1 PE=1 SV=1 - [A1AG1_HUMAN]	197.47	0.3632	1	5	6	63	201	23.5	5.02	1.76e-13	0.513041
P02765	Alpha-2-HS-glycoprotein OS=Homo sapiens GN=AHSG PE=1 SV=1 - [FETUA_HUMAN]	127.36	0.1199	1	5	5	26	367	39.3	5.72	0.000540231	0.800019
P02766	Transthyretin OS=Homo sapiens GN=TTR PE=1 SV=1 - [TTHY_HUMAN]	177.11	0.3741	2	5	5	43	147	15.9	5.76	0.000152513	0.64664
P02768	Serum albumin OS=Homo sapiens GN=ALB PE=1 SV=2 - [ALBU_HUMAN]	2643.29	0.7964	1	57	57	4768	609	69.3	6.28	0	0.574116
P02774	Vitamin D-binding protein OS=Homo sapiens GN=GC PE=1 SV=1 - [VTDB_HUMAN]	503.33	0.4515	3	19	19	68	474	52.9	5.54	1.35e-13	0.687544
P02787	Serotransferrin OS=Homo sapiens GN=TF PE=1 SV=3 - [TRFE_HUMAN]	1565.09	0.6261	1	45	45	461	698	77	7.12	5.26e-28	0.702388
P02788	Lactotransferrin OS=Homo sapiens GN=LTF PE=1 SV=6 - [TRFL_HUMAN]	2055.72	0.7	1	46	46	939	710	78.1	8.12	9.1e-55	1.76194
P02790	Hemopexin OS=Homo sapiens GN=HPX PE=1 SV=2 - [HEMO_HUMAN]	628.01	0.4048	2	17	17	120	462	51.6	7.02	1.04e-13	0.584596
P02814	Submaxillary gland androgen-regulated protein 3B OS=Homo sapiens GN=SMR3B PE=1 SV=2 - [SMR3B_HUMAN]	34.1	0.2658	1	1	1	437	79	8.2	9.57	6.17e-146	4.31542
P03973	Antileukoproteinase OS=Homo sapiens GN=SLPI PE=1 SV=2 - [SLPI_HUMAN]	164.24	0.3788	1	7	7	45	132	14.3	8.75	6.14e-11	3.83232
P04040	Catalase OS=Homo sapiens GN=CAT PE=1 SV=3 - [CATA_HUMAN]	902.42	0.5123	1	26	26	176	527	59.7	7.39	9.1e-13	0.793714
P04080	Cystatin-B OS=Homo sapiens GN=CSTB PE=1 SV=2 - [CYTB_HUMAN]	207.83	0.5918	1	5	5	71	98	11.1	7.56	1.23e-13	1.84344
P04083	Annexin A1 OS=Homo sapiens GN=ANXA1 PE=1 SV=2 - [ANXA1_HUMAN]	414.73	0.4624	1	12	12	41	346	38.7	7.02	0.0132586	1.2112
P04114	Apolipoprotein B-100 OS=Homo sapiens GN=APOB PE=1 SV=2 - [APOB_HUMAN]	891.23	0.1094	1	38	38	73	4563	515.3	7.05	6.1e-07	0.594651
P04179	Superoxide dismutase [Mn], mitochondrial OS=Homo sapiens GN=SOD2 PE=1 SV=2 - [SODM_HUMAN]	106.05	0.1937	1	4	4	8	222	24.7	8.25	0.00230555	0.643062
P04206	Ig kappa chain V-III region GOL OS=Homo sapiens PE=1 SV=1 - [KV307_HUMAN]	167.43	0.3761	2	1	3	96	109	11.8	9.25	6.49e-17	1.543
P04208	Ig lambda chain V-I region WAH OS=Homo sapiens PE=1 SV=1 - [LV106_HUMAN]	72.43	0.2202	1	1	2	21	109	11.7	6.54	0.00801031	1.30125
P04211	Ig lambda chain V region 4A OS=Homo sapiens PE=4 SV=1 - [LV001_HUMAN]	52.59	0.1368	1	2	2	10	117	12.4	7.03	3.75e-11	2.30745
P04217	Alpha-1B-glycoprotein OS=Homo sapiens GN=A1BG PE=1 SV=4 - [A1BG_HUMAN]	353.1	0.2828	1	10	10	54	495	54.2	5.86	1.25e-08	0.67613
P04220	Ig mu heavy chain disease protein OS=Homo sapiens PE=1 SV=1 - [MUCB_HUMAN]	583.11	0.4962	1	1	15	293	391	43	5.24	0.00296361	2.0536
P04264	Keratin, type II cytoskeletal 1 OS=Homo sapiens GN=KRT1 PE=1 SV=6 - [K2C1_HUMAN]	1382.02	0.455	2	28	34	324	644	66	8.12	1.25e-17	1.22828
P04406	Glyceraldehyde-3-phosphate dehydrogenase OS=Homo sapiens GN=GAPDH PE=1 SV=3 - [G3P_HUMAN]	692.72	0.6955	1	18	18	358	335	36	8.46	1.62e-19	0.769109
P04433	Ig kappa chain V-III region VG (Fragment) OS=Homo sapiens PE=1 SV=1 - [KV309_HUMAN]	37.66	0.0783	1	1	1	31	115	12.6	4.96	9.19e-05	1.50921
P04434	Ig kappa chain V-III region VH (Fragment) OS=Homo sapiens PE=4 SV=1 - [KV310_HUMAN]	62.04	0.2328	2	1	2	29	116	12.7	5.94	0.0113175	2.00342
P04438	Ig heavy chain V-II region SESS OS=Homo sapiens PE=2 SV=1 - [HV208_HUMAN]	60.47	0.1361	3	2	3	6	147	16.3	7.09	0.00716704	1.6444
P04745	Alpha-amylase 1 OS=Homo sapiens GN=AMY1A PE=1 SV=2 - [AMY1_HUMAN]	1860.99	0.82	1	9	41	10234	511	57.7	6.93	1.34e-53	1.62378
P04746	Pancreatic alpha-amylase OS=Homo sapiens GN=AMY2A PE=1 SV=2 - [AMYP_HUMAN]	1424.31	0.6477	1	2	29	8055	511	57.7	7.05	0.00518701	1.84761
P05107	Integrin beta-2 OS=Homo sapiens GN=ITGB2 PE=1 SV=2 - [ITB2_HUMAN]	104.92	0.0689	1	4	4	8	769	84.7	6.95	0.0150974	0.694375
P05109	Protein S100-A8 OS=Homo sapiens GN=S100A8 PE=1 SV=1 - [S10A8_HUMAN]	385.38	0.7097	1	12	12	523	93	10.8	7.03	1.71e-92	0.469911
P05154	Plasma serine protease inhibitor OS=Homo sapiens GN=SERPINA5 PE=1 SV=3 - [IPSP_HUMAN]	87.64	0.1034	1	4	4	6	406	45.6	9.26	0.0123396	1.41775
P05155	Plasma protease C1 inhibitor OS=Homo sapiens GN=SERPING1 PE=1 SV=2 - [IC1_HUMAN]	299.51	0.192	1	9	9	23	500	55.1	6.55	2.49e-06	0.580804
P05164	Myeloperoxidase OS=Homo sapiens GN=MPO PE=1 SV=1 - [PERM_HUMAN]	963.34	0.4349	2	26	27	258	745	83.8	8.97	3.98e-10	0.831666
P05787	Keratin, type II cytoskeletal 8 OS=Homo sapiens GN=KRT8 PE=1 SV=7 - [K2C8_HUMAN]	158.72	0.1139	4	1	8	19	483	53.7	5.59	1.36e-16	1.327
P06312	Ig kappa chain V-IV region (Fragment) OS=Homo sapiens GN=IGKV4-1 PE=4 SV=1 - [KV401_HUMAN]	162.09	0.405	4	1	5	53	121	13.4	5.25	0.00659566	1.43195
P06318	Ig lambda chain V-VI region WLT OS=Homo sapiens PE=1 SV=1 - [LV604_HUMAN]	72.67	0.1802	2	1	1	1	111	12	4.78	1.45e-16	1.4645
P06396	Gelsolin OS=Homo sapiens GN=GSN PE=1 SV=1 - [GELS_HUMAN]	905.02	0.3414	1	27	27	230	782	85.6	6.28	6.74e-16	0.829627
P06702	Protein S100-A9 OS=Homo sapiens GN=S100A9 PE=1 SV=1 - [S10A9_HUMAN]	392.9	0.8158	1	9	9	965	114	13.2	6.13	3.51e-165	0.441569
P06703	Protein S100-A6 OS=Homo sapiens GN=S100A6 PE=1 SV=1 - [S10A6_HUMAN]	108.34	0.3444	1	4	4	14	90	10.2	5.48	0.000742765	0.669036
P06737	Glycogen phosphorylase, liver form OS=Homo sapiens GN=PYGL PE=1 SV=4 - [PYGL_HUMAN]	784.26	0.3577	3	26	26	109	847	97.1	7.17	9.46e-11	0.814995
P06753	Tropomyosin alpha-3 chain OS=Homo sapiens GN=TPM3 PE=1 SV=2 - [TPM3_HUMAN]	180.49	0.1649	3	3	6	29	285	32.9	4.72	0.00225058	0.671167
P06865	Beta-hexosaminidase subunit alpha OS=Homo sapiens GN=HEXA PE=1 SV=2 - [HEXA_HUMAN]	131.37	0.0794	1	3	4	12	529	60.7	5.16	4.93e-05	1.32787
P06870	Kallikrein-1 OS=Homo sapiens GN=KLK1 PE=1 SV=2 - [KLK1_HUMAN]	494.51	0.7557	1	10	10	313	262	28.9	4.83	4.19e-06	1.72557
P06889	Ig lambda chain V-IV region MOL OS=Homo sapiens PE=1 SV=1 - [LV405_HUMAN]	37.36	0.0755	2	1	2	16	106	11.3	4.42	0.0486119	1.27319
P07339	Cathepsin D OS=Homo sapiens GN=CTSD PE=1 SV=1 - [CATD_HUMAN]	464.87	0.4029	1	13	13	99	412	44.5	6.54	4.46e-10	1.59705
P07602	Prosaposin OS=Homo sapiens GN=PSAP PE=1 SV=2 - [SAP_HUMAN]	664.22	0.4179	1	21	21	93	524	58.1	5.17	3.33e-15	2.4663
P07686	Beta-hexosaminidase subunit beta OS=Homo sapiens GN=HEXB PE=1 SV=3 - [HEXB_HUMAN]	197.07	0.1493	1	6	7	20	556	63.1	6.76	0.0138993	1.70269
P07737	Profilin-1 OS=Homo sapiens GN=PFN1 PE=1 SV=2 - [PROF1_HUMAN]	471.35	0.7143	1	10	10	302	140	15	8.27	8.19e-18	0.715413
P07858	Cathepsin B OS=Homo sapiens GN=CTSB PE=1 SV=3 - [CATB_HUMAN]	183.82	0.236	1	7	7	16	339	37.8	6.3	0.00136997	1.57834
P07951	Tropomyosin beta chain OS=Homo sapiens GN=TPM2 PE=1 SV=1 - [TPM2_HUMAN]	143.98	0.1408	4	1	5	19	284	32.8	4.7	1.57e-16	1.258
P07996	Thrombospondin-1 OS=Homo sapiens GN=THBS1 PE=1 SV=2 - [TSP1_HUMAN]	302.05	0.1222	1	11	11	27	1170	129.3	4.94	0.000252108	1.62615
P08238	Heat shock protein HSP 90-beta OS=Homo sapiens GN=HSP90AB1 PE=1 SV=4 - [HS90B_HUMAN]	171.35	0.1036	6	1	7	17	724	83.2	5.03	0.000121301	0.4875
P08246	Neutrophil elastase OS=Homo sapiens GN=ELANE PE=1 SV=1 - [ELNE_HUMAN]	277.63	0.3408	1	6	6	43	267	28.5	9.35	1.34e-06	0.582244
P08294	Extracellular superoxide dismutase [Cu-Zn] OS=Homo sapiens GN=SOD3 PE=1 SV=2 - [SODE_HUMAN]	72.8	0.1208	1	2	2	3	240	25.8	6.61	0.00567487	1.29883
P08571	Monocyte differentiation antigen CD14 OS=Homo sapiens GN=CD14 PE=1 SV=2 - [CD14_HUMAN]	314.32	0.336	1	9	9	40	375	40.1	6.23	2.32e-07	1.84294
P08582	Melanotransferrin OS=Homo sapiens GN=MFI2 PE=1 SV=2 - [TRFM_HUMAN]	44.29	0.0352	1	2	2	3	738	80.2	5.94	0.00110004	1.981
P08603	Complement factor H OS=Homo sapiens GN=CFH PE=1 SV=4 - [CFAH_HUMAN]	224.87	0.1048	1	10	10	15	1231	139	6.61	0.0258333	0.804567
P08670	Vimentin OS=Homo sapiens GN=VIM PE=1 SV=4 - [VIME_HUMAN]	239.13	0.2103	1	7	9	28	466	53.6	5.12	3.01e-06	0.672595
P08779	Keratin, type I cytoskeletal 16 OS=Homo sapiens GN=KRT16 PE=1 SV=4 - [K1C16_HUMAN]	272.71	0.222	5	3	10	35	473	51.2	5.05	0.000405796	1.53083
P09228	Cystatin-SA OS=Homo sapiens GN=CST2 PE=1 SV=1 - [CYTT_HUMAN]	523.68	0.695	1	7	11	1310	141	16.4	4.93	6.83e-141	2.90582
P09958	Furin OS=Homo sapiens GN=FURIN PE=1 SV=2 - [FURIN_HUMAN]	140.6	0.1196	1	6	6	10	794	86.6	6.47	0.00336976	1.84915
P0CG05	Ig lambda-2 chain C regions OS=Homo sapiens GN=IGLC2 PE=1 SV=1 - [LAC2_HUMAN]	348.44	0.934	2	2	8	689	106	11.3	7.24	2.38e-07	1.33049
P10523	S-arrestin OS=Homo sapiens GN=SAG PE=1 SV=3 - [ARRS_HUMAN]	29.28	0.0321	1	1	1	4	405	45.1	6.57	2.41e-10	2.68712
P10599	Thioredoxin OS=Homo sapiens GN=TXN PE=1 SV=3 - [THIO_HUMAN]	210.43	0.4286	1	5	5	50	105	11.7	4.92	0.00646648	1.38231
P11684	Uteroglobin OS=Homo sapiens GN=SCGB1A1 PE=1 SV=1 - [UTER_HUMAN]	86.38	0.2747	1	3	3	15	91	10	5.06	1.35e-11	0.2409
P12109	Collagen alpha-1(VI) chain OS=Homo sapiens GN=COL6A1 PE=1 SV=3 - [CO6A1_HUMAN]	173.17	0.1109	1	7	7	14	1028	108.5	5.43	2.57e-05	1.82581
P12273	Prolactin-inducible protein OS=Homo sapiens GN=PIP PE=1 SV=1 - [PIP_HUMAN]	569.58	0.7671	1	13	13	3406	146	16.6	8.05	0	4.80603
P12429	Annexin A3 OS=Homo sapiens GN=ANXA3 PE=1 SV=3 - [ANXA3_HUMAN]	228.41	0.3034	1	8	8	11	323	36.4	5.92	0.003319	0.757136
P12814	Alpha-actinin-1 OS=Homo sapiens GN=ACTN1 PE=1 SV=2 - [ACTN1_HUMAN]	1145.01	0.4888	1	22	34	136	892	103	5.41	9.85e-05	0.828807
P13010	X-ray repair cross-complementing protein 5 OS=Homo sapiens GN=XRCC5 PE=1 SV=3 - [XRCC5_HUMAN]	26.29	0.015	1	1	1	1	732	82.7	5.81	2.46e-17	0.608
P13646	Keratin, type I cytoskeletal 13 OS=Homo sapiens GN=KRT13 PE=1 SV=4 - [K1C13_HUMAN]	255.85	0.2031	4	5	10	34	458	49.6	4.96	0.00324219	1.3775
P13796	Plastin-2 OS=Homo sapiens GN=LCP1 PE=1 SV=6 - [PLSL_HUMAN]	1460.69	0.7911	3	33	41	436	627	70.2	5.43	6.36e-16	0.774956
P14780	Matrix metalloproteinase-9 OS=Homo sapiens GN=MMP9 PE=1 SV=3 - [MMP9_HUMAN]	1004.16	0.5177	1	29	29	207	707	78.4	6.06	4.07e-20	0.699437
P15328	Folate receptor alpha OS=Homo sapiens GN=FOLR1 PE=1 SV=3 - [FOLR1_HUMAN]	98.02	0.144	1	4	4	18	257	29.8	7.97	0.000170443	1.81169
P15516	Histatin-3 OS=Homo sapiens GN=HTN3 PE=1 SV=2 - [HIS3_HUMAN]	49.26	0.1373	1	1	1	25	51	6.1	10.1	5.47e-07	5.72446
P15814	Immunoglobulin lambda-like polypeptide 1 OS=Homo sapiens GN=IGLL1 PE=1 SV=1 - [IGLL1_HUMAN]	81.81	0.1784	1	2	3	19	213	22.9	10.07	7.5e-09	2.80629
P15941	Mucin-1 OS=Homo sapiens GN=MUC1 PE=1 SV=3 - [MUC1_HUMAN]	24.43	0.0088	1	1	1	1	1255	122	7.47	6.23e-17	1.314
P16870	Carboxypeptidase E OS=Homo sapiens GN=CPE PE=1 SV=1 - [CBPE_HUMAN]	367.67	0.3298	1	13	13	48	476	53.1	5.14	3.3e-17	2.30197
P17213	Bactericidal permeability-increasing protein OS=Homo sapiens GN=BPI PE=1 SV=4 - [BPI_HUMAN]	51.91	0.0431	3	2	2	2	487	53.9	9.38	0.000804242	0.5685
P17900	Ganglioside GM2 activator OS=Homo sapiens GN=GM2A PE=1 SV=4 - [SAP3_HUMAN]	58.38	0.0933	1	2	2	2	193	20.8	5.31	0.00542103	1.3715
P18510	Interleukin-1 receptor antagonist protein OS=Homo sapiens GN=IL1RN PE=1 SV=1 - [IL1RA_HUMAN]	308.7	0.4237	1	7	7	49	177	20	6.19	1.17e-05	1.45717
P19013	Keratin, type II cytoskeletal 4 OS=Homo sapiens GN=KRT4 PE=1 SV=4 - [K2C4_HUMAN]	110.36	0.0843	2	1	5	17	534	57.2	6.61	9.99e-17	1.833
P19021	Peptidyl-glycine alpha-amidating monooxygenase OS=Homo sapiens GN=PAM PE=1 SV=2 - [AMD_HUMAN]	185.99	0.0863	1	8	8	16	973	108.3	6.42	3.63e-08	2.28391
P19652	Alpha-1-acid glycoprotein 2 OS=Homo sapiens GN=ORM2 PE=1 SV=2 - [A1AG2_HUMAN]	143.76	0.2786	1	4	5	24	201	23.6	5.11	5.35e-05	0.65937
P20061	Transcobalamin-1 OS=Homo sapiens GN=TCN1 PE=1 SV=2 - [TCO1_HUMAN]	619.63	0.358	1	13	13	301	433	48.2	5.03	3.58e-40	3.07674
P20160	Azurocidin OS=Homo sapiens GN=AZU1 PE=1 SV=3 - [CAP7_HUMAN]	121.18	0.2112	1	3	3	16	251	26.9	9.5	0.000158521	1.26988
P20700	Lamin-B1 OS=Homo sapiens GN=LMNB1 PE=1 SV=2 - [LMNB1_HUMAN]	38.94	0.0171	1	1	1	1	586	66.4	5.16	5.75e-17	0.313
P20848	Putative alpha-1-antitrypsin-related protein OS=Homo sapiens GN=SERPINA2 PE=1 SV=1 - [A1ATR_HUMAN]	50.36	0.0333	1	1	2	12	420	47.9	7.9	3.42e-17	0.4025
P20929	Nebulin OS=Homo sapiens GN=NEB PE=1 SV=5 - [NEBU_HUMAN]	29.83	0.0012	1	1	1	21	6669	772.4	9.07	1.95e-08	1.53948
P21128	Poly(U)-specific endoribonuclease OS=Homo sapiens GN=ENDOU PE=1 SV=2 - [ENDOU_HUMAN]	43.91	0.0805	1	2	2	3	410	46.8	5.43	0.000865418	1.49283
P21333	Filamin-A OS=Homo sapiens GN=FLNA PE=1 SV=4 - [FLNA_HUMAN]	897.46	0.184	3	32	32	71	2647	280.6	6.06	5.66e-06	0.814542
P21926	CD9 antigen OS=Homo sapiens GN=CD9 PE=1 SV=4 - [CD9_HUMAN]	107.79	0.1842	1	3	3	12	228	25.4	7.15	0.00099753	1.99505
P22061	Protein-L-isoaspartate(D-aspartate) O-methyltransferase OS=Homo sapiens GN=PCMT1 PE=1 SV=4 - [PIMT_HUMAN]	88.54	0.1674	1	3	3	6	227	24.6	7.21	0.00144762	0.753167
P22079	Lactoperoxidase OS=Homo sapiens GN=LPO PE=1 SV=2 - [PERL_HUMAN]	1318.03	0.5815	1	35	36	470	712	80.2	8.62	1.8e-97	3.09668
P22531	Small proline-rich protein 2E OS=Homo sapiens GN=SPRR2E PE=2 SV=2 - [SPR2E_HUMAN]	62.08	0.4306	6	2	2	5	72	7.8	8.31	7.38e-05	0.6792
P22894	Neutrophil collagenase OS=Homo sapiens GN=MMP8 PE=1 SV=1 - [MMP8_HUMAN]	358.17	0.2698	1	10	10	50	467	53.4	6.87	5.05e-06	0.70887
P23280	Carbonic anhydrase 6 OS=Homo sapiens GN=CA6 PE=1 SV=3 - [CAH6_HUMAN]	633.62	0.5649	1	13	13	1938	308	35.3	7.02	6.19e-170	3.11159
P23284	Peptidyl-prolyl cis-trans isomerase B OS=Homo sapiens GN=PPIB PE=1 SV=2 - [PPIB_HUMAN]	273.75	0.3704	2	8	9	72	216	23.7	9.41	2.04e-08	2.27002
P23381	Tryptophan--tRNA ligase, cytoplasmic OS=Homo sapiens GN=WARS PE=1 SV=2 - [SYWC_HUMAN]	45.17	0.034	1	1	1	3	471	53.1	6.23	0.002471	0.797
P25311	Zinc-alpha-2-glycoprotein OS=Homo sapiens GN=AZGP1 PE=1 SV=2 - [ZA2G_HUMAN]	882.64	0.6879	1	24	24	656	298	34.2	6.05	1.73e-113	2.67137
P25774	Cathepsin S OS=Homo sapiens GN=CTSS PE=1 SV=3 - [CATS_HUMAN]	50.36	0.0604	1	2	2	3	331	37.5	8.34	0.00020472	0.7055
P25786	Proteasome subunit alpha type-1 OS=Homo sapiens GN=PSMA1 PE=1 SV=1 - [PSA1_HUMAN]	31.94	0.0342	1	1	1	1	263	29.5	6.61	3.39e-16	1.4275
P25789	Proteasome subunit alpha type-4 OS=Homo sapiens GN=PSMA4 PE=1 SV=1 - [PSA4_HUMAN]	56.46	0.069	1	2	2	4	261	29.5	7.72	0.039835	0.666375
P25815	Protein S100-P OS=Homo sapiens GN=S100P PE=1 SV=2 - [S100P_HUMAN]	138.28	0.4211	1	3	3	25	95	10.4	4.88	1.59e-08	0.566
P26038	Moesin OS=Homo sapiens GN=MSN PE=1 SV=3 - [MOES_HUMAN]	1167.97	0.6031	2	28	35	209	577	67.8	6.4	1.21e-08	0.794105
P26447	Protein S100-A4 OS=Homo sapiens GN=S100A4 PE=1 SV=1 - [S10A4_HUMAN]	105.88	0.2772	1	4	4	23	101	11.7	6.11	0.0261523	0.796283
P27169	Serum paraoxonase/arylesterase 1 OS=Homo sapiens GN=PON1 PE=1 SV=3 - [PON1_HUMAN]	189.59	0.1634	3	5	5	13	355	39.7	5.22	1.62e-06	0.532
P27482	Calmodulin-like protein 3 OS=Homo sapiens GN=CALML3 PE=1 SV=2 - [CALL3_HUMAN]	173.77	0.4765	1	4	6	13	149	16.9	4.42	0.000354134	1.85667
P27487	Dipeptidyl peptidase 4 OS=Homo sapiens GN=DPP4 PE=1 SV=2 - [DPP4_HUMAN]	221.43	0.1057	1	8	8	15	766	88.2	6.04	0.000825828	1.5457
P27797	Calreticulin OS=Homo sapiens GN=CALR PE=1 SV=1 - [CALR_HUMAN]	184.7	0.2494	1	9	9	19	417	48.1	4.44	0.00972558	0.788868
P27824	Calnexin OS=Homo sapiens GN=CANX PE=1 SV=2 - [CALX_HUMAN]	27.49	0.0169	1	1	1	1	592	67.5	4.6	8.83e-17	1.2735
P28070	Proteasome subunit beta type-4 OS=Homo sapiens GN=PSMB4 PE=1 SV=4 - [PSB4_HUMAN]	40.4	0.0909	1	2	2	3	264	29.2	5.97	2.21e-05	0.771167
P28325	Cystatin-D OS=Homo sapiens GN=CST5 PE=1 SV=1 - [CYTD_HUMAN]	339.82	0.7183	1	8	8	261	142	16.1	7.17	1.98e-49	4.49451
P28799	Granulins OS=Homo sapiens GN=GRN PE=1 SV=2 - [GRN_HUMAN]	295.97	0.2192	1	10	10	41	593	63.5	6.83	1.03e-05	1.9588
P29401	Transketolase OS=Homo sapiens GN=TKT PE=1 SV=3 - [TKT_HUMAN]	1007.7	0.4992	1	26	26	296	623	67.8	7.66	2.1e-16	0.787959
P29508	Serpin B3 OS=Homo sapiens GN=SERPINB3 PE=1 SV=2 - [SPB3_HUMAN]	542.55	0.4564	2	17	17	76	390	44.5	6.81	1.29e-14	1.90781
P30086	Phosphatidylethanolamine-binding protein 1 OS=Homo sapiens GN=PEBP1 PE=1 SV=3 - [PEBP1_HUMAN]	187.67	0.5722	1	8	8	13	187	21	7.53	0.00391978	1.45235
P30520	Adenylosuccinate synthetase isozyme 2 OS=Homo sapiens GN=ADSS PE=1 SV=3 - [PURA2_HUMAN]	132.09	0.1162	1	4	4	8	456	50.1	6.55	0.00184146	0.734375
P30838	Aldehyde dehydrogenase, dimeric NADP-preferring OS=Homo sapiens GN=ALDH3A1 PE=1 SV=3 - [AL3A1_HUMAN]	115.22	0.1148	1	4	4	9	453	50.4	6.54	0.00842026	1.99061
P31025	Lipocalin-1 OS=Homo sapiens GN=LCN1 PE=1 SV=1 - [LCN1_HUMAN]	363.91	0.6193	2	10	10	163	176	19.2	5.58	1.15e-09	2.03676
P31944	Caspase-14 OS=Homo sapiens GN=CASP14 PE=1 SV=2 - [CASPE_HUMAN]	136.4	0.3223	1	6	6	11	242	27.7	5.58	6.76e-05	0.796545
P32926	Desmoglein-3 OS=Homo sapiens GN=DSG3 PE=1 SV=2 - [DSG3_HUMAN]	350.23	0.1391	1	11	11	67	999	107.5	5	0.000172551	1.4247
P33908	Mannosyl-oligosaccharide 1,2-alpha-mannosidase IA OS=Homo sapiens GN=MAN1A1 PE=1 SV=3 - [MA1A1_HUMAN]	171.55	0.1103	1	7	7	10	653	72.9	6.47	0.0110827	1.67925
P34096	Ribonuclease 4 OS=Homo sapiens GN=RNASE4 PE=1 SV=3 - [RNAS4_HUMAN]	101.56	0.2925	1	3	3	9	147	16.8	9.03	0.00162184	2.05967
P35527	Keratin, type I cytoskeletal 9 OS=Homo sapiens GN=KRT9 PE=1 SV=3 - [K1C9_HUMAN]	851.05	0.488	1	22	23	176	623	62	5.24	6.34e-23	1.52504
P35542	Serum amyloid A-4 protein OS=Homo sapiens GN=SAA4 PE=1 SV=2 - [SAA4_HUMAN]	26.45	0.0846	1	1	1	5	130	14.7	9.07	0.00159172	0.6462
P35579	Myosin-9 OS=Homo sapiens GN=MYH9 PE=1 SV=4 - [MYH9_HUMAN]	1013.19	0.2102	4	31	31	62	1960	226.4	5.6	2e-05	0.761815
P35754	Glutaredoxin-1 OS=Homo sapiens GN=GLRX PE=1 SV=2 - [GLRX1_HUMAN]	80.77	0.1132	1	2	2	12	106	11.8	8.09	0.00364732	0.746625
P36952	Serpin B5 OS=Homo sapiens GN=SERPINB5 PE=1 SV=2 - [SPB5_HUMAN]	327.39	0.3573	1	10	10	25	375	42.1	6.05	0.00474436	1.59565
P37837	Transaldolase OS=Homo sapiens GN=TALDO1 PE=1 SV=2 - [TALDO_HUMAN]	668.2	0.4777	1	20	20	172	337	37.5	6.81	4.2e-19	0.59544
P40121	Macrophage-capping protein OS=Homo sapiens GN=CAPG PE=1 SV=2 - [CAPG_HUMAN]	330.2	0.3391	1	9	9	58	348	38.5	6.19	0.000182901	0.765319
P42830	C-X-C motif chemokine 5 OS=Homo sapiens GN=CXCL5 PE=1 SV=1 - [CXCL5_HUMAN]	23.23	0.0702	2	1	1	1	114	12	8.88	1e-16	4.0975
P43034	Platelet-activating factor acetylhydrolase IB subunit alpha OS=Homo sapiens GN=PAFAH1B1 PE=1 SV=2 - [LIS1_HUMAN]	21.05	0.022	1	1	1	1	410	46.6	7.37	9.43e-17	0.746
P43652	Afamin OS=Homo sapiens GN=AFM PE=1 SV=1 - [AFAM_HUMAN]	190.93	0.1536	1	7	7	13	599	69	5.9	0.00042668	0.728077
P45877	Peptidyl-prolyl cis-trans isomerase C OS=Homo sapiens GN=PPIC PE=1 SV=1 - [PPIC_HUMAN]	143.13	0.1745	2	3	4	23	212	22.7	8.4	4.91e-08	2.44577
P47756	F-actin-capping protein subunit beta OS=Homo sapiens GN=CAPZB PE=1 SV=4 - [CAPZB_HUMAN]	186.35	0.2924	1	7	7	16	277	31.3	5.59	0.000200498	0.809933
P48637	Glutathione synthetase OS=Homo sapiens GN=GSS PE=1 SV=1 - [GSHB_HUMAN]	42.46	0.0169	1	1	1	3	474	52.4	5.92	0.00194103	0.631833
P48723	Heat shock 70 kDa protein 13 OS=Homo sapiens GN=HSPA13 PE=1 SV=1 - [HSP13_HUMAN]	31.23	0.0212	1	1	1	3	471	51.9	5.76	0.00436712	2.79833
P49721	Proteasome subunit beta type-2 OS=Homo sapiens GN=PSMB2 PE=1 SV=1 - [PSB2_HUMAN]	44.33	0.1045	1	2	2	5	201	22.8	7.02	0.000879668	0.6704
P49913	Cathelicidin antimicrobial peptide OS=Homo sapiens GN=CAMP PE=1 SV=1 - [CAMP_HUMAN]	87.32	0.1765	1	4	4	17	170	19.3	9.41	0.000199395	0.536029
P50552	Vasodilator-stimulated phosphoprotein OS=Homo sapiens GN=VASP PE=1 SV=3 - [VASP_HUMAN]	101.09	0.0947	1	3	3	8	380	39.8	8.94	1.3e-05	0.455625
P50991	T-complex protein 1 subunit delta OS=Homo sapiens GN=CCT4 PE=1 SV=4 - [TCPD_HUMAN]	32.5	0.0241	1	1	1	1	539	57.9	7.83	5.02e-17	0.675
P51148	Ras-related protein Rab-5C OS=Homo sapiens GN=RAB5C PE=1 SV=2 - [RAB5C_HUMAN]	99.93	0.1806	3	3	3	14	216	23.5	8.41	0.017551	0.756214
P51149	Ras-related protein Rab-7a OS=Homo sapiens GN=RAB7A PE=1 SV=1 - [RAB7A_HUMAN]	249.96	0.4396	1	7	7	34	207	23.5	6.7	2.83e-07	0.685779
P52209	6-phosphogluconate dehydrogenase, decarboxylating OS=Homo sapiens GN=PGD PE=1 SV=3 - [6PGD_HUMAN]	931.11	0.4845	2	23	23	208	483	53.1	7.23	1.61e-14	0.757054
P52565	Rho GDP-dissociation inhibitor 1 OS=Homo sapiens GN=ARHGDIA PE=1 SV=3 - [GDIR1_HUMAN]	120.02	0.2549	1	5	5	14	204	23.2	5.11	0.013671	0.762679
P52790	Hexokinase-3 OS=Homo sapiens GN=HK3 PE=1 SV=2 - [HXK3_HUMAN]	340.93	0.1549	2	11	11	26	923	99	5.4	0.000234654	0.802019
P54108	Cysteine-rich secretory protein 3 OS=Homo sapiens GN=CRISP3 PE=1 SV=1 - [CRIS3_HUMAN]	365.66	0.5796	2	11	11	173	245	27.6	7.8	9.18e-24	2.77078
P54802	Alpha-N-acetylglucosaminidase OS=Homo sapiens GN=NAGLU PE=1 SV=2 - [ANAG_HUMAN]	220.63	0.144	1	7	7	13	743	82.2	6.65	1.71e-06	2.15604
P55058	Phospholipid transfer protein OS=Homo sapiens GN=PLTP PE=1 SV=1 - [PLTP_HUMAN]	563.01	0.3205	1	16	16	77	493	54.7	7.01	5.57e-14	2.01764
P58499	Protein FAM3B OS=Homo sapiens GN=FAM3B PE=1 SV=2 - [FAM3B_HUMAN]	107.12	0.1532	1	4	4	13	235	26	8.75	0.000659285	1.55469
P59665	Neutrophil defensin 1 OS=Homo sapiens GN=DEFA1 PE=1 SV=1 - [DEF1_HUMAN]	136.54	0.2553	2	3	3	66	94	10.2	6.99	3.78e-11	0.572848
P59998	Actin-related protein 2/3 complex subunit 4 OS=Homo sapiens GN=ARPC4 PE=1 SV=3 - [ARPC4_HUMAN]	218.56	0.4345	1	7	7	33	168	19.7	8.43	1.69e-05	0.71047
P60660	Myosin light polypeptide 6 OS=Homo sapiens GN=MYL6 PE=1 SV=2 - [MYL6_HUMAN]	105.53	0.2517	2	3	3	16	151	16.9	4.65	0.00772256	0.754437
P61077	Ubiquitin-conjugating enzyme E2 D3 OS=Homo sapiens GN=UBE2D3 PE=1 SV=1 - [UB2D3_HUMAN]	27.35	0.0748	2	1	1	2	147	16.7	7.8	0.000400918	0.82825
P61106	Ras-related protein Rab-14 OS=Homo sapiens GN=RAB14 PE=1 SV=4 - [RAB14_HUMAN]	74.16	0.1395	12	2	3	8	215	23.9	6.21	0.0269328	0.7315
P61160	Actin-related protein 2 OS=Homo sapiens GN=ACTR2 PE=1 SV=1 - [ARP2_HUMAN]	219.84	0.2741	1	8	9	42	394	44.7	6.74	0.0222536	0.823222
P61586	Transforming protein RhoA OS=Homo sapiens GN=RHOA PE=1 SV=1 - [RHOA_HUMAN]	115.65	0.2953	3	5	5	13	193	21.8	6.1	0.00488785	0.750269
P61626	Lysozyme C OS=Homo sapiens GN=LYZ PE=1 SV=1 - [LYSC_HUMAN]	412.96	0.723	1	11	11	531	148	16.5	9.16	7.47e-65	2.98584
P61769	Beta-2-microglobulin OS=Homo sapiens GN=B2M PE=1 SV=1 - [B2MG_HUMAN]	159.58	0.4118	1	4	4	79	119	13.7	6.52	2.83e-25	3.34962
P62328	Thymosin beta-4 OS=Homo sapiens GN=TMSB4X PE=1 SV=2 - [TYB4_HUMAN]	39.26	0.2955	2	2	2	7	44	5	5.06	5.34e-06	0.499857
P62805	Histone H4 OS=Homo sapiens GN=HIST1H4A PE=1 SV=2 - [H4_HUMAN]	204.72	0.5728	1	6	6	26	103	11.4	11.36	0.00161885	0.33332
P62993	Growth factor receptor-bound protein 2 OS=Homo sapiens GN=GRB2 PE=1 SV=1 - [GRB2_HUMAN]	62.18	0.1382	1	3	3	5	217	25.2	6.32	0.00660163	0.6885
P63092	Guanine nucleotide-binding protein G(s) subunit alpha isoforms short OS=Homo sapiens GN=GNAS PE=1 SV=1 - [GNAS2_HUMAN]	67.62	0.0508	11	1	2	6	394	45.6	5.82	7.26e-18	2.835
P68431	Histone H3.1 OS=Homo sapiens GN=HIST1H3A PE=1 SV=2 - [H31_HUMAN]	67.84	0.1691	5	3	3	7	136	15.4	11.12	0.00340683	0.259714
P68871	Hemoglobin subunit beta OS=Homo sapiens GN=HBB PE=1 SV=2 - [HBB_HUMAN]	673.31	0.9388	4	6	12	526	147	16	7.28	9.78e-34	2.38674
P69905	Hemoglobin subunit alpha OS=Homo sapiens GN=HBA1 PE=1 SV=2 - [HBA_HUMAN]	341.76	0.6761	2	8	8	248	142	15.2	8.68	4.59e-29	2.22915
P78417	Glutathione S-transferase omega-1 OS=Homo sapiens GN=GSTO1 PE=1 SV=2 - [GSTO1_HUMAN]	182.19	0.2946	1	7	7	24	241	27.5	6.6	2.22e-05	0.737729
P80303	Nucleobindin-2 OS=Homo sapiens GN=NUCB2 PE=1 SV=2 - [NUCB2_HUMAN]	834.51	0.5714	1	23	23	197	420	50.2	5.12	1.22e-51	3.25349
P80511	Protein S100-A12 OS=Homo sapiens GN=S100A12 PE=1 SV=2 - [S10AC_HUMAN]	209.64	0.4891	1	6	6	69	92	10.6	6.25	8.64e-34	0.38671
P80723	Brain acid soluble protein 1 OS=Homo sapiens GN=BASP1 PE=1 SV=2 - [BASP1_HUMAN]	325.12	0.63	1	10	10	44	227	22.7	4.63	2.96e-10	0.686463
P80748	Ig lambda chain V-III region LOI OS=Homo sapiens PE=1 SV=1 - [LV302_HUMAN]	159.99	0.4595	1	4	4	40	111	11.9	5.08	1.91e-10	1.65249
Q01105	Protein SET OS=Homo sapiens GN=SET PE=1 SV=3 - [SET_HUMAN]	22.57	0.0345	2	1	1	1	290	33.5	4.32	1.49e-16	0.6535
Q01432	AMP deaminase 3 OS=Homo sapiens GN=AMPD3 PE=1 SV=1 - [AMPD3_HUMAN]	22.79	0.0091	1	1	1	1	767	88.8	6.98	1.56e-17	0.474
Q01518	Adenylyl cyclase-associated protein 1 OS=Homo sapiens GN=CAP1 PE=1 SV=5 - [CAP1_HUMAN]	777.63	0.4842	2	20	20	152	475	51.9	8.06	6.69e-18	0.765243
Q02487	Desmocollin-2 OS=Homo sapiens GN=DSC2 PE=1 SV=1 - [DSC2_HUMAN]	263.45	0.141	1	9	9	24	901	99.9	5.34	0.00122889	1.46071
Q02818	Nucleobindin-1 OS=Homo sapiens GN=NUCB1 PE=1 SV=4 - [NUCB1_HUMAN]	428.38	0.4338	1	16	16	49	461	53.8	5.25	1.69e-11	2.0984
Q07654	Trefoil factor 3 OS=Homo sapiens GN=TFF3 PE=1 SV=1 - [TFF3_HUMAN]	67.68	0.225	1	2	2	23	80	8.6	5.92	9.02e-12	2.31891
Q08380	Galectin-3-binding protein OS=Homo sapiens GN=LGALS3BP PE=1 SV=1 - [LG3BP_HUMAN]	726.44	0.388	1	18	18	186	585	65.3	5.27	7.5e-23	2.30936
Q08623	Pseudouridine-5'-phosphatase OS=Homo sapiens GN=PUDP PE=1 SV=3 - [HDHD1_HUMAN]	35.42	0.0789	1	1	1	1	228	25.2	5.31	6.33e-17	0.5055
Q0VF96	Cingulin-like protein 1 OS=Homo sapiens GN=CGNL1 PE=1 SV=2 - [CGNL1_HUMAN]	41.38	0.0054	1	1	1	1	1302	149	5.67	1.98e-16	1.7265
Q10471	Polypeptide N-acetylgalactosaminyltransferase 2 OS=Homo sapiens GN=GALNT2 PE=1 SV=1 - [GALT2_HUMAN]	24.77	0.0123	2	1	1	1	571	64.7	8.35	1.31e-17	2.5595
Q10567	AP-1 complex subunit beta-1 OS=Homo sapiens GN=AP1B1 PE=1 SV=2 - [AP1B1_HUMAN]	12.97	0.0148	1	1	1	1	949	104.6	5.06	4.54e-17	0.67
Q12766	HMG domain-containing protein 3 OS=Homo sapiens GN=HMGXB3 PE=2 SV=2 - [HMGX3_HUMAN]	11.88	0.0098	1	1	1	1	1538	168.2	8.05	1.54e-16	2.145
Q12905	Interleukin enhancer-binding factor 2 OS=Homo sapiens GN=ILF2 PE=1 SV=2 - [ILF2_HUMAN]	31.5	0.0359	1	1	1	1	390	43	5.26	4.87e-17	0.6265
Q13162	Peroxiredoxin-4 OS=Homo sapiens GN=PRDX4 PE=1 SV=1 - [PRDX4_HUMAN]	128.9	0.2066	1	3	4	21	271	30.5	6.29	5.12e-05	2.70264
Q13217	DnaJ homolog subfamily C member 3 OS=Homo sapiens GN=DNAJC3 PE=1 SV=1 - [DNJC3_HUMAN]	100.8	0.0615	1	4	4	11	504	57.5	6.15	0.000348898	1.58191
Q13510	Acid ceramidase OS=Homo sapiens GN=ASAH1 PE=1 SV=5 - [ASAH1_HUMAN]	29.45	0.0304	1	1	1	4	395	44.6	7.62	4.58e-05	1.36963
Q13867	Bleomycin hydrolase OS=Homo sapiens GN=BLMH PE=1 SV=1 - [BLMH_HUMAN]	20.91	0.0154	1	1	1	1	455	52.5	6.27	1.59e-16	0.7235
Q14019	Coactosin-like protein OS=Homo sapiens GN=COTL1 PE=1 SV=3 - [COTL1_HUMAN]	321.74	0.6268	1	10	10	38	142	15.9	5.67	0.0200898	0.774671
Q14515	SPARC-like protein 1 OS=Homo sapiens GN=SPARCL1 PE=1 SV=2 - [SPRL1_HUMAN]	710.22	0.488	1	22	22	136	664	75.2	4.81	2.17e-29	2.71851
Q14566	DNA replication licensing factor MCM6 OS=Homo sapiens GN=MCM6 PE=1 SV=1 - [MCM6_HUMAN]	15.01	0.0085	1	1	1	1	821	92.8	5.41	1.89e-16	1.7395
Q14624	Inter-alpha-trypsin inhibitor heavy chain H4 OS=Homo sapiens GN=ITIH4 PE=1 SV=4 - [ITIH4_HUMAN]	156.23	0.086	1	7	7	14	930	103.3	6.98	0.000748126	0.622286
Q15631	Translin OS=Homo sapiens GN=TSN PE=1 SV=1 - [TSN_HUMAN]	83.73	0.2018	1	3	3	6	228	26.2	6.44	0.000922978	0.770083
Q15782	Chitinase-3-like protein 2 OS=Homo sapiens GN=CHI3L2 PE=1 SV=1 - [CH3L2_HUMAN]	386.2	0.3872	1	12	12	42	390	43.5	7.53	1.52e-09	1.90507
Q15904	V-type proton ATPase subunit S1 OS=Homo sapiens GN=ATP6AP1 PE=1 SV=2 - [VAS1_HUMAN]	55.24	0.0383	1	1	1	1	470	52	6.14	1.11e-16	1.5895
Q16651	Prostasin OS=Homo sapiens GN=PRSS8 PE=1 SV=1 - [PRSS8_HUMAN]	78.85	0.0787	1	3	3	6	343	36.4	5.85	0.00273083	2.4635
Q3LXA3	Triokinase/FMN cyclase OS=Homo sapiens GN=TKFC PE=1 SV=2 - [TKFC_HUMAN]	21.34	0.0365	1	1	1	1	575	58.9	7.49	2.03e-16	0.7775
Q5TBC7	Bcl-2-like protein 15 OS=Homo sapiens GN=BCL2L15 PE=1 SV=1 - [B2L15_HUMAN]	12.81	0.0859	1	1	1	1	163	17.7	4.41	4.9e-16	0.786
Q6JVE6	Epididymal-specific lipocalin-10 OS=Homo sapiens GN=LCN10 PE=1 SV=1 - [LCN10_HUMAN]	25.88	0.0374	1	1	1	3	187	20.7	10.35	0.00579102	2.88383
Q6MZM9	Proline-rich protein 27 OS=Homo sapiens GN=PRR27 PE=2 SV=1 - [PRR27_HUMAN]	128.06	0.2374	1	4	4	72	219	22.7	4.87	1.47e-13	2.6432
Q6P4A8	Phospholipase B-like 1 OS=Homo sapiens GN=PLBD1 PE=1 SV=2 - [PLBL1_HUMAN]	81.9	0.0741	1	3	3	6	553	63.2	9.06	0.000264315	0.671917
Q6P5S2	Protein LEG1 homolog OS=Homo sapiens GN=LEG1 PE=1 SV=2 - [LEG1H_HUMAN]	624.76	0.4788	1	17	17	540	330	37.9	6.15	4.29e-136	5.45363
Q6UX06	Olfactomedin-4 OS=Homo sapiens GN=OLFM4 PE=1 SV=1 - [OLFM4_HUMAN]	249.1	0.2235	4	10	10	35	510	57.2	5.69	0.0164359	0.827103
Q6UX73	UPF0764 protein C16orf89 OS=Homo sapiens GN=C16orf89 PE=1 SV=2 - [CP089_HUMAN]	31.49	0.0323	1	1	1	1	402	45.4	6.19	7.09e-17	1.488
Q86SQ7	Serologically defined colon cancer antigen 8 OS=Homo sapiens GN=SDCCAG8 PE=1 SV=1 - [SDCG8_HUMAN]	22.21	0.0098	1	1	1	1	713	82.6	5.81	5.74e-17	0.5835
Q86VR7	V-set and immunoglobulin domain-containing protein 10-like OS=Homo sapiens GN=VSIG10L PE=2 SV=2 - [VS10L_HUMAN]	87.22	0.0588	1	4	4	8	867	91.6	7.78	0.000512898	1.48231
Q8N474	Secreted frizzled-related protein 1 OS=Homo sapiens GN=SFRP1 PE=1 SV=1 - [SFRP1_HUMAN]	23.14	0.0382	1	1	1	5	314	35.4	8.85	0.00049271	1.6008
Q8N4F0	BPI fold-containing family B member 2 OS=Homo sapiens GN=BPIFB2 PE=1 SV=2 - [BPIB2_HUMAN]	650.01	0.417	1	15	15	403	458	49.1	8.72	1.35e-89	3.9288
Q8NBJ4	Golgi membrane protein 1 OS=Homo sapiens GN=GOLM1 PE=1 SV=1 - [GOLM1_HUMAN]	282.53	0.2718	1	10	10	34	401	45.3	4.97	1.51e-09	1.95676
Q8TAX7	Mucin-7 OS=Homo sapiens GN=MUC7 PE=1 SV=2 - [MUC7_HUMAN]	231.85	0.1592	1	6	6	451	377	39.1	8.78	5.94e-102	5.73837
Q8TDQ7	Glucosamine-6-phosphate isomerase 2 OS=Homo sapiens GN=GNPDA2 PE=1 SV=1 - [GNPI2_HUMAN]	23.59	0.0399	2	1	1	1	276	31.1	6.95	5.4e-17	0.744
Q8WXI7	Mucin-16 OS=Homo sapiens GN=MUC16 PE=1 SV=2 - [MUC16_HUMAN]	14.09	0.0005	1	1	1	1	22152	2351.2	6	1.01e-16	1.5675
Q92882	Osteoclast-stimulating factor 1 OS=Homo sapiens GN=OSTF1 PE=1 SV=2 - [OSTF1_HUMAN]	26.78	0.0561	1	1	1	1	214	23.8	5.68	6.32e-17	0.671
Q96BQ1	Protein FAM3D OS=Homo sapiens GN=FAM3D PE=1 SV=1 - [FAM3D_HUMAN]	158.53	0.2679	1	6	6	19	224	24.9	9.33	0.00452625	2.20182
Q96C19	EF-hand domain-containing protein D2 OS=Homo sapiens GN=EFHD2 PE=1 SV=1 - [EFHD2_HUMAN]	156.46	0.275	2	6	6	14	240	26.7	5.2	3.67e-05	0.656107
Q96CG8	Collagen triple helix repeat-containing protein 1 OS=Homo sapiens GN=CTHRC1 PE=1 SV=1 - [CTHR1_HUMAN]	25.99	0.0329	1	1	1	2	243	26.2	7.99	1.23e-05	1.725
Q96DA0	Zymogen granule protein 16 homolog B OS=Homo sapiens GN=ZG16B PE=1 SV=3 - [ZG16B_HUMAN]	495.67	0.5913	1	11	11	3266	208	22.7	7.39	0	6.76295
Q96DR5	BPI fold-containing family A member 2 OS=Homo sapiens GN=BPIFA2 PE=1 SV=2 - [BPIA2_HUMAN]	678.07	0.5622	1	15	15	1196	249	27	5.59	0	5.34892
Q96FW1	Ubiquitin thioesterase OTUB1 OS=Homo sapiens GN=OTUB1 PE=1 SV=2 - [OTUB1_HUMAN]	40.46	0.0554	1	1	1	1	271	31.3	4.94	9.75e-17	0.6375
Q96R05	Retinoid-binding protein 7 OS=Homo sapiens GN=RBP7 PE=1 SV=1 - [RET7_HUMAN]	21.61	0.0746	1	1	1	1	134	15.5	7.8	1.9e-16	0.716
Q99439	Calponin-2 OS=Homo sapiens GN=CNN2 PE=1 SV=4 - [CNN2_HUMAN]	76.93	0.1424	1	3	3	4	309	33.7	7.33	0.0134344	0.721375
Q99497	Protein deglycase DJ-1 OS=Homo sapiens GN=PARK7 PE=1 SV=2 - [PARK7_HUMAN]	254.95	0.5979	1	8	8	41	189	19.9	6.79	1.15e-07	0.720679
Q99574	Neuroserpin OS=Homo sapiens GN=SERPINI1 PE=1 SV=1 - [NEUS_HUMAN]	96.36	0.1024	1	4	4	10	410	46.4	4.91	0.000246903	2.0084
Q99954	Submaxillary gland androgen-regulated protein 3A OS=Homo sapiens GN=SMR3A PE=3 SV=2 - [SMR3A_HUMAN]	50.57	0.097	1	1	1	20	134	14	9.57	0.00108111	1.67667
Q9BRZ2	E3 ubiquitin-protein ligase TRIM56 OS=Homo sapiens GN=TRIM56 PE=1 SV=3 - [TRI56_HUMAN]	36.27	0.0093	1	1	1	4	755	81.4	7.74	0.000411606	1.90475
Q9H0R4	Haloacid dehalogenase-like hydrolase domain-containing protein 2 OS=Homo sapiens GN=HDHD2 PE=1 SV=1 - [HDHD2_HUMAN]	68.79	0.0502	1	1	1	1	259	28.5	6.24	7.63e-17	0.601
Q9H0W9	Ester hydrolase C11orf54 OS=Homo sapiens GN=C11orf54 PE=1 SV=1 - [CK054_HUMAN]	20.35	0.054	1	1	1	1	315	35.1	6.7	3.94e-18	1.21
Q9H173	Nucleotide exchange factor SIL1 OS=Homo sapiens GN=SIL1 PE=1 SV=1 - [SIL1_HUMAN]	81.25	0.0564	1	2	2	14	461	52.1	5.36	1.73e-05	3.83918
Q9HC84	Mucin-5B OS=Homo sapiens GN=MUC5B PE=1 SV=3 - [MUC5B_HUMAN]	2821.89	0.1897	2	72	73	816	5762	596	6.64	4.76e-107	2.08837
Q9HD89	Resistin OS=Homo sapiens GN=RETN PE=1 SV=1 - [RETN_HUMAN]	42.69	0.1019	1	1	1	7	108	11.4	6.86	0.0268785	0.666143
Q9NRJ3	C-C motif chemokine 28 OS=Homo sapiens GN=CCL28 PE=1 SV=1 - [CCL28_HUMAN]	28.02	0.1181	1	1	1	2	127	14.3	10.2	0.0491966	1.24375
Q9NZH8	Interleukin-36 gamma OS=Homo sapiens GN=IL36G PE=1 SV=1 - [IL36G_HUMAN]	24.91	0.1065	1	1	1	1	169	18.7	5.14	8.83e-16	1.221
Q9P2E9	Ribosome-binding protein 1 OS=Homo sapiens GN=RRBP1 PE=1 SV=4 - [RRBP1_HUMAN]	26.91	0.1135	1	1	1	1	1410	152.4	8.6	9.99e-17	2.047
Q9P2H5	Ubiquitin carboxyl-terminal hydrolase 35 OS=Homo sapiens GN=USP35 PE=1 SV=3 - [UBP35_HUMAN]	22.05	0.0108	1	1	1	1	1018	113.3	5.57	5.49e-17	2.5425
Q9UGM3	Deleted in malignant brain tumors 1 protein OS=Homo sapiens GN=DMBT1 PE=1 SV=2 - [DMBT1_HUMAN]	1485.92	0.4455	1	35	37	428	2413	260.6	5.44	5.38e-32	1.68666
Q9UHA7	Interleukin-36 alpha OS=Homo sapiens GN=IL36A PE=1 SV=1 - [IL36A_HUMAN]	162.28	0.2278	1	3	3	12	158	17.7	6.3	0.00325142	1.21292
Q9UIV8	Serpin B13 OS=Homo sapiens GN=SERPINB13 PE=1 SV=2 - [SPB13_HUMAN]	246.89	0.2481	1	9	9	23	391	44.2	5.71	0.0352109	1.62858
Q9UJ70	N-acetyl-D-glucosamine kinase OS=Homo sapiens GN=NAGK PE=1 SV=4 - [NAGK_HUMAN]	147.26	0.1831	1	5	5	9	344	37.4	6.24	0.00491827	0.759556
Q9UKK3	Poly [ADP-ribose] polymerase 4 OS=Homo sapiens GN=PARP4 PE=1 SV=3 - [PARP4_HUMAN]	22.79	0.0052	1	1	1	15	1724	192.5	5.66	4.18e-06	3.46347
Q9UKR0	Kallikrein-12 OS=Homo sapiens GN=KLK12 PE=1 SV=1 - [KLK12_HUMAN]	30.62	0.0645	1	1	1	3	248	26.7	7.61	0.0330853	1.38217
Q9UL25	Ras-related protein Rab-21 OS=Homo sapiens GN=RAB21 PE=1 SV=3 - [RAB21_HUMAN]	28.57	0.0489	1	1	1	1	225	24.3	7.94	1.61e-16	0.806
Q9Y490	Talin-1 OS=Homo sapiens GN=TLN1 PE=1 SV=3 - [TLN1_HUMAN]	332.59	0.0606	2	11	12	30	2541	269.6	6.07	0.00218212	0.828
Q9Y4L1	Hypoxia up-regulated protein 1 OS=Homo sapiens GN=HYOU1 PE=1 SV=1 - [HYOU1_HUMAN]	44.12	0.015	1	1	1	1	999	111.3	5.22	3.06e-16	1.378
Q9Y6R7	IgGFc-binding protein OS=Homo sapiens GN=FCGBP PE=1 SV=3 - [FCGBP_HUMAN]	1888.22	0.1941	1	54	54	377	5405	571.6	5.34	1.83e-82	2.47275
