# Supplementary material for: iTRAQ-based quantitative analysis of age-specific variations in salivary proteome of caries-susceptible individuals
Source: J Transl Med. 2018 Oct 25;16:293. doi: 10.1186/s12967-018-1669-2 (PMC6202833; doi:10.1186/s12967-018-1669-2)
Supplement: Supplementary file 7 — Additional file 7. Category list of differentially expressed proteins commonly or uniquely detected in ACF vs ACS and ECF vs ECS. [file 12967_2018_1669_MOESM7_ESM.xlsx]

## Sheet: 24
Accession	Description	Score	Coverage	# Proteins	# Unique Peptides	# Peptides	# PSMs	# AAs	MW [kDa]	calc. pI	ACFvsACSp_value	ACFvsACSratio	ECFvsECSp_value	ECFvsECSratio
O43240	Kallikrein-10 OS=Homo sapiens GN=KLK10 PE=1 SV=3 - [KLK10_HUMAN]	25.09	0.0543	1	1	1	1	276	30.2	8.59	6.26e-17	2.3845	8.88e-17	0.8305
P04211	Ig lambda chain V region 4A OS=Homo sapiens PE=4 SV=1 - [LV001_HUMAN]	52.59	0.1368	1	2	2	10	117	12.4	7.03	0.0399334	1.8942	1.4e-05	0.75715
P04220	Ig mu heavy chain disease protein OS=Homo sapiens PE=1 SV=1 - [MUCB_HUMAN]	583.11	0.4962	1	1	15	293	391	43	5.24	5.13e-05	0.772762	0.00296361	2.0536
P25786	Proteasome subunit alpha type-1 OS=Homo sapiens GN=PSMA1 PE=1 SV=1 - [PSA1_HUMAN]	31.94	0.0342	1	1	1	1	263	29.5	6.61	3.03e-16	1.6495	1.24e-16	0.619
P04080	Cystatin-B OS=Homo sapiens GN=CSTB PE=1 SV=2 - [CYTB_HUMAN]	207.83	0.5918	1	5	5	71	98	11.1	7.56	1.09e-18	0.810232	1.23e-13	1.84344
Q12766	HMG domain-containing protein 3 OS=Homo sapiens GN=HMGXB3 PE=2 SV=2 - [HMGX3_HUMAN]	11.88	0.0098	1	1	1	1	1538	168.2	8.05	2.45e-16	1.4985	1.53e-16	0.713
P06733	Alpha-enolase OS=Homo sapiens GN=ENO1 PE=1 SV=2 - [ENOA_HUMAN]	1090.54	0.6613	3	23	23	427	434	47.1	7.39	0.0292394	1.47746	2.41e-17	0.828456
Q86SQ7	Serologically defined colon cancer antigen 8 OS=Homo sapiens GN=SDCCAG8 PE=1 SV=1 - [SDCG8_HUMAN]	22.21	0.0098	1	1	1	1	713	82.6	5.81	4.3e-16	1.453	1.01e-16	0.7165
A8K2U0	Alpha-2-macroglobulin-like protein 1 OS=Homo sapiens GN=A2ML1 PE=1 SV=3 - [A2ML1_HUMAN]	1204.25	0.3012	1	37	37	182	1454	161	5.73	3.17e-06	0.829895	1.33e-08	1.61567
P60709	Actin, cytoplasmic 1 OS=Homo sapiens GN=ACTB PE=1 SV=1 - [ACTB_HUMAN]	973.83	0.5893	6	7	19	763	375	41.7	5.48	0.00490136	1.40054	2.37e-23	0.745954
P18510	Interleukin-1 receptor antagonist protein OS=Homo sapiens GN=IL1RN PE=1 SV=1 - [IL1RA_HUMAN]	308.7	0.4237	1	7	7	49	177	20	6.19	0.000382218	0.822833	1.17e-05	1.45717
P60953	Cell division control protein 42 homolog OS=Homo sapiens GN=CDC42 PE=1 SV=2 - [CDC42_HUMAN]	58.47	0.1466	1	2	2	5	191	21.2	6.55	0.0100836	1.3129	0.0331936	0.7371
P07951	Tropomyosin beta chain OS=Homo sapiens GN=TPM2 PE=1 SV=1 - [TPM2_HUMAN]	143.98	0.1408	4	1	5	19	284	32.8	4.7	4.94e-16	1.2895	2.37e-16	0.7335
P23468	Receptor-type tyrosine-protein phosphatase delta OS=Homo sapiens GN=PTPRD PE=1 SV=2 - [PTPRD_HUMAN]	19.37	0.0115	1	1	1	15	1912	214.6	6.57	0.001524	1.22506	3.79e-10	0.447778
P06737	Glycogen phosphorylase, liver form OS=Homo sapiens GN=PYGL PE=1 SV=4 - [PYGL_HUMAN]	784.26	0.3577	3	26	26	109	847	97.1	7.17	0.0180209	1.20341	3.25e-10	0.777605
P06727	Apolipoprotein A-IV OS=Homo sapiens GN=APOA4 PE=1 SV=3 - [APOA4_HUMAN]	113.54	0.1136	1	4	4	8	396	45.4	5.38	0.0106154	0.826688	0.00287742	1.25831
P22528	Cornifin-B OS=Homo sapiens GN=SPRR1B PE=1 SV=2 - [SPR1B_HUMAN]	35.08	0.191	1	1	1	1	89	9.9	8.48	3.21e-16	0.7925	7.61e-16	1.303
O75636	Ficolin-3 OS=Homo sapiens GN=FCN3 PE=1 SV=2 - [FCN3_HUMAN]	21.67	0.0334	1	1	1	1	299	32.9	6.67	2.04e-16	0.762	4.67e-16	1.449
P08729	Keratin, type II cytoskeletal 7 OS=Homo sapiens GN=KRT7 PE=1 SV=5 - [K2C7_HUMAN]	135.45	0.1066	4	1	6	15	469	51.4	5.48	4.46e-16	0.757	1.69e-16	1.8125
P09237	Matrilysin OS=Homo sapiens GN=MMP7 PE=1 SV=1 - [MMP7_HUMAN]	27.05	0.0262	1	1	1	1	267	29.7	7.91	1.13e-15	0.7235	3.36e-15	1.249
Q01105	Protein SET OS=Homo sapiens GN=SET PE=1 SV=3 - [SET_HUMAN]	22.57	0.0345	2	1	1	1	290	33.5	4.32	1.4e-16	1.3235	1.49e-16	0.6535
P61626	Lysozyme C OS=Homo sapiens GN=LYZ PE=1 SV=1 - [LYSC_HUMAN]	412.96	0.723	1	11	11	531	148	16.5	9.16	3.49e-38	0.625357	3.94e-16	2.41101
P05204	Non-histone chromosomal protein HMG-17 OS=Homo sapiens GN=HMGN2 PE=1 SV=3 - [HMGN2_HUMAN]	27.61	0.1333	1	1	1	5	90	9.4	9.99	0.021699	0.5579	0.000324163	1.2887
P20848	Putative alpha-1-antitrypsin-related protein OS=Homo sapiens GN=SERPINA2 PE=1 SV=1 - [A1ATR_HUMAN]	50.36	0.0333	1	1	2	12	420	47.9	7.9	2.02e-17	1.473	3.42e-17	0.4025

## Sheet: 18
Accession	Description	Score	Coverage	# Proteins	# Unique Peptides	# Peptides	# PSMs	# AAs	MW [kDa]	calc. pI	ACFvsACSp_value	ACFvsACSratio	ECFvsECSp_value	ECFvsECSratio
P69905	Hemoglobin subunit alpha OS=Homo sapiens GN=HBA1 PE=1 SV=2 - [HBA_HUMAN]	341.76	0.6761	2	8	8	248	142	15.2	8.68	1.5e-20	6.77726	0.000148445	1.48955
P68871	Hemoglobin subunit beta OS=Homo sapiens GN=HBB PE=1 SV=2 - [HBB_HUMAN]	673.31	0.9388	4	6	12	526	147	16	7.28	9.78e-34	2.38674	8.76e-11	1.36837
P00915	Carbonic anhydrase 1 OS=Homo sapiens GN=CA1 PE=1 SV=2 - [CAH1_HUMAN]	255.78	0.3678	1	7	7	30	261	28.9	7.12	6.04e-06	1.66356	0.0141032	1.27469
P31025	Lipocalin-1 OS=Homo sapiens GN=LCN1 PE=1 SV=1 - [LCN1_HUMAN]	363.91	0.6193	2	10	10	163	176	19.2	5.58	2.02e-05	2.62097	3.05e-12	1.59044
Q96DR5	BPI fold-containing family A member 2 OS=Homo sapiens GN=BPIFA2 PE=1 SV=2 - [BPIA2_HUMAN]	678.07	0.5622	1	15	15	1196	249	27	5.59	2.32e-27	2.22652	8.51e-13	1.25386
Q9Y6R7	IgGFc-binding protein OS=Homo sapiens GN=FCGBP PE=1 SV=3 - [FCGBP_HUMAN]	1888.22	0.1941	1	54	54	377	5405	571.6	5.34	1.12e-16	2.02746	5.71e-20	1.70163
Q9HC84	Mucin-5B OS=Homo sapiens GN=MUC5B PE=1 SV=3 - [MUC5B_HUMAN]	2821.89	0.1897	2	72	73	816	5762	596	6.64	1.55e-25	2.02007	6.47e-19	1.35235
Q9BRZ2	E3 ubiquitin-protein ligase TRIM56 OS=Homo sapiens GN=TRIM56 PE=1 SV=3 - [TRI56_HUMAN]	36.27	0.0093	1	1	1	4	755	81.4	7.74	0.000411606	1.90475	0.000724473	1.5705
P05109	Protein S100-A8 OS=Homo sapiens GN=S100A8 PE=1 SV=1 - [S10A8_HUMAN]	385.38	0.7097	1	12	12	523	93	10.8	7.03	0.000207577	1.8908	3.59e-116	1.54207
Q8TDL5	BPI fold-containing family B member 1 OS=Homo sapiens GN=BPIFB1 PE=1 SV=1 - [BPIB1_HUMAN]	779.89	0.5351	3	20	20	172	484	52.4	7.23	0.000426746	1.88388	5.26e-35	2.01993
P06702	Protein S100-A9 OS=Homo sapiens GN=S100A9 PE=1 SV=1 - [S10A9_HUMAN]	392.9	0.8158	1	9	9	965	114	13.2	6.13	4.06e-08	1.86569	1.91e-146	1.54551
P15515	Histatin-1 OS=Homo sapiens GN=HTN1 PE=1 SV=2 - [HIS1_HUMAN]	84.71	0.2807	1	1	1	59	57	7	9.13	0.00880414	1.38926	0.000123817	1.33645
P01610	Ig kappa chain V-I region WEA OS=Homo sapiens PE=1 SV=1 - [KV118_HUMAN]	94.62	0.3056	5	1	2	108	108	11.8	8.91	7.18e-16	1.3705	1.49e-16	1.203
P42830	C-X-C motif chemokine 5 OS=Homo sapiens GN=CXCL5 PE=1 SV=1 - [CXCL5_HUMAN]	23.23	0.0702	2	1	1	1	114	12	8.88	4.77e-16	1.3605	1.5e-16	1.2065
Q13185	Chromobox protein homolog 3 OS=Homo sapiens GN=CBX3 PE=1 SV=4 - [CBX3_HUMAN]	25.3	0.0765	1	1	1	1	183	20.8	5.33	2.96e-16	1.285	8.21e-17	1.2375
P02538	Keratin, type II cytoskeletal 6A OS=Homo sapiens GN=KRT6A PE=1 SV=3 - [K2C6A_HUMAN]	450.16	0.2624	5	5	17	50	564	60	8	8.18e-06	1.27255	2.35e-23	1.86955
P02768	Serum albumin OS=Homo sapiens GN=ALB PE=1 SV=2 - [ALBU_HUMAN]	2643.29	0.7964	1	57	57	4768	609	69.3	6.28	1.49e-09	1.25583	4.33e-152	1.2784
Q96DA0	Zymogen granule protein 16 homolog B OS=Homo sapiens GN=ZG16B PE=1 SV=3 - [ZG16B_HUMAN]	495.67	0.5913	1	11	11	3266	208	22.7	7.39	0.000201526	1.21506	1.58e-09	1.53837

## Sheet: 46
Accession	Description	Score	Coverage	# Proteins	# Unique Peptides	# Peptides	# PSMs	# AAs	MW [kDa]	calc. pI	ACFvsACSp_value	ACFvsACSratio
O00754	Lysosomal alpha-mannosidase OS=Homo sapiens GN=MAN2B1 PE=1 SV=3 - [MA2B1_HUMAN]	27.99	0.0109	1	1	1	1	1011	113.7	7.28	1.41e-15	1.3285
O60218	Aldo-keto reductase family 1 member B10 OS=Homo sapiens GN=AKR1B10 PE=1 SV=2 - [AK1BA_HUMAN]	78.42	0.0949	1	3	3	3	316	36	7.84	0.000556462	1.3775
P00558	Phosphoglycerate kinase 1 OS=Homo sapiens GN=PGK1 PE=1 SV=3 - [PGK1_HUMAN]	749.78	0.6019	1	22	22	173	417	44.6	8.1	0.000430148	1.29317
P09211	Glutathione S-transferase P OS=Homo sapiens GN=GSTP1 PE=1 SV=2 - [GSTP1_HUMAN]	473.52	0.7	1	13	13	141	210	23.3	5.64	0.0296303	1.49465
P10643	Complement component C7 OS=Homo sapiens GN=C7 PE=1 SV=2 - [CO7_HUMAN]	55.03	0.0249	1	1	1	2	843	93.5	6.48	0.0100237	1.24125
P23528	Cofilin-1 OS=Homo sapiens GN=CFL1 PE=1 SV=3 - [COF1_HUMAN]	347.44	0.6145	3	11	11	50	166	18.5	8.09	0.00867232	1.2906
P30041	Peroxiredoxin-6 OS=Homo sapiens GN=PRDX6 PE=1 SV=3 - [PRDX6_HUMAN]	237.34	0.4732	1	9	9	23	224	25	6.38	0.0319706	1.30287
P30740	Leukocyte elastase inhibitor OS=Homo sapiens GN=SERPINB1 PE=1 SV=1 - [ILEU_HUMAN]	700.87	0.504	4	20	20	139	379	42.7	6.28	0.000354404	1.34162
P31946	14-3-3 protein beta/alpha OS=Homo sapiens GN=YWHAB PE=1 SV=3 - [1433B_HUMAN]	387.76	0.4675	1	5	11	67	246	28.1	4.83	0.00750874	1.23789
P32119	Peroxiredoxin-2 OS=Homo sapiens GN=PRDX2 PE=1 SV=5 - [PRDX2_HUMAN]	221.19	0.3232	1	6	7	28	198	21.9	5.97	0.0253331	1.45805
P63104	14-3-3 protein zeta/delta OS=Homo sapiens GN=YWHAZ PE=1 SV=1 - [1433Z_HUMAN]	563.93	0.551	1	10	14	115	245	27.7	4.79	0.0429853	1.59259
P99999	Cytochrome c OS=Homo sapiens GN=CYCS PE=1 SV=2 - [CYC_HUMAN]	57.1	0.2476	1	3	3	3	105	11.7	9.57	0.0423716	1.51267
Q14508	WAP four-disulfide core domain protein 2 OS=Homo sapiens GN=WFDC2 PE=1 SV=2 - [WFDC2_HUMAN]	99.19	0.3226	1	3	3	32	124	13	4.84	0.00907266	1.55492
Q14697	Neutral alpha-glucosidase AB OS=Homo sapiens GN=GANAB PE=1 SV=3 - [GANAB_HUMAN]	181.97	0.1208	1	8	8	12	944	106.8	6.14	0.00987791	1.22783
Q9UBG3	Cornulin OS=Homo sapiens GN=CRNN PE=1 SV=1 - [CRNN_HUMAN]	240.26	0.1818	1	6	6	34	495	53.5	6.1	0.0256747	1.34032
P04745	Alpha-amylase 1 OS=Homo sapiens GN=AMY1A PE=1 SV=2 - [AMY1_HUMAN]	1860.99	0.82	1	9	41	10234	511	57.7	6.93	9.17e-10	1.71931
P13796	Plastin-2 OS=Homo sapiens GN=LCP1 PE=1 SV=6 - [PLSL_HUMAN]	1460.69	0.7911	3	33	41	436	627	70.2	5.43	0.0333443	1.22293
P14780	Matrix metalloproteinase-9 OS=Homo sapiens GN=MMP9 PE=1 SV=3 - [MMP9_HUMAN]	1004.16	0.5177	1	29	29	207	707	78.4	6.06	0.042254	1.22702
P29508	Serpin B3 OS=Homo sapiens GN=SERPINB3 PE=1 SV=2 - [SPB3_HUMAN]	542.55	0.4564	2	17	17	76	390	44.5	6.81	1.68e-06	1.83143
P52209	6-phosphogluconate dehydrogenase, decarboxylating OS=Homo sapiens GN=PGD PE=1 SV=3 - [6PGD_HUMAN]	931.11	0.4845	2	23	23	208	483	53.1	7.23	0.000220252	1.36961
Q01518	Adenylyl cyclase-associated protein 1 OS=Homo sapiens GN=CAP1 PE=1 SV=5 - [CAP1_HUMAN]	777.63	0.4842	2	20	20	152	475	51.9	8.06	0.00161761	2.21935
P01023	Alpha-2-macroglobulin OS=Homo sapiens GN=A2M PE=1 SV=3 - [A2MG_HUMAN]	2382.62	0.5739	2	63	63	683	1474	163.2	6.46	0.0261241	1.43698
P01036	Cystatin-S OS=Homo sapiens GN=CST4 PE=1 SV=3 - [CYTS_HUMAN]	576.41	0.7872	1	4	13	2857	141	16.2	5.02	1.27e-53	1.80943
P01037	Cystatin-SN OS=Homo sapiens GN=CST1 PE=1 SV=3 - [CYTN_HUMAN]	614.67	0.695	1	10	13	3463	141	16.4	7.21	1.4e-28	1.43058
P01703	Ig lambda chain V-I region NEWM OS=Homo sapiens PE=1 SV=1 - [LV105_HUMAN]	29.12	0.068	1	1	1	3	103	10.9	9.29	0.000885012	1.4295
P01834	Ig kappa chain C region OS=Homo sapiens GN=IGKC PE=1 SV=1 - [IGKC_HUMAN]	476.04	0.8396	1	7	7	2048	106	11.6	5.87	0.0259252	1.38717
P01871	Ig mu chain C region OS=Homo sapiens GN=IGHM PE=1 SV=3 - [IGHM_HUMAN]	848.26	0.5133	1	8	21	451	452	49.3	6.77	3.84e-05	1.80167
P02788	Lactotransferrin OS=Homo sapiens GN=LTF PE=1 SV=6 - [TRFL_HUMAN]	2055.72	0.7	1	46	46	939	710	78.1	8.12	3.96e-14	1.53846
P02814	Submaxillary gland androgen-regulated protein 3B OS=Homo sapiens GN=SMR3B PE=1 SV=2 - [SMR3B_HUMAN]	34.1	0.2658	1	1	1	437	79	8.2	9.57	0.00185032	1.31638
P04206	Ig kappa chain V-III region GOL OS=Homo sapiens PE=1 SV=1 - [KV307_HUMAN]	167.43	0.3761	2	1	3	96	109	11.8	9.25	4.72e-16	1.2855
P06318	Ig lambda chain V-VI region WLT OS=Homo sapiens PE=1 SV=1 - [LV604_HUMAN]	72.67	0.1802	2	1	1	1	111	12	4.78	3.97e-16	1.207
P06396	Gelsolin OS=Homo sapiens GN=GSN PE=1 SV=1 - [GELS_HUMAN]	905.02	0.3414	1	27	27	230	782	85.6	6.28	0.00167633	1.24566
P06870	Kallikrein-1 OS=Homo sapiens GN=KLK1 PE=1 SV=2 - [KLK1_HUMAN]	494.51	0.7557	1	10	10	313	262	28.9	4.83	0.0260535	1.21869
P09228	Cystatin-SA OS=Homo sapiens GN=CST2 PE=1 SV=1 - [CYTT_HUMAN]	523.68	0.695	1	7	11	1310	141	16.4	4.93	1.93e-13	1.47767
P12273	Prolactin-inducible protein OS=Homo sapiens GN=PIP PE=1 SV=1 - [PIP_HUMAN]	569.58	0.7671	1	13	13	3406	146	16.6	8.05	1.8e-113	1.80399
P22079	Lactoperoxidase OS=Homo sapiens GN=LPO PE=1 SV=2 - [PERL_HUMAN]	1318.03	0.5815	1	35	36	470	712	80.2	8.62	3.5e-09	1.80699
P23280	Carbonic anhydrase 6 OS=Homo sapiens GN=CA6 PE=1 SV=3 - [CAH6_HUMAN]	633.62	0.5649	1	13	13	1938	308	35.3	7.02	5.16e-13	1.60026
P25311	Zinc-alpha-2-glycoprotein OS=Homo sapiens GN=AZGP1 PE=1 SV=2 - [ZA2G_HUMAN]	882.64	0.6879	1	24	24	656	298	34.2	6.05	0.00991484	1.27736
P28325	Cystatin-D OS=Homo sapiens GN=CST5 PE=1 SV=1 - [CYTD_HUMAN]	339.82	0.7183	1	8	8	261	142	16.1	7.17	5.46e-09	2.60612
P29401	Transketolase OS=Homo sapiens GN=TKT PE=1 SV=3 - [TKT_HUMAN]	1007.7	0.4992	1	26	26	296	623	67.8	7.66	0.000898932	1.33259
P63092	Guanine nucleotide-binding protein G(s) subunit alpha isoforms short OS=Homo sapiens GN=GNAS PE=1 SV=1 - [GNAS2_HUMAN]	67.62	0.0508	11	1	2	6	394	45.6	5.82	5.5e-16	1.373
P80303	Nucleobindin-2 OS=Homo sapiens GN=NUCB2 PE=1 SV=2 - [NUCB2_HUMAN]	834.51	0.5714	1	23	23	197	420	50.2	5.12	0.00601697	1.39794
P80748	Ig lambda chain V-III region LOI OS=Homo sapiens PE=1 SV=1 - [LV302_HUMAN]	159.99	0.4595	1	4	4	40	111	11.9	5.08	0.00441068	1.27349
Q10567	AP-1 complex subunit beta-1 OS=Homo sapiens GN=AP1B1 PE=1 SV=2 - [AP1B1_HUMAN]	12.97	0.0148	1	1	1	1	949	104.6	5.06	2.73e-16	2.076
Q6JVE6	Epididymal-specific lipocalin-10 OS=Homo sapiens GN=LCN10 PE=1 SV=1 - [LCN10_HUMAN]	25.88	0.0374	1	1	1	3	187	20.7	10.35	0.000451446	1.26083
Q9P2E9	Ribosome-binding protein 1 OS=Homo sapiens GN=RRBP1 PE=1 SV=4 - [RRBP1_HUMAN]	26.91	0.1135	1	1	1	1	1410	152.4	8.6	3.38e-16	1.37

## Sheet: 25
Accession	Description	Score	Coverage	# Proteins	# Unique Peptides	# Peptides	# PSMs	# AAs	MW [kDa]	calc. pI	ACFvsACSp_value	ACFvsACSratio
P01612	Ig kappa chain V-I region Mev OS=Homo sapiens PE=1 SV=1 - [KV120_HUMAN]	64.72	0.1651	1	1	1	13	109	11.9	6.57	0.0304659	0.751462
P10644	cAMP-dependent protein kinase type I-alpha regulatory subunit OS=Homo sapiens GN=PRKAR1A PE=1 SV=1 - [KAP0_HUMAN]	25.71	0.0289	1	1	1	1	381	43	5.35	5.02e-16	0.656
P20618	Proteasome subunit beta type-1 OS=Homo sapiens GN=PSMB1 PE=1 SV=2 - [PSB1_HUMAN]	85.76	0.1784	1	3	3	5	241	26.5	8.13	0.00761487	0.6916
Q13401	Putative postmeiotic segregation increased 2-like protein 3 OS=Homo sapiens GN=PMS2P3 PE=5 SV=2 - [PM2P3_HUMAN]	21.04	0.0417	1	1	1	2	168	18.7	4.63	0.00750454	0.55475
Q6ZVX7	F-box only protein 50 OS=Homo sapiens GN=NCCRP1 PE=1 SV=1 - [FBX50_HUMAN]	32.07	0.04	1	1	1	2	275	30.8	6.62	0.0281725	0.72425
P05154	Plasma serine protease inhibitor OS=Homo sapiens GN=SERPINA5 PE=1 SV=3 - [IPSP_HUMAN]	87.64	0.1034	1	4	4	6	406	45.6	9.26	0.00571078	0.75975
P15941	Mucin-1 OS=Homo sapiens GN=MUC1 PE=1 SV=3 - [MUC1_HUMAN]	24.43	0.0088	1	1	1	1	1255	122	7.47	2.62e-16	0.6715
P43034	Platelet-activating factor acetylhydrolase IB subunit alpha OS=Homo sapiens GN=PAFAH1B1 PE=1 SV=2 - [LIS1_HUMAN]	21.05	0.022	1	1	1	1	410	46.6	7.37	1.3e-16	0.7795
P50991	T-complex protein 1 subunit delta OS=Homo sapiens GN=CCT4 PE=1 SV=4 - [TCPD_HUMAN]	32.5	0.0241	1	1	1	1	539	57.9	7.83	3.49e-16	0.6885
Q3LXA3	Triokinase/FMN cyclase OS=Homo sapiens GN=TKFC PE=1 SV=2 - [TKFC_HUMAN]	21.34	0.0365	1	1	1	1	575	58.9	7.49	1.83e-16	0.7595
Q5TBC7	Bcl-2-like protein 15 OS=Homo sapiens GN=BCL2L15 PE=1 SV=1 - [B2L15_HUMAN]	12.81	0.0859	1	1	1	1	163	17.7	4.41	4e-16	0.594
Q96R05	Retinoid-binding protein 7 OS=Homo sapiens GN=RBP7 PE=1 SV=1 - [RET7_HUMAN]	21.61	0.0746	1	1	1	1	134	15.5	7.8	3.71e-16	0.8165
Q9NRJ3	C-C motif chemokine 28 OS=Homo sapiens GN=CCL28 PE=1 SV=1 - [CCL28_HUMAN]	28.02	0.1181	1	1	1	2	127	14.3	10.2	0.0208262	0.475
P06888	Ig lambda chain V-I region EPS OS=Homo sapiens PE=1 SV=1 - [LV109_HUMAN]	61.52	0.1468	1	1	2	7	109	11.4	9.29	1.01e-16	0.665
P16401	Histone H1.5 OS=Homo sapiens GN=HIST1H1B PE=1 SV=3 - [H15_HUMAN]	92.76	0.1195	1	1	3	8	226	22.6	10.92	0.000557385	0.546875
P47755	F-actin-capping protein subunit alpha-2 OS=Homo sapiens GN=CAPZA2 PE=1 SV=3 - [CAZA2_HUMAN]	52.82	0.0874	1	1	2	4	286	32.9	5.85	0.000112921	0.6545
P50990	T-complex protein 1 subunit theta OS=Homo sapiens GN=CCT8 PE=1 SV=4 - [TCPQ_HUMAN]	28.02	0.0274	1	1	1	1	548	59.6	5.6	1.99e-16	0.6925
P55000	Secreted Ly-6/uPAR-related protein 1 OS=Homo sapiens GN=SLURP1 PE=1 SV=2 - [SLUR1_HUMAN]	28.41	0.068	1	1	1	1	103	11.2	5.33	3.65e-16	0.442
P80419	Ig heavy chain V-III region GAR OS=Homo sapiens PE=1 SV=1 - [HV322_HUMAN]	35.69	0.1356	4	1	2	2	118	13.1	4.81	2.25e-16	0.799
Q01082	Spectrin beta chain, non-erythrocytic 1 OS=Homo sapiens GN=SPTBN1 PE=1 SV=2 - [SPTB2_HUMAN]	38.17	0.0097	1	1	2	2	2364	274.4	5.57	8.79e-17	0.5275
O75367	Core histone macro-H2A.1 OS=Homo sapiens GN=H2AFY PE=1 SV=4 - [H2AY_HUMAN]	10.13	0.0296	1	1	1	1	372	39.6	9.79	3.2e-16	0.832
P03973	Antileukoproteinase OS=Homo sapiens GN=SLPI PE=1 SV=2 - [SLPI_HUMAN]	164.24	0.3788	1	7	7	45	132	14.3	8.75	2.15e-15	0.531056
Q08623	Pseudouridine-5'-phosphatase OS=Homo sapiens GN=PUDP PE=1 SV=3 - [HDHD1_HUMAN]	35.42	0.0789	1	1	1	1	228	25.2	5.31	3.95e-16	0.6465
Q15904	V-type proton ATPase subunit S1 OS=Homo sapiens GN=ATP6AP1 PE=1 SV=2 - [VAS1_HUMAN]	55.24	0.0383	1	1	1	1	470	52	6.14	2.28e-16	0.8255
Q6UX73	UPF0764 protein C16orf89 OS=Homo sapiens GN=C16orf89 PE=1 SV=2 - [CP089_HUMAN]	31.49	0.0323	1	1	1	1	402	45.4	6.19	4.67e-16	0.4295

## Sheet: 67
Accession	Description	Score	Coverage	# Proteins	# Unique Peptides	# Peptides	# PSMs	# AAs	MW [kDa]	calc. pI	ECFvsECSp_value	ECFvsECSratio
O60814	Histone H2B type 1-K OS=Homo sapiens GN=HIST1H2BK PE=1 SV=3 - [H2B1K_HUMAN]	148.76	0.3413	15	4	4	40	126	13.9	10.32	4.84e-09	2.37127
O75223	Gamma-glutamylcyclotransferase OS=Homo sapiens GN=GGCT PE=1 SV=1 - [GGCT_HUMAN]	95.82	0.2234	1	4	4	5	188	21	5.14	0.000434183	1.2257
O75556	Mammaglobin-B OS=Homo sapiens GN=SCGB2A1 PE=1 SV=1 - [SG2A1_HUMAN]	28.28	0.1895	1	1	1	1	95	10.9	5.78	4.24e-17	1.841
O76096	Cystatin-F OS=Homo sapiens GN=CST7 PE=1 SV=1 - [CYTF_HUMAN]	41.99	0.0483	1	1	1	8	145	16.4	8.48	2.06e-10	2.72025
P00450	Ceruloplasmin OS=Homo sapiens GN=CP PE=1 SV=1 - [CERU_HUMAN]	594.61	0.2479	1	18	18	67	1065	122.1	5.72	1.31e-11	1.25951
P00751	Complement factor B OS=Homo sapiens GN=CFB PE=1 SV=2 - [CFAB_HUMAN]	337.31	0.199	1	14	14	32	764	85.5	7.06	6.95e-05	1.21703
P01009	Alpha-1-antitrypsin OS=Homo sapiens GN=SERPINA1 PE=1 SV=3 - [A1AT_HUMAN]	1008.21	0.6627	2	26	27	290	418	46.7	5.59	6.63e-38	1.35424
P01042	Kininogen-1 OS=Homo sapiens GN=KNG1 PE=1 SV=2 - [KNG1_HUMAN]	220.32	0.1335	1	8	8	29	644	71.9	6.81	1.73e-08	1.24288
P01857	Ig gamma-1 chain C region OS=Homo sapiens GN=IGHG1 PE=1 SV=1 - [IGHG1_HUMAN]	656.89	0.6091	1	7	16	1105	330	36.1	8.19	4.23e-119	1.36658
P01859	Ig gamma-2 chain C region OS=Homo sapiens GN=IGHG2 PE=1 SV=2 - [IGHG2_HUMAN]	431.42	0.408	1	5	12	491	326	35.9	7.59	1.1e-45	1.42772
P01860	Ig gamma-3 chain C region OS=Homo sapiens GN=IGHG3 PE=1 SV=2 - [IGHG3_HUMAN]	519.71	0.4483	1	4	14	376	377	41.3	7.9	9.57e-16	1.57344
P01861	Ig gamma-4 chain C region OS=Homo sapiens GN=IGHG4 PE=1 SV=1 - [IGHG4_HUMAN]	498.02	0.5076	1	5	12	654	327	35.9	7.36	5.79e-27	1.62749
P02042	Hemoglobin subunit delta OS=Homo sapiens GN=HBD PE=1 SV=2 - [HBD_HUMAN]	483.62	0.8299	4	5	11	361	147	16	8.05	0.00248277	1.21553
P02652	Apolipoprotein A-II OS=Homo sapiens GN=APOA2 PE=1 SV=1 - [APOA2_HUMAN]	117.59	0.21	1	4	4	13	100	11.2	6.62	1.63e-08	1.56215
P02760	Protein AMBP OS=Homo sapiens GN=AMBP PE=1 SV=1 - [AMBP_HUMAN]	98.01	0.1108	1	3	3	10	352	39	6.25	0.00508753	1.35245
P02763	Alpha-1-acid glycoprotein 1 OS=Homo sapiens GN=ORM1 PE=1 SV=1 - [A1AG1_HUMAN]	197.47	0.3632	1	5	6	63	201	23.5	5.02	2.69e-19	1.53112
P04217	Alpha-1B-glycoprotein OS=Homo sapiens GN=A1BG PE=1 SV=4 - [A1BG_HUMAN]	353.1	0.2828	1	10	10	54	495	54.2	5.86	3.74e-05	1.25551
P05155	Plasma protease C1 inhibitor OS=Homo sapiens GN=SERPING1 PE=1 SV=2 - [IC1_HUMAN]	299.51	0.192	1	9	9	23	500	55.1	6.55	2.82e-07	1.34428
P08246	Neutrophil elastase OS=Homo sapiens GN=ELANE PE=1 SV=1 - [ELNE_HUMAN]	277.63	0.3408	1	6	6	43	267	28.5	9.35	0.00123012	1.64145
P08603	Complement factor H OS=Homo sapiens GN=CFH PE=1 SV=4 - [CFAH_HUMAN]	224.87	0.1048	1	10	10	15	1231	139	6.61	0.000446562	1.24053
P11684	Uteroglobin OS=Homo sapiens GN=SCGB1A1 PE=1 SV=1 - [UTER_HUMAN]	86.38	0.2747	1	3	3	15	91	10	5.06	5.75e-09	4.65123
P19652	Alpha-1-acid glycoprotein 2 OS=Homo sapiens GN=ORM2 PE=1 SV=2 - [A1AG2_HUMAN]	143.76	0.2786	1	4	5	24	201	23.6	5.11	3.38e-08	1.41063
P20160	Azurocidin OS=Homo sapiens GN=AZU1 PE=1 SV=3 - [CAP7_HUMAN]	121.18	0.2112	1	3	3	16	251	26.9	9.5	0.00764419	1.28825
P31944	Caspase-14 OS=Homo sapiens GN=CASP14 PE=1 SV=2 - [CASPE_HUMAN]	136.4	0.3223	1	6	6	11	242	27.7	5.58	1.89e-05	1.29941
P35542	Serum amyloid A-4 protein OS=Homo sapiens GN=SAA4 PE=1 SV=2 - [SAA4_HUMAN]	26.45	0.0846	1	1	1	5	130	14.7	9.07	2.31e-05	1.2211
P62805	Histone H4 OS=Homo sapiens GN=HIST1H4A PE=1 SV=2 - [H4_HUMAN]	204.72	0.5728	1	6	6	26	103	11.4	11.36	1.43e-12	2.15894
P68431	Histone H3.1 OS=Homo sapiens GN=HIST1H3A PE=1 SV=2 - [H31_HUMAN]	67.84	0.1691	5	3	3	7	136	15.4	11.12	5.05e-06	2.41257
P80511	Protein S100-A12 OS=Homo sapiens GN=S100A12 PE=1 SV=2 - [S10AC_HUMAN]	209.64	0.4891	1	6	6	69	92	10.6	6.25	1.76e-20	2.05262
Q14624	Inter-alpha-trypsin inhibitor heavy chain H4 OS=Homo sapiens GN=ITIH4 PE=1 SV=4 - [ITIH4_HUMAN]	156.23	0.086	1	7	7	14	930	103.3	6.98	2.35e-06	1.27546
Q9UL25	Ras-related protein Rab-21 OS=Homo sapiens GN=RAB21 PE=1 SV=3 - [RAB21_HUMAN]	28.57	0.0489	1	1	1	1	225	24.3	7.94	1.46e-16	1.239
P01602	Ig heavy chain V-I region 5 (Fragment) OS=Homo sapiens GN=IGKV1-5 PE=4 SV=2 - [KV110_HUMAN]	76.44	0.2479	1	1	2	12	117	12.8	8.28	0.000581494	1.48588
P04114	Apolipoprotein B-100 OS=Homo sapiens GN=APOB PE=1 SV=2 - [APOB_HUMAN]	891.23	0.1094	1	38	38	73	4563	515.3	7.05	1.38e-09	1.20079
P04264	Keratin, type II cytoskeletal 1 OS=Homo sapiens GN=KRT1 PE=1 SV=6 - [K2C1_HUMAN]	1382.02	0.455	2	28	34	324	644	66	8.12	3.24e-48	1.29296
P05164	Myeloperoxidase OS=Homo sapiens GN=MPO PE=1 SV=1 - [PERM_HUMAN]	963.34	0.4349	2	26	27	258	745	83.8	8.97	2.63e-50	1.85775
P05787	Keratin, type II cytoskeletal 8 OS=Homo sapiens GN=KRT8 PE=1 SV=7 - [K2C8_HUMAN]	158.72	0.1139	4	1	8	19	483	53.7	5.59	1.76e-16	1.2775
P08779	Keratin, type I cytoskeletal 16 OS=Homo sapiens GN=KRT16 PE=1 SV=4 - [K1C16_HUMAN]	272.71	0.222	5	3	10	35	473	51.2	5.05	0.00371214	1.412
P16870	Carboxypeptidase E OS=Homo sapiens GN=CPE PE=1 SV=1 - [CBPE_HUMAN]	367.67	0.3298	1	13	13	48	476	53.1	5.14	2.11e-05	1.20863
P20700	Lamin-B1 OS=Homo sapiens GN=LMNB1 PE=1 SV=2 - [LMNB1_HUMAN]	38.94	0.0171	1	1	1	1	586	66.4	5.16	3.46e-16	1.2955
P23284	Peptidyl-prolyl cis-trans isomerase B OS=Homo sapiens GN=PPIB PE=1 SV=2 - [PPIB_HUMAN]	273.75	0.3704	2	8	9	72	216	23.7	9.41	0.00263572	1.33448
P48723	Heat shock 70 kDa protein 13 OS=Homo sapiens GN=HSPA13 PE=1 SV=1 - [HSP13_HUMAN]	31.23	0.0212	1	1	1	3	471	51.9	5.76	0.0449033	1.2565
Q01432	AMP deaminase 3 OS=Homo sapiens GN=AMPD3 PE=1 SV=1 - [AMPD3_HUMAN]	22.79	0.0091	1	1	1	1	767	88.8	6.98	1.08e-17	1.856
Q14566	DNA replication licensing factor MCM6 OS=Homo sapiens GN=MCM6 PE=1 SV=1 - [MCM6_HUMAN]	15.01	0.0085	1	1	1	1	821	92.8	5.41	1.05e-16	1.252
Q6P5S2	Protein LEG1 homolog OS=Homo sapiens GN=LEG1 PE=1 SV=2 - [LEG1H_HUMAN]	624.76	0.4788	1	17	17	540	330	37.9	6.15	0.022763	1.62135
Q8N4F0	BPI fold-containing family B member 2 OS=Homo sapiens GN=BPIFB2 PE=1 SV=2 - [BPIB2_HUMAN]	650.01	0.417	1	15	15	403	458	49.1	8.72	0.000470615	1.66639
Q9H0R4	Haloacid dehalogenase-like hydrolase domain-containing protein 2 OS=Homo sapiens GN=HDHD2 PE=1 SV=1 - [HDHD2_HUMAN]	68.79	0.0502	1	1	1	1	259	28.5	6.24	3.85e-17	1.249
Q9P2H5	Ubiquitin carboxyl-terminal hydrolase 35 OS=Homo sapiens GN=USP35 PE=1 SV=3 - [UBP35_HUMAN]	22.05	0.0108	1	1	1	1	1018	113.3	5.57	4.58e-16	1.38
Q9Y4L1	Hypoxia up-regulated protein 1 OS=Homo sapiens GN=HYOU1 PE=1 SV=1 - [HYOU1_HUMAN]	44.12	0.015	1	1	1	1	999	111.3	5.22	1e-17	1.234
O60234	Glia maturation factor gamma OS=Homo sapiens GN=GMFG PE=1 SV=1 - [GMFG_HUMAN]	70.01	0.2254	1	3	3	7	142	16.8	5.26	0.00408529	1.2205
P01031	Complement C5 OS=Homo sapiens GN=C5 PE=1 SV=4 - [CO5_HUMAN]	25.1	0.0089	1	1	1	2	1676	188.2	6.52	0.000235182	1.36525
P02533	Keratin, type I cytoskeletal 14 OS=Homo sapiens GN=KRT14 PE=1 SV=4 - [K1C14_HUMAN]	349.95	0.2648	6	5	12	46	472	51.5	5.16	9.68e-12	1.4082
P04004	Vitronectin OS=Homo sapiens GN=VTN PE=1 SV=1 - [VTNC_HUMAN]	57.07	0.0523	1	2	2	5	478	54.3	5.8	0.000564759	1.2328
P08185	Corticosteroid-binding globulin OS=Homo sapiens GN=SERPINA6 PE=1 SV=1 - [CBG_HUMAN]	55.44	0.0963	1	3	3	4	405	45.1	6.04	0.0492636	1.25513
P0C0L5	Complement C4-B OS=Homo sapiens GN=C4B PE=1 SV=2 - [CO4B_HUMAN]	895.51	0.2597	1	3	33	83	1744	192.6	7.27	0.000561042	1.27725
P13647	Keratin, type II cytoskeletal 5 OS=Homo sapiens GN=KRT5 PE=1 SV=3 - [K2C5_HUMAN]	508.78	0.2729	2	7	18	45	590	62.3	7.74	0.00470981	1.3055
P49908	Selenoprotein P OS=Homo sapiens GN=SEPP1 PE=1 SV=3 - [SEPP1_HUMAN]	41.6	0.0551	1	2	2	3	381	43.2	7.87	0.0359164	1.201
P61956	Small ubiquitin-related modifier 2 OS=Homo sapiens GN=SUMO2 PE=1 SV=3 - [SUMO2_HUMAN]	32.14	0.1263	3	1	1	2	95	10.9	5.5	0.0275025	1.2955
Q04118	Basic salivary proline-rich protein 3 OS=Homo sapiens GN=PRB3 PE=1 SV=2 - [PRB3_HUMAN]	22.13	0.0324	1	1	1	4	309	31	10.8	0.0424758	1.2115
Q8N3R9	MAGUK p55 subfamily member 5 OS=Homo sapiens GN=MPP5 PE=1 SV=3 - [MPP5_HUMAN]	23.59	0.0104	1	1	1	5	675	77.2	6.14	4.29e-06	1.3466
Q96KK5	Histone H2A type 1-H OS=Homo sapiens GN=HIST1H2AH PE=1 SV=3 - [H2A1H_HUMAN]	62.62	0.2578	14	3	3	5	128	13.9	10.89	0.0242765	2.0636
Q9NP55	BPI fold-containing family A member 1 OS=Homo sapiens GN=BPIFA1 PE=1 SV=1 - [BPIA1_HUMAN]	233.17	0.3438	1	6	6	21	256	26.7	5.76	0.0130176	2.79095
A0M8Q6	Ig lambda-7 chain C region OS=Homo sapiens GN=IGLC7 PE=4 SV=2 - [LAC7_HUMAN]	223.16	0.6981	1	2	7	510	106	11.3	8.28	0.0361316	1.70893
P07910	Heterogeneous nuclear ribonucleoproteins C1/C2 OS=Homo sapiens GN=HNRNPC PE=1 SV=4 - [HNRPC_HUMAN]	22.78	0.0523	1	1	1	1	306	33.6	5.08	9.73e-17	1.2535
P09668	Pro-cathepsin H OS=Homo sapiens GN=CTSH PE=1 SV=4 - [CATH_HUMAN]	56.38	0.0627	1	2	2	2	335	37.4	8.07	0.00810888	1.319
P0DJI8	Serum amyloid A-1 protein OS=Homo sapiens GN=SAA1 PE=1 SV=1 - [SAA1_HUMAN]	34.2	0.1639	1	1	1	1	122	13.5	6.79	7.28e-17	1.415
P35908	Keratin, type II cytoskeletal 2 epidermal OS=Homo sapiens GN=KRT2 PE=1 SV=2 - [K22E_HUMAN]	1187.21	0.6119	1	26	35	206	639	65.4	8	1.35e-07	1.4402
Q96QR1	Secretoglobin family 3A member 1 OS=Homo sapiens GN=SCGB3A1 PE=1 SV=2 - [SG3A1_HUMAN]	45.15	0.1827	1	1	1	7	104	10.1	8.32	0.022221	1.90807
Q9GZZ8	Extracellular glycoprotein lacritin OS=Homo sapiens GN=LACRT PE=1 SV=1 - [LACRT_HUMAN]	145.51	0.2971	1	4	4	30	138	14.2	5.5	0.00043285	2.8682

## Sheet: 35
Accession	Description	Score	Coverage	# Proteins	# Unique Peptides	# Peptides	# PSMs	# AAs	MW [kDa]	calc. pI	ECFvsECSp_value	ECFvsECSratio
P00338	L-lactate dehydrogenase A chain OS=Homo sapiens GN=LDHA PE=1 SV=2 - [LDHA_HUMAN]	596.3	0.503	4	14	15	126	332	36.7	8.27	2.43e-07	0.816172
P01615	Ig kappa chain V-II region FR OS=Homo sapiens PE=1 SV=1 - [KV202_HUMAN]	19.5	0.115	1	1	1	1	113	12.7	7.94	1.11e-16	0.6825
P04406	Glyceraldehyde-3-phosphate dehydrogenase OS=Homo sapiens GN=GAPDH PE=1 SV=3 - [G3P_HUMAN]	692.72	0.6955	1	18	18	358	335	36	8.46	9.32e-24	0.752367
P08582	Melanotransferrin OS=Homo sapiens GN=MFI2 PE=1 SV=2 - [TRFM_HUMAN]	44.29	0.0352	1	2	2	3	738	80.2	5.94	0.000867269	0.818667
P10599	Thioredoxin OS=Homo sapiens GN=TXN PE=1 SV=3 - [THIO_HUMAN]	210.43	0.4286	1	5	5	50	105	11.7	4.92	0.00215814	0.78432
P27482	Calmodulin-like protein 3 OS=Homo sapiens GN=CALML3 PE=1 SV=2 - [CALL3_HUMAN]	173.77	0.4765	1	4	6	13	149	16.9	4.42	1.26e-11	0.758278
P27824	Calnexin OS=Homo sapiens GN=CANX PE=1 SV=2 - [CALX_HUMAN]	27.49	0.0169	1	1	1	1	592	67.5	4.6	2.41e-15	0.797
P32926	Desmoglein-3 OS=Homo sapiens GN=DSG3 PE=1 SV=2 - [DSG3_HUMAN]	350.23	0.1391	1	11	11	67	999	107.5	5	4.64e-14	0.783806
P49721	Proteasome subunit beta type-2 OS=Homo sapiens GN=PSMB2 PE=1 SV=1 - [PSB2_HUMAN]	44.33	0.1045	1	2	2	5	201	22.8	7.02	0.00143442	0.7488
Q0VF96	Cingulin-like protein 1 OS=Homo sapiens GN=CGNL1 PE=1 SV=2 - [CGNL1_HUMAN]	41.38	0.0054	1	1	1	1	1302	149	5.67	1.11e-16	0.766
Q9H0W9	Ester hydrolase C11orf54 OS=Homo sapiens GN=C11orf54 PE=1 SV=1 - [CK054_HUMAN]	20.35	0.054	1	1	1	1	315	35.1	6.7	2.78e-17	0.8075
Q9UHA7	Interleukin-36 alpha OS=Homo sapiens GN=IL36A PE=1 SV=1 - [IL36A_HUMAN]	162.28	0.2278	1	3	3	12	158	17.7	6.3	0.00424599	0.829125
P00739	Haptoglobin-related protein OS=Homo sapiens GN=HPR PE=2 SV=2 - [HPTR_HUMAN]	421.24	0.3046	1	1	13	151	348	39	7.09	1.22e-16	0.67
P01708	Ig lambda chain V-II region BUR OS=Homo sapiens PE=1 SV=1 - [LV205_HUMAN]	36.09	0.1009	1	1	1	6	109	11.5	7.87	0.000546116	0.746167
P10523	S-arrestin OS=Homo sapiens GN=SAG PE=1 SV=3 - [ARRS_HUMAN]	29.28	0.0321	1	1	1	4	405	45.1	6.57	9.4e-07	0.655
Q12905	Interleukin enhancer-binding factor 2 OS=Homo sapiens GN=ILF2 PE=1 SV=2 - [ILF2_HUMAN]	31.5	0.0359	1	1	1	1	390	43	5.26	1.31e-16	0.783
Q13162	Peroxiredoxin-4 OS=Homo sapiens GN=PRDX4 PE=1 SV=1 - [PRDX4_HUMAN]	128.9	0.2066	1	3	4	21	271	30.5	6.29	6.43e-05	0.769591
O60235	Transmembrane protease serine 11D OS=Homo sapiens GN=TMPRSS11D PE=1 SV=1 - [TM11D_HUMAN]	77.94	0.1005	1	3	3	7	418	46.2	8.38	6.24e-05	0.763071
O75083	WD repeat-containing protein 1 OS=Homo sapiens GN=WDR1 PE=1 SV=4 - [WDR1_HUMAN]	291.95	0.2607	1	11	11	26	606	66.2	6.65	7.43e-05	0.829019
P06744	Glucose-6-phosphate isomerase OS=Homo sapiens GN=GPI PE=1 SV=4 - [G6PI_HUMAN]	911.62	0.5699	1	26	27	219	558	63.1	8.32	2.81e-15	0.791749
P07741	Adenine phosphoribosyltransferase OS=Homo sapiens GN=APRT PE=1 SV=2 - [APT_HUMAN]	53.28	0.1167	1	2	2	3	180	19.6	6.02	0.00368064	0.7505
P0CG38	POTE ankyrin domain family member I OS=Homo sapiens GN=POTEI PE=3 SV=1 - [POTEI_HUMAN]	285.01	0.0688	2	1	6	114	1075	121.2	6.21	8.36e-06	0.566273
P14618	Pyruvate kinase PKM OS=Homo sapiens GN=PKM PE=1 SV=4 - [KPYM_HUMAN]	1029.04	0.5913	2	28	28	189	531	57.9	7.84	1.24e-16	0.75209
P15153	Ras-related C3 botulinum toxin substrate 2 OS=Homo sapiens GN=RAC2 PE=1 SV=1 - [RAC2_HUMAN]	89.37	0.2135	3	4	4	14	192	21.4	7.61	1.76e-06	0.753036
P18669	Phosphoglycerate mutase 1 OS=Homo sapiens GN=PGAM1 PE=1 SV=2 - [PGAM1_HUMAN]	379.99	0.7362	3	12	12	57	254	28.8	7.18	1.13e-08	0.819956
P46940	Ras GTPase-activating-like protein IQGAP1 OS=Homo sapiens GN=IQGAP1 PE=1 SV=1 - [IQGA1_HUMAN]	344.98	0.0899	1	10	10	14	1657	189.1	6.48	0.00619771	0.822464
P60900	Proteasome subunit alpha type-6 OS=Homo sapiens GN=PSMA6 PE=1 SV=1 - [PSA6_HUMAN]	39.25	0.122	1	2	2	5	246	27.4	6.76	2.19e-07	0.7616
P68032	Actin, alpha cardiac muscle 1 OS=Homo sapiens GN=ACTC1 PE=1 SV=1 - [ACTC_HUMAN]	489.82	0.3156	4	1	12	405	377	42	5.39	0.000117222	0.611308
Q02817	Mucin-2 OS=Homo sapiens GN=MUC2 PE=1 SV=2 - [MUC2_HUMAN]	42.65	0.0033	1	1	2	7	5179	540	5.8	0.00859635	0.637
Q15833	Syntaxin-binding protein 2 OS=Homo sapiens GN=STXBP2 PE=1 SV=2 - [STXB2_HUMAN]	33.91	0.027	1	1	1	1	593	66.4	6.55	3.26e-17	0.745
Q53FA7	Quinone oxidoreductase PIG3 OS=Homo sapiens GN=TP53I3 PE=1 SV=2 - [QORX_HUMAN]	43.24	0.0211	1	1	1	3	332	35.5	7.17	0.000130132	0.78375
Q96QP1	Alpha-protein kinase 1 OS=Homo sapiens GN=ALPK1 PE=2 SV=3 - [ALPK1_HUMAN]	36.31	0.0169	2	1	2	3	1244	138.8	6.24	5.92e-16	0.803
P17174	Aspartate aminotransferase, cytoplasmic OS=Homo sapiens GN=GOT1 PE=1 SV=3 - [AATC_HUMAN]	21.63	0.0194	1	1	1	1	413	46.2	7.01	7.73e-15	0.829
P19961	Alpha-amylase 2B OS=Homo sapiens GN=AMY2B PE=1 SV=1 - [AMY2B_HUMAN]	1555.69	0.6947	1	2	33	8058	511	57.7	7.09	1.66e-06	0.781667
Q8IZT8	Heparan sulfate glucosamine 3-O-sulfotransferase 5 OS=Homo sapiens GN=HS3ST5 PE=1 SV=1 - [HS3S5_HUMAN]	39.29	0.0173	2	1	1	1	346	40.4	9.79	1.05e-16	0.735
