# Supplementary material for: iTRAQ-based quantitative analysis of age-specific variations in salivary proteome of caries-susceptible individuals
Source: J Transl Med. 2018 Oct 25;16:293. doi: 10.1186/s12967-018-1669-2 (PMC6202833; doi:10.1186/s12967-018-1669-2)
Supplement: Supplementary file 8 — Additional file 8. Category list of differentially expressed proteins commonly or uniquely detected in ACF vs ACS, ECF vs ECS, and ACS vs ECS after excluding proteins that overlapped with ACF vs ECF. [file 12967_2018_1669_MOESM8_ESM.xlsx]

## Sheet: 6
Accession	Description	Score	Coverage	# Proteins	# Unique Peptides	# Peptides	# PSMs	# AAs	MW [kDa]	calc. pI	ACFvsACSp_value	ACFvsACSratio	ECFvsECSp_vlaue	ECFvsECSratio
P06727	Apolipoprotein A-IV OS=Homo sapiens GN=APOA4 PE=1 SV=3 - [APOA4_HUMAN]	113.54	0.1136	1	4	4	8	396	45.4	5.38	0.0106154	0.826688	0.00287742	1.25831
P06733	Alpha-enolase OS=Homo sapiens GN=ENO1 PE=1 SV=2 - [ENOA_HUMAN]	1090.54	0.6613	3	23	23	427	434	47.1	7.39	0.0292394	1.47746	2.41e-17	0.828456
P23468	Receptor-type tyrosine-protein phosphatase delta OS=Homo sapiens GN=PTPRD PE=1 SV=2 - [PTPRD_HUMAN]	19.37	0.0115	1	1	1	15	1912	214.6	6.57	0.001524	1.22506	3.79e-10	0.447778
P60709	Actin, cytoplasmic 1 OS=Homo sapiens GN=ACTB PE=1 SV=1 - [ACTB_HUMAN]	973.83	0.5893	6	7	19	763	375	41.7	5.48	0.00490136	1.40054	2.37e-23	0.745954
P60953	Cell division control protein 42 homolog OS=Homo sapiens GN=CDC42 PE=1 SV=2 - [CDC42_HUMAN]	58.47	0.1466	1	2	2	5	191	21.2	6.55	0.0100836	1.3129	0.0331936	0.7371
P15515	Histatin-1 OS=Homo sapiens GN=HTN1 PE=1 SV=2 - [HIS1_HUMAN]	84.71	0.2807	1	1	1	59	57	7	9.13	0.00880414	1.38926	0.000123817	1.33645

## Sheet: 7-ACFvsACS&ECFvsECS&ACSvsECS
Accession	Description	Score	Coverage	# Proteins	# Unique Peptides	# Peptides	# PSMs	# AAs	MW [kDa]	calc. pI	ACFvsACSp_value	ACFvsACSratio	ECFvsECSp_value	ECFvsECSratio	ACSvsECSp_value	ACSvsECSratio
O43240	Kallikrein-10 OS=Homo sapiens GN=KLK10 PE=1 SV=3 - [KLK10_HUMAN]	25.09	0.0543	1	1	1	1	276	30.2	8.59	6.26e-17	2.3845	8.88e-17	0.8305	4.13e-16	0.7495
P05204	Non-histone chromosomal protein HMG-17 OS=Homo sapiens GN=HMGN2 PE=1 SV=3 - [HMGN2_HUMAN]	27.61	0.1333	1	1	1	5	90	9.4	9.99	0.021699	0.5579	0.000324163	1.2887	0.0326558	1.4128
P08729	Keratin, type II cytoskeletal 7 OS=Homo sapiens GN=KRT7 PE=1 SV=5 - [K2C7_HUMAN]	135.45	0.1066	4	1	6	15	469	51.4	5.48	4.46e-16	0.757	1.69e-16	1.8125	4.08e-16	1.3295
P09237	Matrilysin OS=Homo sapiens GN=MMP7 PE=1 SV=1 - [MMP7_HUMAN]	27.05	0.0262	1	1	1	1	267	29.7	7.91	1.13e-15	0.7235	3.36e-15	1.249	3.76e-16	2.4985
P22528	Cornifin-B OS=Homo sapiens GN=SPRR1B PE=1 SV=2 - [SPR1B_HUMAN]	35.08	0.191	1	1	1	1	89	9.9	8.48	3.21e-16	0.7925	7.61e-16	1.303	3.57e-17	1.997
Q13185	Chromobox protein homolog 3 OS=Homo sapiens GN=CBX3 PE=1 SV=4 - [CBX3_HUMAN]	25.3	0.0765	1	1	1	1	183	20.8	5.33	2.96e-16	1.285	8.21e-17	1.2375	4.5e-16	1.3945
Q8TDL5	BPI fold-containing family B member 1 OS=Homo sapiens GN=BPIFB1 PE=1 SV=1 - [BPIB1_HUMAN]	779.89	0.5351	3	20	20	172	484	52.4	7.23	0.000426746	1.88388	5.26e-35	2.01993	0.0039989	1.20585

## Sheet: 7-ACFvsACS&ACSvsECS
Accession	Description	Score	Coverage	# Proteins	# Unique Peptides	# Peptides	# PSMs	# AAs	MW [kDa]	calc. pI	ACFvsACSp_value	ACFvsACSratio	ACSvsECS.p_value	ACSvsECS.ratio
P06888	Ig lambda chain V-I region EPS OS=Homo sapiens PE=1 SV=1 - [LV109_HUMAN]	61.52	0.1468	1	1	2	7	109	11.4	9.29	1.01e-16	0.665	4.77e-16	1.5745
P16401	Histone H1.5 OS=Homo sapiens GN=HIST1H1B PE=1 SV=3 - [H15_HUMAN]	92.76	0.1195	1	1	3	8	226	22.6	10.92	0.000557385	0.546875	0.00257353	1.98988
P47755	F-actin-capping protein subunit alpha-2 OS=Homo sapiens GN=CAPZA2 PE=1 SV=3 - [CAZA2_HUMAN]	52.82	0.0874	1	1	2	4	286	32.9	5.85	0.000112921	0.6545	2.39e-16	1.4005
P50990	T-complex protein 1 subunit theta OS=Homo sapiens GN=CCT8 PE=1 SV=4 - [TCPQ_HUMAN]	28.02	0.0274	1	1	1	1	548	59.6	5.6	1.99e-16	0.6925	3.6e-17	1.7305
P55000	Secreted Ly-6/uPAR-related protein 1 OS=Homo sapiens GN=SLURP1 PE=1 SV=2 - [SLUR1_HUMAN]	28.41	0.068	1	1	1	1	103	11.2	5.33	3.65e-16	0.442	4.15e-16	2.2895
P80419	Ig heavy chain V-III region GAR OS=Homo sapiens PE=1 SV=1 - [HV322_HUMAN]	35.69	0.1356	4	1	2	2	118	13.1	4.81	2.25e-16	0.799	4.11e-16	1.6245
Q01082	Spectrin beta chain, non-erythrocytic 1 OS=Homo sapiens GN=SPTBN1 PE=1 SV=2 - [SPTB2_HUMAN]	38.17	0.0097	1	1	2	2	2364	274.4	5.57	8.79e-17	0.5275	4.11e-16	1.656

## Sheet: 10
Accession	Description	Score	Coverage	# Proteins	# Unique Peptides	# Peptides	# PSMs	# AAs	MW [kDa]	calc. pI	ACSvsECSp_value	ACSvsECSratgio	ECFvsECSp_value	ECFvsECSratgio
A0M8Q6	Ig lambda-7 chain C region OS=Homo sapiens GN=IGLC7 PE=4 SV=2 - [LAC7_HUMAN]	223.16	0.6981	1	2	7	510	106	11.3	8.28	0.00382716	2.1165	0.0361316	1.70893
P07910	Heterogeneous nuclear ribonucleoproteins C1/C2 OS=Homo sapiens GN=HNRNPC PE=1 SV=4 - [HNRPC_HUMAN]	22.78	0.0523	1	1	1	1	306	33.6	5.08	4.17e-16	1.3285	9.73e-17	1.2535
P09668	Pro-cathepsin H OS=Homo sapiens GN=CTSH PE=1 SV=4 - [CATH_HUMAN]	56.38	0.0627	1	2	2	2	335	37.4	8.07	0.0282517	1.4945	0.00810888	1.319
P0DJI8	Serum amyloid A-1 protein OS=Homo sapiens GN=SAA1 PE=1 SV=1 - [SAA1_HUMAN]	34.2	0.1639	1	1	1	1	122	13.5	6.79	2.39e-16	1.4005	7.28e-17	1.415
P17174	Aspartate aminotransferase, cytoplasmic OS=Homo sapiens GN=GOT1 PE=1 SV=3 - [AATC_HUMAN]	21.63	0.0194	1	1	1	1	413	46.2	7.01	3.63e-16	0.701	7.73e-15	0.829
P19961	Alpha-amylase 2B OS=Homo sapiens GN=AMY2B PE=1 SV=1 - [AMY2B_HUMAN]	1555.69	0.6947	1	2	33	8058	511	57.7	7.09	1.36e-07	1.23517	1.66e-06	0.781667
P35908	Keratin, type II cytoskeletal 2 epidermal OS=Homo sapiens GN=KRT2 PE=1 SV=2 - [K22E_HUMAN]	1187.21	0.6119	1	26	35	206	639	65.4	8	2.38e-21	1.53515	1.35e-07	1.4402
Q8IZT8	Heparan sulfate glucosamine 3-O-sulfotransferase 5 OS=Homo sapiens GN=HS3ST5 PE=1 SV=1 - [HS3S5_HUMAN]	39.29	0.0173	2	1	1	1	346	40.4	9.79	4.43e-16	0.544	1.05e-16	0.735
Q96QR1	Secretoglobin family 3A member 1 OS=Homo sapiens GN=SCGB3A1 PE=1 SV=2 - [SG3A1_HUMAN]	45.15	0.1827	1	1	1	7	104	10.1	8.32	0.00962675	1.46343	0.022221	1.90807
Q9GZZ8	Extracellular glycoprotein lacritin OS=Homo sapiens GN=LACRT PE=1 SV=1 - [LACRT_HUMAN]	145.51	0.2971	1	4	4	30	138	14.2	5.5	0.0407985	3.22167	0.00043285	2.8682

## Sheet: 20
Accession	Description	Score	Coverage	# Proteins	# Unique Peptides	# Peptides	# PSMs	# AAs	MW [kDa]	calc. pI	ACFvsACSp_value	ACFvsACSratio
O00754	Lysosomal alpha-mannosidase OS=Homo sapiens GN=MAN2B1 PE=1 SV=3 - [MA2B1_HUMAN]	27.99	0.0109	1	1	1	1	1011	113.7	7.28	1.41e-15	1.3285
O60218	Aldo-keto reductase family 1 member B10 OS=Homo sapiens GN=AKR1B10 PE=1 SV=2 - [AK1BA_HUMAN]	78.42	0.0949	1	3	3	3	316	36	7.84	0.000556462	1.3775
P00558	Phosphoglycerate kinase 1 OS=Homo sapiens GN=PGK1 PE=1 SV=3 - [PGK1_HUMAN]	749.78	0.6019	1	22	22	173	417	44.6	8.1	0.000430148	1.29317
P01612	Ig kappa chain V-I region Mev OS=Homo sapiens PE=1 SV=1 - [KV120_HUMAN]	64.72	0.1651	1	1	1	13	109	11.9	6.57	0.0304659	0.751462
P09211	Glutathione S-transferase P OS=Homo sapiens GN=GSTP1 PE=1 SV=2 - [GSTP1_HUMAN]	473.52	0.7	1	13	13	141	210	23.3	5.64	0.0296303	1.49465
P10643	Complement component C7 OS=Homo sapiens GN=C7 PE=1 SV=2 - [CO7_HUMAN]	55.03	0.0249	1	1	1	2	843	93.5	6.48	0.0100237	1.24125
P10644	cAMP-dependent protein kinase type I-alpha regulatory subunit OS=Homo sapiens GN=PRKAR1A PE=1 SV=1 - [KAP0_HUMAN]	25.71	0.0289	1	1	1	1	381	43	5.35	5.02e-16	0.656
P20618	Proteasome subunit beta type-1 OS=Homo sapiens GN=PSMB1 PE=1 SV=2 - [PSB1_HUMAN]	85.76	0.1784	1	3	3	5	241	26.5	8.13	0.00761487	0.6916
P23528	Cofilin-1 OS=Homo sapiens GN=CFL1 PE=1 SV=3 - [COF1_HUMAN]	347.44	0.6145	3	11	11	50	166	18.5	8.09	0.00867232	1.2906
P30041	Peroxiredoxin-6 OS=Homo sapiens GN=PRDX6 PE=1 SV=3 - [PRDX6_HUMAN]	237.34	0.4732	1	9	9	23	224	25	6.38	0.0319706	1.30287
P30740	Leukocyte elastase inhibitor OS=Homo sapiens GN=SERPINB1 PE=1 SV=1 - [ILEU_HUMAN]	700.87	0.504	4	20	20	139	379	42.7	6.28	0.000354404	1.34162
P31946	14-3-3 protein beta/alpha OS=Homo sapiens GN=YWHAB PE=1 SV=3 - [1433B_HUMAN]	387.76	0.4675	1	5	11	67	246	28.1	4.83	0.00750874	1.23789
P32119	Peroxiredoxin-2 OS=Homo sapiens GN=PRDX2 PE=1 SV=5 - [PRDX2_HUMAN]	221.19	0.3232	1	6	7	28	198	21.9	5.97	0.0253331	1.45805
P63104	14-3-3 protein zeta/delta OS=Homo sapiens GN=YWHAZ PE=1 SV=1 - [1433Z_HUMAN]	563.93	0.551	1	10	14	115	245	27.7	4.79	0.0429853	1.59259
P99999	Cytochrome c OS=Homo sapiens GN=CYCS PE=1 SV=2 - [CYC_HUMAN]	57.1	0.2476	1	3	3	3	105	11.7	9.57	0.0423716	1.51267
Q13401	Putative postmeiotic segregation increased 2-like protein 3 OS=Homo sapiens GN=PMS2P3 PE=5 SV=2 - [PM2P3_HUMAN]	21.04	0.0417	1	1	1	2	168	18.7	4.63	0.00750454	0.55475
Q14508	WAP four-disulfide core domain protein 2 OS=Homo sapiens GN=WFDC2 PE=1 SV=2 - [WFDC2_HUMAN]	99.19	0.3226	1	3	3	32	124	13	4.84	0.00907266	1.55492
Q14697	Neutral alpha-glucosidase AB OS=Homo sapiens GN=GANAB PE=1 SV=3 - [GANAB_HUMAN]	181.97	0.1208	1	8	8	12	944	106.8	6.14	0.00987791	1.22783
Q6ZVX7	F-box only protein 50 OS=Homo sapiens GN=NCCRP1 PE=1 SV=1 - [FBX50_HUMAN]	32.07	0.04	1	1	1	2	275	30.8	6.62	0.0281725	0.72425
Q9UBG3	Cornulin OS=Homo sapiens GN=CRNN PE=1 SV=1 - [CRNN_HUMAN]	240.26	0.1818	1	6	6	34	495	53.5	6.1	0.0256747	1.34032

## Sheet: 28
Accession	Description	Score	Coverage	# Proteins	# Unique Peptides	# Peptides	# PSMs	# AAs	MW [kDa]	calc. pI	ECFvsECSp_vlaue	ECFvsECSratio
O60234	Glia maturation factor gamma OS=Homo sapiens GN=GMFG PE=1 SV=1 - [GMFG_HUMAN]	70.01	0.2254	1	3	3	7	142	16.8	5.26	0.00408529	1.2205
O60235	Transmembrane protease serine 11D OS=Homo sapiens GN=TMPRSS11D PE=1 SV=1 - [TM11D_HUMAN]	77.94	0.1005	1	3	3	7	418	46.2	8.38	6.24e-05	0.763071
O75083	WD repeat-containing protein 1 OS=Homo sapiens GN=WDR1 PE=1 SV=4 - [WDR1_HUMAN]	291.95	0.2607	1	11	11	26	606	66.2	6.65	7.43e-05	0.829019
P01031	Complement C5 OS=Homo sapiens GN=C5 PE=1 SV=4 - [CO5_HUMAN]	25.1	0.0089	1	1	1	2	1676	188.2	6.52	0.000235182	1.36525
P02533	Keratin, type I cytoskeletal 14 OS=Homo sapiens GN=KRT14 PE=1 SV=4 - [K1C14_HUMAN]	349.95	0.2648	6	5	12	46	472	51.5	5.16	9.68e-12	1.4082
P04004	Vitronectin OS=Homo sapiens GN=VTN PE=1 SV=1 - [VTNC_HUMAN]	57.07	0.0523	1	2	2	5	478	54.3	5.8	0.000564759	1.2328
P06744	Glucose-6-phosphate isomerase OS=Homo sapiens GN=GPI PE=1 SV=4 - [G6PI_HUMAN]	911.62	0.5699	1	26	27	219	558	63.1	8.32	2.81e-15	0.791749
P07741	Adenine phosphoribosyltransferase OS=Homo sapiens GN=APRT PE=1 SV=2 - [APT_HUMAN]	53.28	0.1167	1	2	2	3	180	19.6	6.02	0.00368064	0.7505
P08185	Corticosteroid-binding globulin OS=Homo sapiens GN=SERPINA6 PE=1 SV=1 - [CBG_HUMAN]	55.44	0.0963	1	3	3	4	405	45.1	6.04	0.0492636	1.25513
P0C0L5	Complement C4-B OS=Homo sapiens GN=C4B PE=1 SV=2 - [CO4B_HUMAN]	895.51	0.2597	1	3	33	83	1744	192.6	7.27	0.000561042	1.27725
P0CG38	POTE ankyrin domain family member I OS=Homo sapiens GN=POTEI PE=3 SV=1 - [POTEI_HUMAN]	285.01	0.0688	2	1	6	114	1075	121.2	6.21	8.36e-06	0.566273
P13647	Keratin, type II cytoskeletal 5 OS=Homo sapiens GN=KRT5 PE=1 SV=3 - [K2C5_HUMAN]	508.78	0.2729	2	7	18	45	590	62.3	7.74	0.00470981	1.3055
P14618	Pyruvate kinase PKM OS=Homo sapiens GN=PKM PE=1 SV=4 - [KPYM_HUMAN]	1029.04	0.5913	2	28	28	189	531	57.9	7.84	1.24e-16	0.75209
P15153	Ras-related C3 botulinum toxin substrate 2 OS=Homo sapiens GN=RAC2 PE=1 SV=1 - [RAC2_HUMAN]	89.37	0.2135	3	4	4	14	192	21.4	7.61	1.76e-06	0.753036
P18669	Phosphoglycerate mutase 1 OS=Homo sapiens GN=PGAM1 PE=1 SV=2 - [PGAM1_HUMAN]	379.99	0.7362	3	12	12	57	254	28.8	7.18	1.13e-08	0.819956
P46940	Ras GTPase-activating-like protein IQGAP1 OS=Homo sapiens GN=IQGAP1 PE=1 SV=1 - [IQGA1_HUMAN]	344.98	0.0899	1	10	10	14	1657	189.1	6.48	0.00619771	0.822464
P49908	Selenoprotein P OS=Homo sapiens GN=SEPP1 PE=1 SV=3 - [SEPP1_HUMAN]	41.6	0.0551	1	2	2	3	381	43.2	7.87	0.0359164	1.201
P60900	Proteasome subunit alpha type-6 OS=Homo sapiens GN=PSMA6 PE=1 SV=1 - [PSA6_HUMAN]	39.25	0.122	1	2	2	5	246	27.4	6.76	2.19e-07	0.7616
P61956	Small ubiquitin-related modifier 2 OS=Homo sapiens GN=SUMO2 PE=1 SV=3 - [SUMO2_HUMAN]	32.14	0.1263	3	1	1	2	95	10.9	5.5	0.0275025	1.2955
P68032	Actin, alpha cardiac muscle 1 OS=Homo sapiens GN=ACTC1 PE=1 SV=1 - [ACTC_HUMAN]	489.82	0.3156	4	1	12	405	377	42	5.39	0.000117222	0.611308
Q02817	Mucin-2 OS=Homo sapiens GN=MUC2 PE=1 SV=2 - [MUC2_HUMAN]	42.65	0.0033	1	1	2	7	5179	540	5.8	0.00859635	0.637
Q04118	Basic salivary proline-rich protein 3 OS=Homo sapiens GN=PRB3 PE=1 SV=2 - [PRB3_HUMAN]	22.13	0.0324	1	1	1	4	309	31	10.8	0.0424758	1.2115
Q15833	Syntaxin-binding protein 2 OS=Homo sapiens GN=STXBP2 PE=1 SV=2 - [STXB2_HUMAN]	33.91	0.027	1	1	1	1	593	66.4	6.55	3.26e-17	0.745
Q53FA7	Quinone oxidoreductase PIG3 OS=Homo sapiens GN=TP53I3 PE=1 SV=2 - [QORX_HUMAN]	43.24	0.0211	1	1	1	3	332	35.5	7.17	0.000130132	0.78375
Q8N3R9	MAGUK p55 subfamily member 5 OS=Homo sapiens GN=MPP5 PE=1 SV=3 - [MPP5_HUMAN]	23.59	0.0104	1	1	1	5	675	77.2	6.14	4.29e-06	1.3466
Q96KK5	Histone H2A type 1-H OS=Homo sapiens GN=HIST1H2AH PE=1 SV=3 - [H2A1H_HUMAN]	62.62	0.2578	14	3	3	5	128	13.9	10.89	0.0242765	2.0636
Q96QP1	Alpha-protein kinase 1 OS=Homo sapiens GN=ALPK1 PE=2 SV=3 - [ALPK1_HUMAN]	36.31	0.0169	2	1	2	3	1244	138.8	6.24	5.92e-16	0.803
Q9NP55	BPI fold-containing family A member 1 OS=Homo sapiens GN=BPIFA1 PE=1 SV=1 - [BPIA1_HUMAN]	233.17	0.3438	1	6	6	21	256	26.7	5.76	0.0130176	2.79095

## Sheet: 24
Accession	Description	Score	Coverage	# Proteins	# Unique Peptides	# Peptides	# PSMs	# AAs	MW [kDa]	calc. pI	ACSvsECSp_value	ACSvsECSratgio
O75874	Isocitrate dehydrogenase [NADP] cytoplasmic OS=Homo sapiens GN=IDH1 PE=1 SV=2 - [IDHC_HUMAN]	170.97	0.1449	1	6	6	16	414	46.6	7.01	0.0394458	0.805312
O94819	Kelch repeat and BTB domain-containing protein 11 OS=Homo sapiens GN=KBTBD11 PE=1 SV=1 - [KBTBB_HUMAN]	10.88	0.0161	1	1	1	1	623	65.7	6.07	3.79e-16	1.211
P01617	Ig kappa chain V-II region TEW OS=Homo sapiens PE=1 SV=1 - [KV204_HUMAN]	113.94	0.3274	4	1	2	56	113	12.3	6	0.00108719	1.71152
P01624	Ig kappa chain V-III region POM OS=Homo sapiens PE=1 SV=1 - [KV306_HUMAN]	64.77	0.2477	2	1	2	18	109	11.9	8.94	4.58e-16	1.369
P01702	Ig lambda chain V-I region NIG-64 OS=Homo sapiens PE=1 SV=1 - [LV104_HUMAN]	81.18	0.1441	2	2	3	19	111	11.4	4.89	0.0243672	1.44772
P01743	Ig heavy chain V-I region HG3 OS=Homo sapiens PE=3 SV=1 - [HV102_HUMAN]	99.86	0.2821	1	2	3	20	117	12.9	8.92	0.0429373	1.23162
P06331	Ig heavy chain V-II region ARH-77 OS=Homo sapiens PE=4 SV=1 - [HV209_HUMAN]	114.98	0.1712	2	2	2	33	146	16.2	8.28	0.0178986	1.45014
P08123	Collagen alpha-2(I) chain OS=Homo sapiens GN=COL1A2 PE=1 SV=7 - [CO1A2_HUMAN]	24.29	0.0081	1	1	1	2	1366	129.2	8.95	0.015111	1.285
P08133	Annexin A6 OS=Homo sapiens GN=ANXA6 PE=1 SV=3 - [ANXA6_HUMAN]	122.33	0.0669	1	3	4	5	673	75.8	5.6	0.000557696	0.658833
P09467	Fructose-1,6-bisphosphatase 1 OS=Homo sapiens GN=FBP1 PE=1 SV=5 - [F16P1_HUMAN]	32.97	0.0473	1	1	1	1	338	36.8	6.99	1.59e-16	0.7315
P09960	Leukotriene A-4 hydrolase OS=Homo sapiens GN=LTA4H PE=1 SV=2 - [LKHA4_HUMAN]	970.13	0.5434	1	28	28	172	611	69.2	6.18	0.0269838	0.730307
P10909	Clusterin OS=Homo sapiens GN=CLU PE=1 SV=1 - [CLUS_HUMAN]	385.36	0.294	1	11	11	55	449	52.5	6.27	0.00144078	1.47159
P13645	Keratin, type I cytoskeletal 10 OS=Homo sapiens GN=KRT10 PE=1 SV=6 - [K1C10_HUMAN]	1176.37	0.5839	7	25	31	239	584	58.8	5.21	4.36e-38	1.56357
P20933	N(4)-(beta-N-acetylglucosaminyl)-L-asparaginase OS=Homo sapiens GN=AGA PE=1 SV=2 - [ASPG_HUMAN]	52.6	0.0723	1	2	2	2	346	37.2	6.28	0.0440703	1.31375
P24158	Myeloblastin OS=Homo sapiens GN=PRTN3 PE=1 SV=3 - [PRTN3_HUMAN]	163.3	0.207	1	4	4	64	256	27.8	8.35	0.0209515	0.528317
P31939	Bifunctional purine biosynthesis protein PURH OS=Homo sapiens GN=ATIC PE=1 SV=3 - [PUR9_HUMAN]	33.39	0.0253	1	1	1	1	592	64.6	6.71	4.11e-16	0.79
P52597	Heterogeneous nuclear ribonucleoprotein F OS=Homo sapiens GN=HNRNPF PE=1 SV=3 - [HNRPF_HUMAN]	31.07	0.041	1	1	1	1	415	45.6	5.58	5.53e-16	0.7875
P58546	Myotrophin OS=Homo sapiens GN=MTPN PE=1 SV=2 - [MTPN_HUMAN]	29.57	0.1441	1	1	1	1	118	12.9	5.52	5.01e-16	0.7595
Q06828	Fibromodulin OS=Homo sapiens GN=FMOD PE=1 SV=2 - [FMOD_HUMAN]	37.82	0.0984	1	2	2	4	376	43.2	6.04	0.00110509	1.292
Q07617	Sperm-associated antigen 1 OS=Homo sapiens GN=SPAG1 PE=1 SV=3 - [SPAG1_HUMAN]	31.62	0.0162	1	1	1	1	926	103.6	6.86	4.41e-16	1.641
Q6XQN6	Nicotinate phosphoribosyltransferase OS=Homo sapiens GN=NAPRT PE=1 SV=2 - [PNCB_HUMAN]	93.09	0.0985	1	5	5	6	538	57.5	5.68	0.0308779	0.709583
Q6YI46	Transmembrane protein 64 OS=Homo sapiens GN=TMEM64 PE=2 SV=2 - [TMM64_HUMAN]	16.98	0.0158	1	1	1	1	380	39.6	8.41	3.83e-16	0.62
Q9BWS9	Chitinase domain-containing protein 1 OS=Homo sapiens GN=CHID1 PE=1 SV=1 - [CHID1_HUMAN]	35.17	0.0789	1	2	2	2	393	44.9	8.63	0.0445281	1.79025
P08236	Beta-glucuronidase OS=Homo sapiens GN=GUSB PE=1 SV=2 - [BGLR_HUMAN]	26.12	0.0138	1	1	1	1	651	74.7	7.02	7.6e-17	0.6985
