# Supplementary material for: iTRAQ-based quantitative analysis of age-specific variations in salivary proteome of caries-susceptible individuals
Source: J Transl Med. 2018 Oct 25;16:293. doi: 10.1186/s12967-018-1669-2 (PMC6202833; doi:10.1186/s12967-018-1669-2)
Supplement: Supplementary file 9 — Additional file 9. Detailed information from GO analysis of differentially expressed proteins in ACF vs ACS, ECF vs ECS, ACF vs ECF, and ACS vs ECS. [file 12967_2018_1669_MOESM9_ESM.xls]

## Sheet: ACFvsACS GO summary
term,desc,p-value,# in background,# in different,protein involve,item
GO:0005833,hemoglobin complex,0.009879817,3,3,"P02042,P68871,P69905,",Cellular Component
GO:0014069,postsynaptic density,0.0463964,2,2,"P60709,P63104,",Cellular Component
GO:0032279,asymmetric synapse,0.0463964,2,2,"P60709,P63104,",Cellular Component
GO:0098984,neuron to neuron synapse,0.0463964,2,2,"P60709,P63104,",Cellular Component
GO:0099572,postsynaptic specialization,0.0463964,2,2,"P60709,P63104,",Cellular Component
GO:0005576,extracellular region,0.04738307,259,64,"P01133,Q6UX73,P03973,Q9NRJ3,P61626,P07900,P06888,P00747,P08185,Q96BQ1,P01604,P01042,P01760,P62805,P13987,Q14515,P01612,P01611,P02749,P15515,P01037,P02768,Q08380,A8K2U0,Q9UIV8,P60709,Q07654,Q96CG8,P01623,O76096,P06396,P30740,P04745,P80303,P02814,O75015,P23280,P62937,P02788,P09228,Q02817,P01781,P29508,P01023,P12273,P01036,P22079,Q8N4F0,Q9HC84,Q9Y6R…
GO:0060205,cytoplasmic vesicle lumen,0.06659348,25,9,"P01133,P00747,P01042,P02768,P02788,P01023,P59665,P68871,P69905,",Cellular Component
GO:0000786,nucleosome,0.07011041,5,3,"P16403,P16401,P62805,",Cellular Component
GO:0032993,protein-DNA complex,0.07011041,5,3,"P16403,P16401,P62805,",Cellular Component
GO:0044815,DNA packaging complex,0.07011041,5,3,"P16403,P16401,P62805,",Cellular Component
GO:0071682,endocytic vesicle lumen,0.07011041,5,3,"P02788,P68871,P69905,",Cellular Component
GO:0031983,vesicle lumen,0.0837547,26,9,"P01133,P00747,P01042,P02768,P02788,P01023,P59665,P68871,P69905,",Cellular Component
GO:0005694,chromosome,0.1065657,9,4,"P16403,P16401,P62805,P55072,",Cellular Component
GO:0044427,chromosomal part,0.1065657,9,4,"P16403,P16401,P62805,P55072,",Cellular Component
GO:0044445,cytosolic part,0.1185005,6,3,"P02042,P68871,P69905,",Cellular Component
GO:0031838,haptoglobin-hemoglobin complex,0.1194296,3,2,"P68871,P69905,",Cellular Component
GO:0098794,postsynapse,0.1194296,3,2,"P60709,P63104,",Cellular Component
GO:0000785,chromatin,0.1756517,7,3,"P16403,P16401,P62805,",Cellular Component
GO:0005796,Golgi lumen,0.1756517,7,3,"Q02817,Q9HC84,P59665,",Cellular Component
GO:0005819,spindle,0.2056026,4,2,"Q9UKK3,P60953,",Cellular Component
GO:0070486,leukocyte aggregation,0.009879817,3,3,"P16070,P06702,P05109,",Biological Process
GO:0006919,activation of cysteine-type endopeptidase activity involved in apoptotic process,0.009879817,3,3,"P55072,P06702,P05109,",Biological Process
GO:0042060,wound healing,0.02457257,58,19,"P01133,P00747,P08962,P01042,P13987,P02749,P23528,P16070,P02768,P60709,P06396,P60953,P63104,P62937,Q01518,P01023,P05109,P02042,P68871,",Biological Process
GO:0072378,"blood coagulation, fibrin clot formation",0.03325654,4,3,"P01042,P02749,P01023,",Biological Process
GO:1905114,cell surface receptor signaling pathway involved in cell-cell signaling,0.03325654,4,3,"P16070,Q96CG8,P60953,",Biological Process
GO:0010950,positive regulation of endopeptidase activity,0.03325654,4,3,"P55072,P06702,P05109,",Biological Process
GO:0007597,"blood coagulation, intrinsic pathway",0.03325654,4,3,"P01042,P02749,P01023,",Biological Process
GO:0010952,positive regulation of peptidase activity,0.03325654,4,3,"P55072,P06702,P05109,",Biological Process
GO:0043280,positive regulation of cysteine-type endopeptidase activity involved in apoptotic process,0.03325654,4,3,"P55072,P06702,P05109,",Biological Process
GO:0198738,cell-cell signaling by wnt,0.03325654,4,3,"P16070,Q96CG8,P60953,",Biological Process
GO:2001056,positive regulation of cysteine-type endopeptidase activity,0.03325654,4,3,"P55072,P06702,P05109,",Biological Process
GO:0016055,Wnt signaling pathway,0.03325654,4,3,"P16070,Q96CG8,P60953,",Biological Process
GO:0022409,positive regulation of cell-cell adhesion,0.04229886,7,4,"P13987,P16070,P60953,P00491,",Biological Process
GO:1903039,positive regulation of leukocyte cell-cell adhesion,0.04229886,7,4,"P13987,P16070,P60953,P00491,",Biological Process
GO:0006882,cellular zinc ion homeostasis,0.0463964,2,2,"P06702,P05109,",Biological Process
GO:0007088,regulation of mitotic nuclear division,0.0463964,2,2,"P01133,P60953,",Biological Process
GO:0070488,neutrophil aggregation,0.0463964,2,2,"P06702,P05109,",Biological Process
GO:0006626,protein targeting to mitochondrion,0.0463964,2,2,"P07900,P63104,",Biological Process
GO:0006109,regulation of carbohydrate metabolic process,0.0463964,2,2,"P01133,P18669,",Biological Process
GO:0055069,zinc ion homeostasis,0.0463964,2,2,"P06702,P05109,",Biological Process
GO:0004869,cysteine-type endopeptidase inhibitor activity,0.000859474,12,8,"P01042,P01037,P04080,O76096,P09228,P01036,P28325,P31025,",Molecular Function
GO:0005504,fatty acid binding,0.002087576,4,4,"Q01469,P02768,P06702,P05109,",Molecular Function
GO:0004866,endopeptidase inhibitor activity,0.002447151,38,16,"P03973,P08185,P01042,P01037,A8K2U0,Q9UIV8,P04080,O76096,P30740,P09228,P29508,P01023,P01036,P28325,Q14508,P31025,",Molecular Function
GO:0030414,peptidase inhibitor activity,0.002447151,38,16,"P03973,P08185,P01042,P01037,A8K2U0,Q9UIV8,P04080,O76096,P30740,P09228,P29508,P01023,P01036,P28325,Q14508,P31025,",Molecular Function
GO:0061135,endopeptidase regulator activity,0.002447151,38,16,"P03973,P08185,P01042,P01037,A8K2U0,Q9UIV8,P04080,O76096,P30740,P09228,P29508,P01023,P01036,P28325,Q14508,P31025,",Molecular Function
GO:0061134,peptidase regulator activity,0.004627067,40,16,"P03973,P08185,P01042,P01037,A8K2U0,Q9UIV8,P04080,O76096,P30740,P09228,P29508,P01023,P01036,P28325,Q14508,P31025,",Molecular Function
GO:0005344,oxygen transporter activity,0.009879817,3,3,"P02042,P68871,P69905,",Molecular Function
GO:0033293,monocarboxylic acid binding,0.02172035,6,4,"Q01469,P02768,P06702,P05109,",Molecular Function
GO:0030234,enzyme regulator activity,0.02546146,66,21,"P01133,P03973,P07900,P08185,P01042,P02749,P52566,P01037,A8K2U0,Q9UIV8,P04080,O76096,P30740,P50395,P09228,P29508,P01023,P01036,P28325,Q14508,P31025,",Molecular Function
GO:0019825,oxygen binding,0.03325654,4,3,"P02042,P68871,P69905,",Molecular Function
GO:0098772,molecular function regulator,0.03583869,68,21,"P01133,P03973,P07900,P08185,P01042,P02749,P52566,P01037,A8K2U0,Q9UIV8,P04080,O76096,P30740,P50395,P09228,P29508,P01023,P01036,P28325,Q14508,P31025,",Molecular Function
GO:0005506,iron ion binding,0.04229886,7,4,"P02788,P02042,P68871,P69905,",Molecular Function
GO:0036041,long-chain fatty acid binding,0.0463964,2,2,"P06702,P05109,",Molecular Function
GO:0035662,Toll-like receptor 4 binding,0.0463964,2,2,"P06702,P05109,",Molecular Function
GO:0043498,obsolete cell surface binding,0.0463964,2,2,"P00747,P02768,",Molecular Function
GO:0050542,icosanoid binding,0.0463964,2,2,"P06702,P05109,",Molecular Function
GO:0050544,arachidonic acid binding,0.0463964,2,2,"P06702,P05109,",Molecular Function
GO:0050543,icosatetraenoic acid binding,0.0463964,2,2,"P06702,P05109,",Molecular Function
GO:1901567,fatty acid derivative binding,0.0463964,2,2,"P06702,P05109,",Molecular Function
GO:0035325,Toll-like receptor binding,0.0463964,2,2,"P06702,P05109,",Molecular Function

## Sheet: ECFvsECS GO summary
term,desc,p-value,# in background,# in different,protein involve,Cellular Component
GO:0005576,extracellular region,7.89124E-07,259,42,"P68032,P04406,P60709,P14618,P06744,P06733,A8K2U0,P04114,P00738,P00751,P02774,P01019,P02768,P02788,P01857,P12273,P01009,P01011,P05155,Q07654,P01008,P02814,P01859,P02652,Q9HC84,P02763,P05109,P01861,Q96DR5,P25311,Q9Y6R7,P06702,Q8N4F0,Q96DA0,P68871,P80511,P05164,Q8TDL5,Q6P5S2,P69905,P61626,P11684,",Cellular Component
GO:0044421,extracellular region part,0.000117955,129,25,"P68032,P04406,P60709,P14618,P06744,P06733,A8K2U0,P04114,P00738,P02774,P01019,P02768,P01009,P05155,Q07654,P01008,P02814,P02652,P02763,P05109,P06702,P05164,Q8TDL5,P61626,P11684,",Cellular Component
GO:0071682,endocytic vesicle lumen,0.000444666,5,4,"P00738,P02788,P68871,P69905,",Cellular Component
GO:0031838,haptoglobin-hemoglobin complex,0.00099957,3,3,"P00738,P68871,P69905,",Cellular Component
GO:0031983,vesicle lumen,0.002459316,26,8,"P04114,P00738,P02768,P02788,P01009,P05155,P68871,P69905,",Cellular Component
GO:0005615,extracellular space,0.002631958,103,19,"P06744,A8K2U0,P04114,P00738,P02774,P01019,P02768,P01009,P05155,P01008,P02814,P02652,P02763,P05109,P06702,P05164,Q8TDL5,P61626,P11684,",Cellular Component
GO:0060205,cytoplasmic vesicle lumen,0.008499826,25,7,"P00738,P02768,P02788,P01009,P05155,P68871,P69905,",Cellular Component
GO:0044445,cytosolic part,0.01598103,6,3,"P06733,P68871,P69905,",Cellular Component
GO:0031982,vesicle,0.02247877,106,17,"P68032,P04406,P60709,P14618,P06733,P04114,P00738,P02768,P02788,P01009,P05155,Q07654,P02652,P68871,P05164,P69905,P11684,",Cellular Component
GO:0005833,hemoglobin complex,0.02856219,3,2,"P68871,P69905,",Cellular Component
GO:1903561,extracellular vesicle,0.03209996,25,6,"P68032,P04406,P60709,P14618,P06733,P02768,",Cellular Component
GO:0070062,extracellular exosome,0.03209996,25,6,"P68032,P04406,P60709,P14618,P06733,P02768,",Cellular Component
GO:0043230,extracellular organelle,0.03209996,25,6,"P68032,P04406,P60709,P14618,P06733,P02768,",Cellular Component
GO:0030139,endocytic vesicle,0.05167242,21,5,"P04114,P00738,P02788,P68871,P69905,",Cellular Component
GO:0042627,chylomicron,0.05341468,4,2,"P04114,P02652,",Cellular Component
GO:0044420,extracellular matrix component,0.08328629,5,2,"P02768,Q07654,",Cellular Component
GO:0034361,very-low-density lipoprotein particle,0.08328629,5,2,"P04114,P02652,",Cellular Component
GO:0034385,triglyceride-rich plasma lipoprotein particle,0.08328629,5,2,"P04114,P02652,",Cellular Component
GO:0035097,histone methyltransferase complex,0.1018711,1,1,"P60709,",Cellular Component
GO:0000015,phosphopyruvate hydratase complex,0.1018711,1,1,"P06733,",Cellular Component
GO:0006954,inflammatory response,5.86442E-05,47,14,"P00738,P00751,P01019,P01009,P01011,P05155,P01008,P02652,P02763,P05109,P06702,P80511,P61626,P11684,",Biological Process
GO:0034374,low-density lipoprotein particle remodeling,9.6193E-05,4,4,"P04114,P01019,P02652,P05164,",Biological Process
GO:0050729,positive regulation of inflammatory response,0.000444666,5,4,"P01019,P05109,P06702,P80511,",Biological Process
GO:0002526,acute inflammatory response,0.000696208,22,8,"P00738,P00751,P01009,P01011,P05155,P02652,P02763,P05109,",Biological Process
GO:0050727,regulation of inflammatory response,0.000984447,23,8,"P00751,P01019,P05155,P01008,P05109,P06702,P80511,P11684,",Biological Process
GO:0097006,regulation of plasma lipoprotein particle levels,0.001233487,6,4,"P04114,P01019,P02652,P05164,",Biological Process
GO:0034369,plasma lipoprotein particle remodeling,0.001233487,6,4,"P04114,P01019,P02652,P05164,",Biological Process
GO:0034367,macromolecular complex remodeling,0.001233487,6,4,"P04114,P01019,P02652,P05164,",Biological Process
GO:0034368,protein-lipid complex remodeling,0.001233487,6,4,"P04114,P01019,P02652,P05164,",Biological Process
GO:0071827,plasma lipoprotein particle organization,0.001233487,6,4,"P04114,P01019,P02652,P05164,",Biological Process
GO:0071825,protein-lipid complex subunit organization,0.001233487,6,4,"P04114,P01019,P02652,P05164,",Biological Process
GO:0051707,response to other organism,0.002012421,37,10,"P06733,P04114,P00738,P02788,P05109,P06702,P80511,P05164,P61626,P11684,",Biological Process
GO:0043207,response to external biotic stimulus,0.002012421,37,10,"P06733,P04114,P00738,P02788,P05109,P06702,P80511,P05164,P61626,P11684,",Biological Process
GO:0009607,response to biotic stimulus,0.002519359,38,10,"P06733,P04114,P00738,P02788,P05109,P06702,P80511,P05164,P61626,P11684,",Biological Process
GO:0009617,response to bacterium,0.003222328,27,8,"P04114,P00738,P02788,P05109,P06702,P80511,P61626,P11684,",Biological Process
GO:0098542,defense response to other organism,0.003846257,22,7,"P00738,P02788,P05109,P06702,P80511,P05164,P61626,",Biological Process
GO:0042742,defense response to bacterium,0.004270848,17,6,"P00738,P02788,P05109,P06702,P80511,P61626,",Biological Process
GO:0050832,defense response to fungus,0.004923713,8,4,"P05109,P06702,P80511,P05164,",Biological Process
GO:0046916,cellular transition metal ion homeostasis,0.004923713,8,4,"P00738,P02788,P05109,P06702,",Biological Process
GO:0009620,response to fungus,0.004923713,8,4,"P05109,P06702,P80511,P05164,",Biological Process
GO:0008289,lipid binding,0.000415196,31,10,"P06737,P04114,P02774,P02768,P02652,P05109,Q96DR5,P06702,Q8N4F0,Q8TDL5,",Molecular Function
GO:0050786,RAGE receptor binding,0.00099957,3,3,"P05109,P06702,P80511,",Molecular Function
GO:0008017,microtubule binding,0.00099957,3,3,"P04406,P05109,P06702,",Molecular Function
GO:0033293,monocarboxylic acid binding,0.001233487,6,4,"P06737,P02768,P05109,P06702,",Molecular Function
GO:0022892,substrate-specific transporter activity,0.001532554,10,5,"P04114,P02652,P25311,P68871,P69905,",Molecular Function
GO:0005215,transporter activity,0.002995663,16,6,"P04114,P02774,P02652,P25311,P68871,P69905,",Molecular Function
GO:0005504,fatty acid binding,0.003709702,4,3,"P02768,P05109,P06702,",Molecular Function
GO:0015631,tubulin binding,0.003709702,4,3,"P04406,P05109,P06702,",Molecular Function
GO:0043177,organic acid binding,0.008198654,9,4,"P06737,P02768,P05109,P06702,",Molecular Function
GO:0031406,carboxylic acid binding,0.008198654,9,4,"P06737,P02768,P05109,P06702,",Molecular Function
GO:0050544,arachidonic acid binding,0.01018711,2,2,"P05109,P06702,",Molecular Function
GO:0050543,icosatetraenoic acid binding,0.01018711,2,2,"P05109,P06702,",Molecular Function
GO:0035662,Toll-like receptor 4 binding,0.01018711,2,2,"P05109,P06702,",Molecular Function
GO:1901567,fatty acid derivative binding,0.01018711,2,2,"P05109,P06702,",Molecular Function
GO:0036041,long-chain fatty acid binding,0.01018711,2,2,"P05109,P06702,",Molecular Function
GO:0035325,Toll-like receptor binding,0.01018711,2,2,"P05109,P06702,",Molecular Function
GO:0050542,icosanoid binding,0.01018711,2,2,"P05109,P06702,",Molecular Function
GO:0004867,serine-type endopeptidase inhibitor activity,0.01356612,21,6,"A8K2U0,P01019,P01009,P01011,P05155,P01008,",Molecular Function
GO:0005496,steroid binding,0.01598103,6,3,"P06737,P02774,P02652,",Molecular Function
GO:0005506,iron ion binding,0.02597055,7,3,"P02788,P68871,P69905,",Molecular Function

## Sheet: ACSvsECS GO summary
term,desc,p-value,# in background,# in different,protein involve,item
GO:0005576,extracellular region,5.81372E-10,259,124,"P59665,P05109,P06702,P01857,P00738,P02647,P01859,P04406,P31151,P06744,P02790,P01023,P02679,P02768,P06396,P60709,P04114,P02671,P02749,P22894,P14618,P05089,P02675,P01024,P35579,P02787,P26038,P06733,P04075,Q6UX06,P14780,P02774,P08670,P01623,O75882,P01768,P19961,P10643,Q6UWP8,P01877,P01834,P36952,P06312,P01597,P01609,P01608,P04430,P01598,Q9UGM3,P0C…
GO:0044421,extracellular region part,0.001830431,129,60,"P59665,P05109,P06702,P00738,P02647,P04406,P06744,P02790,P01023,P02679,P02768,P06396,P60709,P04114,P02671,P02749,P22894,P14618,P05089,P02675,P01024,P35579,P26038,P06733,P04075,Q6UX06,P14780,P02774,P08670,O75882,P36952,Q9UGM3,Q15782,P07996,O43490,P27487,P13987,P05164,P07858,P02750,Q8N474,Q08380,Q16651,Q02818,Q07654,P22079,P28799,P80303,P01133…
GO:0031983,vesicle lumen,0.004986202,26,16,"P59665,P00738,P02647,P02790,P01023,P02679,P02768,P04114,P02671,P02675,P02787,P04075,P02788,P07996,P01133,P01033,",Cellular Component
GO:1903561,extracellular vesicle,0.009201399,25,15,"P04406,P01023,P02768,P06396,P60709,P14618,P01024,P35579,P26038,P06733,P04075,P08670,P07996,P27487,Q08380,",Cellular Component
GO:0060205,cytoplasmic vesicle lumen,0.009201399,25,15,"P59665,P00738,P02647,P02790,P01023,P02679,P02768,P02671,P02675,P02787,P04075,P02788,P07996,P01133,P01033,",Cellular Component
GO:0070062,extracellular exosome,0.009201399,25,15,"P04406,P01023,P02768,P06396,P60709,P14618,P01024,P35579,P26038,P06733,P04075,P08670,P07996,P27487,Q08380,",Cellular Component
GO:0043230,extracellular organelle,0.009201399,25,15,"P04406,P01023,P02768,P06396,P60709,P14618,P01024,P35579,P26038,P06733,P04075,P08670,P07996,P27487,Q08380,",Cellular Component
GO:0005615,extracellular space,0.01149476,103,47,"P59665,P05109,P06702,P00738,P02647,P06744,P02790,P01023,P02679,P02768,P06396,P04114,P02671,P02749,P22894,P05089,P02675,P01024,Q6UX06,P14780,P02774,O75882,P36952,Q15782,P07996,O43490,P13987,P05164,P07858,P02750,Q8N474,Q08380,Q16651,Q02818,P22079,P28799,P80303,P01133,P07339,O00391,Q9NRJ3,P61769,P02814,P01034,P07602,Q14515,P61626,",Cellular Component
GO:0005578,proteinaceous extracellular matrix,0.01228385,17,11,"P02768,P22894,P14780,Q9UGM3,Q8N474,Q08380,Q07654,P54108,P01033,P01034,Q14515,",Cellular Component
GO:0034774,secretory granule lumen,0.02002467,20,12,"P59665,P02647,P01023,P02679,P02768,P02671,P02675,P02787,P04075,P07996,P01133,P01033,",Cellular Component
GO:0031012,extracellular matrix,0.02002467,20,12,"P02768,P22894,P14780,Q9UGM3,P07996,Q8N474,Q08380,Q07654,P54108,P01033,P01034,Q14515,",Cellular Component
GO:0005577,fibrinogen complex,0.05620089,5,4,"P02679,P02671,P02675,P07996,",Cellular Component
GO:0044420,extracellular matrix component,0.05620089,5,4,"P02768,Q07654,P01033,P01034,",Cellular Component
GO:0030135,coated vesicle,0.05620089,5,4,"P04114,P61106,P09958,P61769,",Cellular Component
GO:0005796,Golgi lumen,0.05800364,7,5,"P59665,P09958,Q9HC84,Q9BRK5,Q8TAX7,",Cellular Component
GO:0030139,endocytic vesicle,0.08069498,21,11,"P00738,P02647,P02790,P31146,P04114,P61106,P02787,Q9UGM3,P02788,P27487,P61769,",Cellular Component
GO:0044433,cytoplasmic vesicle part,0.08946481,51,23,"P59665,P00738,P02647,P02790,P01023,P02679,P02768,P31146,P04114,P02671,P61106,P02675,P02787,P63104,P04075,Q9UGM3,P02788,P07996,P07858,P01133,P16870,P61769,P01033,",Cellular Component
GO:0099503,secretory vesicle,0.0917103,41,19,"P59665,P02647,P01023,P02679,P02768,P02671,P02675,P02787,P04075,Q9UGM3,P02788,P07996,P05164,Q07654,P01133,Q9GZZ8,P16870,P54108,P01033,",Cellular Component
GO:0030141,secretory granule,0.0917103,41,19,"P59665,P02647,P01023,P02679,P02768,P02671,P02675,P02787,P04075,Q9UGM3,P02788,P07996,P05164,Q07654,P01133,Q9GZZ8,P16870,P54108,P01033,",Cellular Component
GO:0009897,external side of plasma membrane,0.09925788,10,6,"P02679,P02671,P02675,P07996,P13987,P61769,",Cellular Component
GO:0051607,defense response to virus,0.001906297,6,6,"P59665,Q9ULZ3,Q9BRZ2,Q9UGM3,Q13217,P61769,",Biological Process
GO:0006959,humoral immune response,0.004365056,67,34,"P01857,P01859,P06744,P02790,P01023,P01024,P01623,P01768,P10643,P01834,P06312,P01597,P01609,P01608,P04430,P01598,Q9UGM3,P0CG05,P01742,P01766,P01717,P02788,P04264,P01762,P01760,P01701,P13987,P04433,P80748,P01612,P01611,P01781,A0M8Q6,P01613,",Biological Process
GO:0002252,immune effector process,0.005620998,90,43,"P59665,P01857,P02647,P01859,P02790,P01023,Q9ULZ3,P60709,P59998,P13796,P01024,P63104,P01623,P01768,P10643,P01834,P06312,P01597,Q9BRZ2,P01609,P01608,P04430,P01598,Q9UGM3,P0CG05,P01742,P01766,P01717,P04264,P01762,P01760,P01701,P13987,P05164,P04433,P80748,P01612,P01611,P01781,A0M8Q6,P01613,Q13217,P61769,",Biological Process
GO:0098542,defense response to other organism,0.005701287,22,14,"P59665,P05109,P06702,P00738,P31151,Q9ULZ3,Q9BRZ2,Q9UGM3,P02788,P05164,Q13217,P61769,P15515,P61626,",Biological Process
GO:0050678,regulation of epithelial cell proliferation,0.01161544,9,7,"P02749,P05089,P36952,P07996,Q8N474,P28799,Q9GZZ8,",Biological Process
GO:0022617,extracellular matrix disassembly,0.01268316,11,8,"P22894,P14780,P27487,P09958,P07858,P07339,P01033,P01034,",Biological Process
GO:0031330,negative regulation of cellular catabolic process,0.01561318,4,4,"P00738,P09958,P01033,P01034,",Biological Process
GO:0019321,pentose metabolic process,0.01561318,4,4,"P52209,P37837,P29401,P11413,",Biological Process
GO:0002819,regulation of adaptive immune response,0.01561318,4,4,"P02790,Q9ULZ3,P01024,P61769,",Biological Process
GO:0006914,autophagy,0.01561318,4,4,"P05109,P06702,Q99497,P07339,",Biological Process
GO:0002821,positive regulation of adaptive immune response,0.01561318,4,4,"P02790,Q9ULZ3,P01024,P61769,",Biological Process
GO:0019322,pentose biosynthetic process,0.01561318,4,4,"P52209,P37837,P29401,P11413,",Biological Process
GO:0001935,endothelial cell proliferation,0.01561318,4,4,"P02647,P02749,P05089,P07996,",Biological Process
GO:0072376,protein activation cascade,0.02089357,65,31,"P01857,P01859,P01023,P02749,P01024,P01623,P01768,P10643,P01834,P06312,P01597,P01609,P01608,P04430,P01598,P0CG05,P01742,P01766,P01717,P04264,P01762,P01760,P01701,P13987,P04433,P80748,P01612,P01611,P01781,A0M8Q6,P01613,",Biological Process
GO:0006956,complement activation,0.02371256,63,30,"P01857,P01859,P01023,P01024,P01623,P01768,P10643,P01834,P06312,P01597,P01609,P01608,P04430,P01598,P0CG05,P01742,P01766,P01717,P04264,P01762,P01760,P01701,P13987,P04433,P80748,P01612,P01611,P01781,A0M8Q6,P01613,",Biological Process
GO:0002250,adaptive immune response,0.02371256,63,30,"P01857,P01859,P02790,Q9ULZ3,P01024,P01623,P01768,P10643,P01834,P06312,P01597,P01609,P01608,P04430,P01598,P0CG05,P01742,P01766,P01717,P01762,P01760,P01701,P04433,P80748,P01612,P01611,P01781,A0M8Q6,P01613,P61769,",Biological Process
GO:0046916,cellular transition metal ion homeostasis,0.02640266,8,6,"P05109,P06702,P00738,P02790,P02787,P02788,",Biological Process
GO:0050673,epithelial cell proliferation,0.02653947,12,8,"P02647,P02749,P05089,P36952,P07996,Q8N474,P28799,Q9GZZ8,",Biological Process
GO:0002460,adaptive immune response based on somatic recombination of immune receptors built from immunoglobulin superfamily domains,0.02689182,61,29,"P01857,P01859,P02790,P01024,P01623,P01768,P10643,P01834,P06312,P01597,P01609,P01608,P04430,P01598,P0CG05,P01742,P01766,P01717,P01762,P01760,P01701,P04433,P80748,P01612,P01611,P01781,A0M8Q6,P01613,P61769,",Biological Process
GO:0006952,defense response,0.03015044,150,63,"P59665,P05109,P06702,P01857,P00738,P02647,P01859,P04406,P31151,P02790,P01023,Q9ULZ3,P31146,P60709,P59998,P01024,P09960,P63104,Q99497,P01623,O75882,P01768,P10643,P01834,P06312,P01597,Q9BRZ2,P01609,P01608,P04430,P01598,Q9UGM3,P0CG05,P01742,P01766,P01717,P02788,P04264,P01762,P01760,P01701,P07996,P13987,P05164,P04433,P07858,P80748,P01612,P01611,P01011,P0…
GO:0003823,antigen binding,0.004244619,55,29,"P01857,P01859,P01623,P01768,P01877,P01834,P06312,P01597,P01609,P01608,P04430,P01598,P0CG05,P01742,P01766,P01717,P01762,P01760,P01701,P01876,P01591,P04433,P01871,P80748,P01612,P01611,P01781,A0M8Q6,P01613,",Molecular Function
GO:0043499,obsolete eukaryotic cell surface binding,0.005466249,5,5,"P02679,P02671,P02749,P02675,P07996,",Molecular Function
GO:0015631,tubulin binding,0.01561318,4,4,"P05109,P06702,P04406,P04075,",Molecular Function
GO:0042802,identical protein binding,0.03227975,21,12,"P31949,P29401,P06737,Q9ULZ3,P31146,P04040,P35579,Q99497,P04075,O75223,P07996,Q9BRK5,",Molecular Function
GO:0008017,microtubule binding,0.04442321,3,3,"P05109,P06702,P04406,",Molecular Function
GO:0048037,cofactor binding,0.04823686,13,8,"P52209,P04406,P29401,P06737,P02768,P00390,P04040,P11413,",Molecular Function
obsolete_molecular_function,obsolete_molecular_function,0.05239332,11,7,"P02679,P02768,P02671,P02749,P02675,Q9UGM3,P07996,",Molecular Function
GO:0050661,NADP binding,0.05800364,7,5,"P52209,P04406,P00390,P04040,P11413,",Molecular Function
GO:0008237,metallopeptidase activity,0.110672,8,5,"P22894,P09960,P14780,O75976,P16870,",Molecular Function
GO:0033293,monocarboxylic acid binding,0.1220707,6,4,"P05109,P06702,P06737,P02768,",Molecular Function
GO:0030898,actin-dependent ATPase activity,0.1259096,2,2,"P60660,P35579,",Molecular Function
GO:0004222,metalloendopeptidase activity,0.1259096,2,2,"P22894,P14780,",Molecular Function
GO:0001540,beta-amyloid binding,0.1259096,2,2,"P02647,P01034,",Molecular Function
GO:0004181,metallocarboxypeptidase activity,0.1259096,2,2,"O75976,P16870,",Molecular Function
GO:0035662,Toll-like receptor 4 binding,0.1259096,2,2,"P05109,P06702,",Molecular Function
GO:0050544,arachidonic acid binding,0.1259096,2,2,"P05109,P06702,",Molecular Function
GO:0035325,Toll-like receptor binding,0.1259096,2,2,"P05109,P06702,",Molecular Function
GO:0016744,"transferase activity, transferring aldehyde or ketonic groups",0.1259096,2,2,"P37837,P29401,",Molecular Function
GO:0050543,icosatetraenoic acid binding,0.1259096,2,2,"P05109,P06702,",Molecular Function
GO:0048306,calcium-dependent protein binding,0.1259096,2,2,"P31949,Q9UGM3,",Molecular Function

## Sheet: ACFvsECF GO summary
term,desc,p-value,# in background,# in different,protein involve,item
GO:0005576,extracellular region,3.1328E-10,259,144,"O76096,P11684,P02652,P06702,P01857,P00738,P02647,P05109,P01031,P08185,P49913,P80511,P01860,P02763,P02671,P05155,P02679,P02790,P01859,P04114,P02768,P01861,P01023,P01042,P08246,Q6P4A8,P02675,P02774,P0C0L5,P25774,P35579,P02787,P14780,P22894,P01024,P00450,P27797,P04406,Q6UX06,P26038,P01009,P21333,P01824,P13489,P01619,P01598,Q6UWP8,P15941,P0CG05,Q9UH…
GO:0044421,extracellular region part,0.002516925,129,69,"P11684,P02652,P06702,P00738,P02647,P05109,P01031,P08185,P02763,P02671,P05155,P02679,P02790,P04114,P02768,P01023,P01042,P02675,P02774,P0C0L5,P35579,P14780,P22894,P01024,P00450,P27797,P04406,Q6UX06,P26038,P01009,P21333,P13489,Q9UHA7,Q9NRJ3,O75882,P21128,P58499,P02750,P13646,P18510,P07858,P27487,P07339,A8K2U0,P36952,O43490,P08571,Q9UGM3,Q8N474…
GO:0005578,proteinaceous extracellular matrix,0.004295417,17,13,"P02768,P14780,P22894,P27797,P01009,Q9UGM3,Q8N474,Q07654,P54108,Q14515,Q08380,P01033,P01034,",Cellular Component
GO:0005615,extracellular space,0.004698915,103,56,"P11684,P02652,P06702,P00738,P02647,P05109,P01031,P08185,P02763,P02671,P05155,P02679,P02790,P04114,P02768,P01023,P01042,P02675,P02774,P0C0L5,P14780,P22894,P01024,P00450,P27797,Q6UX06,P01009,Q9UHA7,Q9NRJ3,O75882,P21128,P58499,P02750,P18510,P07858,P07339,A8K2U0,P36952,O43490,P08571,Q8N474,O00391,P28799,Q15782,Q02818,Q16651,P07602,Q14515,Q08380,P6176…
GO:0043202,lysosomal lumen,0.009053472,11,9,"P02774,P25774,P06865,P10619,P07858,P07339,O14773,P54802,P07602,",Cellular Component
GO:0071682,endocytic vesicle lumen,0.01366971,5,5,"P00738,P02790,P02788,P69905,P68871,",Cellular Component
GO:0031983,vesicle lumen,0.0139237,26,17,"P00738,P02647,P02671,P05155,P02679,P02790,P04114,P02768,P01023,P01042,P02675,P02787,P01009,P02788,P69905,P68871,P01033,",Cellular Component
GO:0030139,endocytic vesicle,0.02046129,21,14,"P00738,P02647,P02790,P04114,P02787,P61026,P51149,P31146,P27487,Q9UGM3,P02788,P69905,P68871,P61769,",Cellular Component
GO:0060205,cytoplasmic vesicle lumen,0.02259124,25,16,"P00738,P02647,P02671,P05155,P02679,P02790,P02768,P01023,P01042,P02675,P02787,P01009,P02788,P69905,P68871,P01033,",Cellular Component
GO:0005775,vacuolar lumen,0.02280178,12,9,"P02774,P25774,P06865,P10619,P07858,P07339,O14773,P54802,P07602,",Cellular Component
GO:0031904,endosome lumen,0.03244006,4,4,"P04114,P25774,P07858,P61769,",Cellular Component
GO:0031012,extracellular matrix,0.03375448,20,13,"P02768,P14780,P22894,P27797,P01009,Q9UGM3,Q8N474,Q07654,P54108,Q14515,Q08380,P01033,P01034,",Cellular Component
GO:0044433,cytoplasmic vesicle part,0.04277967,51,28,"P00738,P02647,P02671,P05155,P02679,P02790,P04114,P02768,P01023,P01042,P02675,P25774,P02787,P61026,P51149,P31146,P01009,P27348,P07858,P08571,Q9UGM3,P02788,P16870,P69905,P19021,P68871,P61769,P01033,",Cellular Component
GO:0044437,vacuolar part,0.0503404,15,10,"P02774,P25774,P51149,P06865,P10619,P07858,P07339,O14773,P54802,P07602,",Cellular Component
GO:0005794,Golgi apparatus,0.07329675,36,20,"P61026,P51149,P27797,P21333,O15144,P04040,P15941,Q8WVQ1,O00391,Q9HC84,P09958,Q8NBJ4,Q02818,P16870,P19021,P07602,P61769,O43286,P80303,Q8TAX7,",Cellular Component
GO:0031838,haptoglobin-hemoglobin complex,0.07676411,3,3,"P00738,P69905,P68871,",Cellular Component
GO:0031982,vesicle,0.08011628,106,52,"P11684,P02652,P00738,P02647,P02671,P05155,P02679,P02790,P04114,P02768,P01023,P01042,P08246,P02675,P25774,P35579,P02787,P01024,P61026,P51149,P27797,P40121,P04406,P31146,P26038,P01009,P27348,P21333,O15144,P13646,P18510,P07858,P27487,P07339,P08571,Q9UGM3,P02788,O00560,O14773,P29508,P09958,P23284,P16870,Q07654,P69905,P19021,P68871,P54108,Q08380,P61769,P01033,P010…
GO:0030141,secretory granule,0.0924206,41,22,"P11684,P02647,P02671,P05155,P02679,P02768,P01023,P01042,P08246,P02675,P02787,P61026,P51149,P27797,P01009,Q9UGM3,P02788,P16870,Q07654,P19021,P54108,P01033,",Cellular Component
GO:0099503,secretory vesicle,0.0924206,41,22,"P11684,P02647,P02671,P05155,P02679,P02768,P01023,P01042,P08246,P02675,P02787,P61026,P51149,P27797,P01009,Q9UGM3,P02788,P16870,Q07654,P19021,P54108,P01033,",Cellular Component
GO:0016020,membrane,0.09683627,217,100,"P06702,P01857,P50552,P02647,P05109,P01031,P80511,P01860,P02671,P02679,P01859,P04114,P01861,P15531,P01042,O00299,P02675,P80723,P0C0L5,P25774,P35579,P02787,P01024,P61026,P51149,Q01518,P27797,P40121,P04406,P31146,P47756,P30520,P26038,P13796,P27348,P06737,P21333,P52790,O15144,P01824,P04040,Q9UPX6,P01619,P01598,P15941,P0CG05,P01609,O75882,P01762,P06865,P21128,P0…
GO:0022617,extracellular matrix disassembly,0.001192515,11,10,"P08246,P14780,P22894,P07858,P27487,P07339,P12109,P09958,P01033,P01034,",Biological Process
GO:0030574,collagen catabolic process,0.005697239,9,8,"P08246,P14780,P22894,P07858,P07339,P12109,P09958,P01034,",Biological Process
GO:0009895,negative regulation of catabolic process,0.005743577,6,6,"P02652,P00738,P21333,P09958,P01033,P01034,",Biological Process
GO:0046916,cellular transition metal ion homeostasis,0.01221404,8,7,"P06702,P00738,P05109,P02790,P02787,P00450,P02788,",Biological Process
GO:0044243,multicellular organismal catabolic process,0.01799907,10,8,"P08246,P14780,P22894,P07858,P07339,P12109,P09958,P01034,",Biological Process
GO:0007033,vacuole organization,0.0257675,7,6,"P51149,P31146,P06865,P07339,O14773,P54802,",Biological Process
GO:0044708,single-organism behavior,0.0257675,7,6,"P02768,Q99497,P06865,P18510,P04080,P01034,",Biological Process
GO:0030198,extracellular matrix organization,0.03200597,18,12,"P08246,P14780,P22894,P07858,P27487,P07339,P36952,P12109,P09958,P23284,P01033,P01034,",Biological Process
GO:0043062,extracellular structure organization,0.03200597,18,12,"P08246,P14780,P22894,P07858,P27487,P07339,P36952,P12109,P09958,P23284,P01033,P01034,",Biological Process
GO:0042177,negative regulation of protein catabolic process,0.03244006,4,4,"P21333,P09958,P01033,P01034,",Biological Process
GO:0031330,negative regulation of cellular catabolic process,0.03244006,4,4,"P00738,P09958,P01033,P01034,",Biological Process
GO:0000041,transition metal ion transport,0.03244006,4,4,"P02787,P00450,P02788,P20061,",Biological Process
GO:0006914,autophagy,0.03244006,4,4,"P06702,P05109,Q99497,P07339,",Biological Process
GO:0055076,transition metal ion homeostasis,0.03502282,9,7,"P06702,P00738,P05109,P02790,P02787,P00450,P02788,",Biological Process
GO:0032963,collagen metabolic process,0.04185401,11,8,"P08246,P14780,P22894,P07858,P07339,P12109,P09958,P01034,",Biological Process
GO:0044259,multicellular organismal macromolecule metabolic process,0.04185401,11,8,"P08246,P14780,P22894,P07858,P07339,P12109,P09958,P01034,",Biological Process
GO:0080171,lytic vacuole organization,0.05330039,6,5,"P51149,P31146,P06865,O14773,P54802,",Biological Process
GO:0006879,cellular iron ion homeostasis,0.05330039,6,5,"P00738,P02790,P02787,P00450,P02788,",Biological Process
GO:0007040,lysosome organization,0.05330039,6,5,"P51149,P31146,P06865,O14773,P54802,",Biological Process
GO:0031640,killing of cells of other organism,0.05330039,6,5,"P49913,P80511,P02768,P15515,P15516,",Biological Process
GO:0030414,peptidase inhibitor activity,0.006492003,38,24,"O76096,P01031,P08185,P05155,P01023,P01042,P0C0L5,P01024,P01009,P01011,A8K2U0,P36952,Q99574,P04080,P31025,P29508,P09958,P09228,P01037,P01033,P03973,P01034,P28325,P01036,",Molecular Function
GO:0004866,endopeptidase inhibitor activity,0.006492003,38,24,"O76096,P01031,P08185,P05155,P01023,P01042,P0C0L5,P01024,P01009,P01011,A8K2U0,P36952,Q99574,P04080,P31025,P29508,P09958,P09228,P01037,P01033,P03973,P01034,P28325,P01036,",Molecular Function
GO:0061135,endopeptidase regulator activity,0.006492003,38,24,"O76096,P01031,P08185,P05155,P01023,P01042,P0C0L5,P01024,P01009,P01011,A8K2U0,P36952,Q99574,P04080,P31025,P29508,P09958,P09228,P01037,P01033,P03973,P01034,P28325,P01036,",Molecular Function
GO:0004857,enzyme inhibitor activity,0.01035707,51,30,"O76096,P11684,P02652,P02647,P01031,P08185,P05155,O60234,P01023,P01042,P0C0L5,P01024,P01009,P13489,P01011,A8K2U0,P36952,Q99574,P04080,P31025,P29508,P09958,P09228,P01037,P10523,P01033,P03973,P01034,P28325,P01036,",Molecular Function
GO:0061134,peptidase regulator activity,0.01603972,40,24,"O76096,P01031,P08185,P05155,P01023,P01042,P0C0L5,P01024,P01009,P01011,A8K2U0,P36952,Q99574,P04080,P31025,P29508,P09958,P09228,P01037,P01033,P03973,P01034,P28325,P01036,",Molecular Function
GO:0033218,amide binding,0.01799907,10,8,"P02647,P27797,P15328,O14773,P09958,P23284,P45877,P01034,",Molecular Function
GO:0003823,antigen binding,0.02088971,55,31,"P01857,P01860,P01859,P01861,P01824,P01619,P01598,P0CG05,P01609,P23083,P01762,P06312,P01701,P01742,P01617,P01623,P01611,P01767,P01768,P01834,P04433,P01877,P80748,P01591,P01613,P01700,P01708,P01876,P01781,P01765,P01871,",Molecular Function
GO:0004869,cysteine-type endopeptidase inhibitor activity,0.02280178,12,9,"O76096,P01042,P04080,P31025,P09228,P01037,P01034,P28325,P01036,",Molecular Function
GO:0042277,peptide binding,0.03502282,9,7,"P02647,P27797,O14773,P09958,P23284,P45877,P01034,",Molecular Function
GO:0005496,steroid binding,0.05330039,6,5,"P02652,P02647,P08185,P02774,P06737,",Molecular Function
GO:0005126,cytokine receptor binding,0.05330039,6,5,"P01031,Q9UHA7,Q9NRJ3,P18510,O00560,",Molecular Function
GO:0022892,substrate-specific transporter activity,0.07474491,10,7,"P02652,P02647,P04114,O00299,P69905,P68871,P25311,",Molecular Function
GO:0050786,RAGE receptor binding,0.07676411,3,3,"P06702,P05109,P80511,",Molecular Function
GO:0008017,microtubule binding,0.07676411,3,3,"P06702,P05109,P04406,",Molecular Function
GO:0003690,double-stranded DNA binding,0.07676411,3,3,"P15531,O14979,P15941,",Molecular Function
GO:0005215,transporter activity,0.08477578,16,10,"P02652,P02647,P02790,P04114,O00299,P61970,P02774,P69905,P68871,P25311,",Molecular Function
GO:0019838,growth factor binding,0.1075215,5,4,"P01023,P18510,P12109,P09958,",Molecular Function
GO:0008289,lipid binding,0.1089826,31,17,"P02652,P06702,P02647,P05109,P08185,P04114,P02768,P02774,P07737,P28070,P06737,P55072,P08571,P55058,P07602,Q8N4F0,Q96DR5,",Molecular Function
GO:0005506,iron ion binding,0.1221326,7,5,"P02787,P27797,P02788,P69905,P68871,",Molecular Function
GO:0043177,organic acid binding,0.129238,9,6,"P06702,P05109,P02768,P06737,P15328,P19021,",Molecular Function
