# Supplementary material for: iTRAQ-based quantitative analysis of age-specific variations in salivary proteome of caries-susceptible individuals
Source: J Transl Med. 2018 Oct 25;16:293. doi: 10.1186/s12967-018-1669-2 (PMC6202833; doi:10.1186/s12967-018-1669-2)
Supplement: Supplementary file 10 — Additional file 10. Category list of pathways involved by differentially expressed proteins in four comparison groups. [file 12967_2018_1669_MOESM10_ESM.xls]

## Sheet: ACFvsACS KEGG
Pathway_acc,Pathway_Name,P-value
hsa04970,Salivary secretion,0.000752066
hsa05110,Vibrio cholerae infection,0.009879817
hsa04060,Cytokine-cytokine receptor interaction,0.0463964
hsa04722,Neurotrophin signaling pathway,0.1185005
hsa05410,Hypertrophic cardiomyopathy (HCM),0.1194296
hsa05214,Glioma,0.1194296
hsa04912,GnRH signaling pathway,0.1194296
hsa05414,Dilated cardiomyopathy,0.1194296
hsa05215,Prostate cancer,0.1194296
hsa05212,Pancreatic cancer,0.1194296
hsa04014,Ras signaling pathway,0.1756517
hsa05143,African trypanosomiasis,0.2056026
hsa05144,Malaria,0.2056026
hsa05160,Hepatitis C,0.2162162
hsa05120,Epithelial cell signaling in Helicobacter pylori infection,0.2162162
hsa00260,"Glycine, serine and threonine metabolism",0.2162162
hsa04012,ErbB signaling pathway,0.2162162
hsa04932,Non-alcoholic fatty liver disease (NAFLD),0.2162162
hsa04919,Thyroid hormone signaling pathway,0.2162162
hsa00562,Inositol phosphate metabolism,0.2162162
hsa04080,Neuroactive ligand-receptor interaction,0.2162162
hsa03410,Base excision repair,0.2162162
hsa05211,Renal cell carcinoma,0.2162162
hsa05223,Non-small cell lung cancer,0.2162162
hsa04360,Axon guidance,0.2959307
hsa04261,Adrenergic signaling in cardiomyocytes,0.2959307
hsa04640,Hematopoietic cell lineage,0.2959307
hsa04062,Chemokine signaling pathway,0.2959307
hsa05205,Proteoglycans in cancer,0.3024269
hsa01230,Biosynthesis of amino acids,0.3024269
hsa05131,Shigellosis,0.3046389
hsa04666,Fc gamma R-mediated phagocytosis,0.3046389
hsa05146,Amoebiasis,0.3577879
hsa05203,Viral carcinogenesis,0.3577879
hsa04015,Rap1 signaling pathway,0.3577879
hsa05200,Pathways in cancer,0.3713627
hsa04915,Estrogen signaling pathway,0.3846458
hsa04010,MAPK signaling pathway,0.3846458
hsa05164,Influenza A,0.3846458
hsa04921,Oxytocin signaling pathway,0.3846458
hsa05034,Alcoholism,0.3846458
hsa04971,Gastric acid secretion,0.3846458
hsa04660,T cell receptor signaling pathway,0.386036
hsa04370,VEGF signaling pathway,0.386036
hsa05213,Endometrial cancer,0.386036
hsa05218,Melanoma,0.386036
hsa05031,Amphetamine addiction,0.386036
hsa00910,Nitrogen metabolism,0.386036
hsa04744,Phototransduction,0.386036
hsa04672,Intestinal immune network for IgA production,0.386036
hsa04020,Calcium signaling pathway,0.386036
hsa00360,Phenylalanine metabolism,0.386036
hsa04621,NOD-like receptor signaling pathway,0.386036
hsa04914,Progesterone-mediated oocyte maturation,0.386036
hsa04070,Phosphatidylinositol signaling system,0.386036
hsa04720,Long-term potentiation,0.386036
hsa04750,Inflammatory mediator regulation of TRP channels,0.386036
hsa04260,Cardiac muscle contraction,0.386036
hsa04740,Olfactory transduction,0.386036
hsa04610,Complement and coagulation cascades,0.3935647
hsa04151,PI3K-Akt signaling pathway,0.4368823
hsa01200,Carbon metabolism,0.4419566
hsa04114,Oocyte meiosis,0.4682434
hsa04530,Tight junction,0.4682434
hsa04650,Natural killer cell mediated cytotoxicity,0.5193393
hsa04380,Osteoclast differentiation,0.5193393
hsa04068,FoxO signaling pathway,0.5193393
hsa04540,Gap junction,0.5193393
hsa04728,Dopaminergic synapse,0.5193393
hsa04916,Melanogenesis,0.5193393
hsa04713,Circadian entrainment,0.5193393
hsa00760,Nicotinate and nicotinamide metabolism,0.5193393
hsa04810,Regulation of actin cytoskeleton,0.5355043
hsa04144,Endocytosis,0.5447864
hsa05169,Epstein-Barr virus infection,0.5447864
hsa05130,Pathogenic Escherichia coli infection,0.5589513
hsa04390,Hippo signaling pathway,0.6134
hsa04520,Adherens junction,0.6134
hsa04141,Protein processing in endoplasmic reticulum,0.613814
hsa05010,Alzheimer's disease,0.6239182
hsa04973,Carbohydrate digestion and absorption,0.6239182
hsa04962,Vasopressin-regulated water reabsorption,0.6239182
hsa00511,Other glycan degradation,0.6239182
hsa05161,Hepatitis B,0.6239182
hsa05416,Viral myocarditis,0.6239182
hsa04270,Vascular smooth muscle contraction,0.6239182
hsa05412,Arrhythmogenic right ventricular cardiomyopathy (ARVC),0.6239182
hsa00240,Pyrimidine metabolism,0.6239182
hsa05152,Tuberculosis,0.6639776
hsa04510,Focal adhesion,0.6639776
hsa05100,Bacterial invasion of epithelial cells,0.6739094
hsa04066,HIF-1 signaling pathway,0.6739094
hsa04910,Insulin signaling pathway,0.7059151
hsa03320,PPAR signaling pathway,0.7059151
hsa05219,Bladder cancer,0.7059151
hsa05012,Parkinson's disease,0.7059151
hsa04512,ECM-receptor interaction,0.7059151
hsa05140,Leishmaniasis,0.7059151
hsa00010,Glycolysis / Gluconeogenesis,0.7093136
hsa04110,Cell cycle,0.7701689
hsa00051,Fructose and mannose metabolism,0.7701689
hsa05132,Salmonella infection,0.7719478
hsa00030,Pentose phosphate pathway,0.7719478
hsa05150,Staphylococcus aureus infection,0.7719478
hsa05322,Systemic lupus erythematosus,0.7719478
hsa05133,Pertussis,0.8106744
hsa04120,Ubiquitin mediated proteolysis,0.8174639
hsa05206,MicroRNAs in cancer,0.8204898
hsa05134,Legionellosis,0.859876
hsa04611,Platelet activation,0.859876
hsa00230,Purine metabolism,0.859876
hsa04142,Lysosome,0.8711009
hsa04670,Leukocyte transendothelial migration,0.8711009
hsa01100,Metabolic pathways,0.8735678
hsa00500,Starch and sucrose metabolism,0.8906855
hsa03050,Proteasome,0.8906855
hsa00480,Glutathione metabolism,0.8906855
hsa04145,Phagosome,0.8942134
hsa04612,Antigen processing and presentation,0.9147718

## Sheet: ECFvsECS KEGG
Pathway_acc,Pathway_Name,P-value
hsa00010,Glycolysis / Gluconeogenesis,0.01647205
hsa05414,Dilated cardiomyopathy,0.02856219
hsa05410,Hypertrophic cardiomyopathy (HCM),0.02856219
hsa04610,Complement and coagulation cascades,0.03457528
hsa05143,African trypanosomiasis,0.05341468
hsa05144,Malaria,0.05341468
hsa04066,HIF-1 signaling pathway,0.07143689
hsa03018,RNA degradation,0.1018711
hsa04919,Thyroid hormone signaling pathway,0.1018711
hsa00620,Pyruvate metabolism,0.1169389
hsa01200,Carbon metabolism,0.1355466
hsa01230,Biosynthesis of amino acids,0.1370082
hsa04930,Type II diabetes mellitus,0.1935551
hsa04260,Cardiac muscle contraction,0.1935551
hsa04975,Fat digestion and absorption,0.1935551
hsa00640,Propanoate metabolism,0.1935551
hsa04977,Vitamin digestion and absorption,0.1935551
hsa00500,Starch and sucrose metabolism,0.2309317
hsa04614,Renin-angiotensin system,0.2760515
hsa05110,Vibrio cholerae infection,0.2760515
hsa05412,Arrhythmogenic right ventricular cardiomyopathy (ARVC),0.3502638
hsa05416,Viral myocarditis,0.3502638
hsa00270,Cysteine and methionine metabolism,0.3502638
hsa05010,Alzheimer's disease,0.3502638
hsa01100,Metabolic pathways,0.3810639
hsa03320,PPAR signaling pathway,0.4170082
hsa04910,Insulin signaling pathway,0.4170082
hsa04261,Adrenergic signaling in cardiomyocytes,0.4170082
hsa05164,Influenza A,0.4770221
hsa04921,Oxytocin signaling pathway,0.4770221
hsa04971,Gastric acid secretion,0.4770221
hsa05202,Transcriptional misregulation in cancer,0.4770221
hsa04145,Phagosome,0.4985243
hsa04530,Tight junction,0.5309714
hsa04970,Salivary secretion,0.5323161
hsa00230,Purine metabolism,0.5794575
hsa04611,Platelet activation,0.5794575
hsa04520,Adherens junction,0.6230232
hsa05131,Shigellosis,0.6230232
hsa00520,Amino sugar and nucleotide sugar metabolism,0.6230232
hsa04390,Hippo signaling pathway,0.6230232
hsa05100,Bacterial invasion of epithelial cells,0.6621585
hsa05150,Staphylococcus aureus infection,0.728863
hsa05132,Salmonella infection,0.728863
hsa00030,Pentose phosphate pathway,0.728863
hsa05205,Proteoglycans in cancer,0.7571907
hsa05130,Pathogenic Escherichia coli infection,0.7571907
hsa05133,Pertussis,0.7571907
hsa04015,Rap1 signaling pathway,0.7826131
hsa05203,Viral carcinogenesis,0.7826131
hsa04670,Leukocyte transendothelial migration,0.8054224
hsa04510,Focal adhesion,0.8054224
hsa04810,Regulation of actin cytoskeleton,0.9110756

## Sheet: ACSvsECS KEGG
Pathway_acc,Pathway_Name,P-value
hsa04970,Salivary secretion,0.003000824
hsa04066,HIF-1 signaling pathway,0.004969251
hsa01230,Biosynthesis of amino acids,0.04823686
hsa05164,Influenza A,0.1220707
hsa04672,Intestinal immune network for IgA production,0.1259096
hsa04975,Fat digestion and absorption,0.1259096
hsa04977,Vitamin digestion and absorption,0.1259096
hsa04060,Cytokine-cytokine receptor interaction,0.1259096
hsa01200,Carbon metabolism,0.1279503
hsa05206,MicroRNAs in cancer,0.2074933
hsa00030,Pentose phosphate pathway,0.222402
hsa05219,Bladder cancer,0.2428319
hsa05214,Glioma,0.2888823
hsa04115,p53 signaling pathway,0.2888823
hsa04540,Gap junction,0.2888823
hsa04068,FoxO signaling pathway,0.2888823
hsa04611,Platelet activation,0.3043147
hsa00010,Glycolysis / Gluconeogenesis,0.32659
hsa04012,ErbB signaling pathway,0.3555094
hsa04668,TNF signaling pathway,0.3555094
hsa04623,Cytosolic DNA-sensing pathway,0.3555094
hsa04919,Thyroid hormone signaling pathway,0.3555094
hsa03410,Base excision repair,0.3555094
hsa04978,Mineral absorption,0.3555094
hsa00330,Arginine and proline metabolism,0.3555094
hsa05223,Non-small cell lung cancer,0.3555094
hsa04940,Type I diabetes mellitus,0.3555094
hsa03018,RNA degradation,0.3555094
hsa00380,Tryptophan metabolism,0.3555094
hsa00590,Arachidonic acid metabolism,0.3555094
hsa05160,Hepatitis C,0.3555094
hsa04921,Oxytocin signaling pathway,0.3635931
hsa05202,Transcriptional misregulation in cancer,0.3635931
hsa00480,Glutathione metabolism,0.4045341
hsa04270,Vascular smooth muscle contraction,0.4469113
hsa05010,Alzheimer's disease,0.4469113
hsa05161,Hepatitis B,0.4469113
hsa04145,Phagosome,0.5298816
hsa04610,Complement and coagulation cascades,0.5406267
hsa03320,PPAR signaling pathway,0.5829642
hsa04910,Insulin signaling pathway,0.5829642
hsa04744,Phototransduction,0.5851091
hsa04974,Protein digestion and absorption,0.5851091
hsa04020,Calcium signaling pathway,0.5851091
hsa05031,Amphetamine addiction,0.5851091
hsa04621,NOD-like receptor signaling pathway,0.5851091
hsa04740,Olfactory transduction,0.5851091
hsa04720,Long-term potentiation,0.5851091
hsa04918,Thyroid hormone synthesis,0.5851091
hsa05168,Herpes simplex infection,0.5851091
hsa05162,Measles,0.5851091
hsa05014,Amyotrophic lateral sclerosis (ALS),0.5851091
hsa05218,Melanoma,0.5851091
hsa04350,TGF-beta signaling pathway,0.5851091
hsa04750,Inflammatory mediator regulation of TRP channels,0.5851091
hsa00910,Nitrogen metabolism,0.5851091
hsa05213,Endometrial cancer,0.5851091
hsa04961,Endocrine and other factor-regulated calcium reabsorption,0.5851091
hsa04070,Phosphatidylinositol signaling system,0.5851091
hsa04930,Type II diabetes mellitus,0.5851091
hsa00350,Tyrosine metabolism,0.5851091
hsa00640,Propanoate metabolism,0.5851091
hsa01100,Metabolic pathways,0.6095243
hsa00500,Starch and sucrose metabolism,0.6774529
hsa04971,Gastric acid secretion,0.6926497
hsa04915,Estrogen signaling pathway,0.6926497
hsa00620,Pyruvate metabolism,0.6926497
hsa04120,Ubiquitin mediated proteolysis,0.7249304
hsa04728,Dopaminergic synapse,0.7332226
hsa05414,Dilated cardiomyopathy,0.7332226
hsa05110,Vibrio cholerae infection,0.7332226
hsa05215,Prostate cancer,0.7332226
hsa05410,Hypertrophic cardiomyopathy (HCM),0.7332226
hsa00760,Nicotinate and nicotinamide metabolism,0.7332226
hsa05212,Pancreatic cancer,0.7332226
hsa04912,GnRH signaling pathway,0.7332226
hsa04916,Melanogenesis,0.7332226
hsa04713,Circadian entrainment,0.7332226
hsa00630,Glyoxylate and dicarboxylate metabolism,0.7332226
hsa04310,Wnt signaling pathway,0.7332226
hsa05205,Proteoglycans in cancer,0.7388072
hsa04114,Oocyte meiosis,0.7774423
hsa04014,Ras signaling pathway,0.7774423
hsa04530,Tight junction,0.7774423
hsa05203,Viral carcinogenesis,0.7958025
hsa04015,Rap1 signaling pathway,0.7958025
hsa04151,PI3K-Akt signaling pathway,0.8133651
hsa05143,African trypanosomiasis,0.8286597
hsa05142,Chagas disease (American trypanosomiasis),0.8286597
hsa05412,Arrhythmogenic right ventricular cardiomyopathy (ARVC),0.8286597
hsa04973,Carbohydrate digestion and absorption,0.8286597
hsa00270,Cysteine and methionine metabolism,0.8286597
hsa05416,Viral myocarditis,0.8286597
hsa05144,Malaria,0.8286597
hsa04144,Endocytosis,0.8410965
hsa05134,Legionellosis,0.8410965
hsa05169,Epstein-Barr virus infection,0.8410965
hsa05152,Tuberculosis,0.8424018
hsa05150,Staphylococcus aureus infection,0.8609401
hsa05132,Salmonella infection,0.8609401
hsa04390,Hippo signaling pathway,0.8878518
hsa05012,Parkinson's disease,0.8900836
hsa05020,Prion diseases,0.8900836
hsa04512,ECM-receptor interaction,0.8900836
hsa05140,Leishmaniasis,0.8900836
hsa04640,Hematopoietic cell lineage,0.8900836
hsa04261,Adrenergic signaling in cardiomyocytes,0.8900836
hsa04062,Chemokine signaling pathway,0.8900836
hsa05130,Pathogenic Escherichia coli infection,0.89758
hsa05133,Pertussis,0.89758
hsa04612,Antigen processing and presentation,0.9216181
hsa05200,Pathways in cancer,0.9216181
hsa04972,Pancreatic secretion,0.9295704
hsa00051,Fructose and mannose metabolism,0.9295704
hsa04110,Cell cycle,0.9295704
hsa04146,Peroxisome,0.9295704
hsa04722,Neurotrophin signaling pathway,0.9295704
hsa05034,Alcoholism,0.9295704
hsa04010,MAPK signaling pathway,0.9295704
hsa04810,Regulation of actin cytoskeleton,0.9396337
hsa04510,Focal adhesion,0.9460714
hsa04670,Leukocyte transendothelial migration,0.9460714
hsa04142,Lysosome,0.9460714
hsa05322,Systemic lupus erythematosus,0.9626212
hsa00230,Purine metabolism,0.9711863
hsa05131,Shigellosis,0.9816031
hsa00520,Amino sugar and nucleotide sugar metabolism,0.9816031
hsa03050,Proteasome,0.9816031
hsa04666,Fc gamma R-mediated phagocytosis,0.9816031
hsa04520,Adherens junction,0.9816031
hsa05100,Bacterial invasion of epithelial cells,0.9882681
hsa05146,Amoebiasis,0.9980831
hsa04141,Protein processing in endoplasmic reticulum,0.9980831

## Sheet: ACFvsECF KEGG
Pathway_acc,Pathway_Name,P-value
hsa04970,Salivary secretion,0.000106495
hsa05152,Tuberculosis,0.0503404
hsa04974,Protein digestion and absorption,0.1811331
hsa04975,Fat digestion and absorption,0.1811331
hsa05168,Herpes simplex infection,0.1811331
hsa04977,Vitamin digestion and absorption,0.1811331
hsa04672,Intestinal immune network for IgA production,0.1811331
hsa05143,African trypanosomiasis,0.2097363
hsa05202,Transcriptional misregulation in cancer,0.2159636
hsa04610,Complement and coagulation cascades,0.251961
hsa04142,Lysosome,0.2764825
hsa03320,PPAR signaling pathway,0.3630584
hsa04910,Insulin signaling pathway,0.3630584
hsa00531,Glycosaminoglycan degradation,0.3898709
hsa05132,Salmonella infection,0.4051846
hsa04978,Mineral absorption,0.4261954
hsa04668,TNF signaling pathway,0.4261954
hsa03410,Base excision repair,0.4261954
hsa00860,Porphyrin and chlorophyll metabolism,0.4261954
hsa04620,Toll-like receptor signaling pathway,0.4261954
hsa00380,Tryptophan metabolism,0.4261954
hsa00524,Butirosin and neomycin biosynthesis,0.4261954
hsa00250,"Alanine, aspartate and glutamate metabolism",0.4261954
hsa00512,Mucin type O-Glycan biosynthesis,0.4261954
hsa04064,NF-kappa B signaling pathway,0.4261954
hsa05340,Primary immunodeficiency,0.4261954
hsa04940,Type I diabetes mellitus,0.4261954
hsa04066,HIF-1 signaling pathway,0.4333096
hsa04611,Platelet activation,0.4671694
hsa04145,Phagosome,0.5601595
hsa04973,Carbohydrate digestion and absorption,0.5700056
hsa05161,Hepatitis B,0.5700056
hsa05142,Chagas disease (American trypanosomiasis),0.5700056
hsa05010,Alzheimer's disease,0.5700056
hsa00240,Pyrimidine metabolism,0.5700056
hsa05144,Malaria,0.5700056
hsa04120,Ubiquitin mediated proteolysis,0.6070397
hsa05150,Staphylococcus aureus infection,0.6361467
hsa04720,Long-term potentiation,0.6712578
hsa04930,Type II diabetes mellitus,0.6712578
hsa05031,Amphetamine addiction,0.6712578
hsa00604,Glycosphingolipid biosynthesis - ganglio series,0.6712578
hsa04740,Olfactory transduction,0.6712578
hsa04744,Phototransduction,0.6712578
hsa04260,Cardiac muscle contraction,0.6712578
hsa04750,Inflammatory mediator regulation of TRP channels,0.6712578
hsa00603,Glycosphingolipid biosynthesis - globo series,0.6712578
hsa05216,Thyroid cancer,0.6712578
hsa00910,Nitrogen metabolism,0.6712578
hsa04961,Endocrine and other factor-regulated calcium reabsorption,0.6712578
hsa05014,Amyotrophic lateral sclerosis (ALS),0.6712578
hsa04060,Cytokine-cytokine receptor interaction,0.6712578
hsa05162,Measles,0.6712578
hsa00640,Propanoate metabolism,0.6712578
hsa04070,Phosphatidylinositol signaling system,0.6712578
hsa04020,Calcium signaling pathway,0.6712578
hsa04612,Antigen processing and presentation,0.6831104
hsa04261,Adrenergic signaling in cardiomyocytes,0.7079704
hsa05012,Parkinson's disease,0.7079704
hsa05140,Leishmaniasis,0.7079704
hsa05133,Pertussis,0.7189409
hsa05134,Legionellosis,0.7388415
hsa00230,Purine metabolism,0.7388415
hsa04010,MAPK signaling pathway,0.806879
hsa04915,Estrogen signaling pathway,0.806879
hsa04728,Dopaminergic synapse,0.8119512
hsa04068,FoxO signaling pathway,0.8119512
hsa04912,GnRH signaling pathway,0.8119512
hsa00630,Glyoxylate and dicarboxylate metabolism,0.8119512
hsa04115,p53 signaling pathway,0.8119512
hsa05410,Hypertrophic cardiomyopathy (HCM),0.8119512
hsa00982,Drug metabolism - cytochrome P450,0.8119512
hsa04713,Circadian entrainment,0.8119512
hsa04650,Natural killer cell mediated cytotoxicity,0.8119512
hsa04380,Osteoclast differentiation,0.8119512
hsa00980,Metabolism of xenobiotics by cytochrome P450,0.8119512
hsa05166,HTLV-I infection,0.8119512
hsa05204,Chemical carcinogenesis,0.8119512
hsa04310,Wnt signaling pathway,0.8119512
hsa05414,Dilated cardiomyopathy,0.8119512
hsa05214,Glioma,0.8119512
hsa04916,Melanogenesis,0.8119512
hsa04614,Renin-angiotensin system,0.8119512
hsa00500,Starch and sucrose metabolism,0.8166672
hsa05322,Systemic lupus erythematosus,0.8293332
hsa05206,MicroRNAs in cancer,0.8748448
hsa04114,Oocyte meiosis,0.8748448
hsa00511,Other glycan degradation,0.8925998
hsa00270,Cysteine and methionine metabolism,0.8925998
hsa04270,Vascular smooth muscle contraction,0.8925998
hsa04144,Endocytosis,0.9201792
hsa04640,Hematopoietic cell lineage,0.9387571
hsa05020,Prion diseases,0.9387571
hsa04062,Chemokine signaling pathway,0.9387571
hsa05219,Bladder cancer,0.9387571
hsa04512,ECM-receptor interaction,0.9387571
hsa03050,Proteasome,0.9497541
hsa00480,Glutathione metabolism,0.9497541
hsa04666,Fc gamma R-mediated phagocytosis,0.9497541
hsa00520,Amino sugar and nucleotide sugar metabolism,0.9497541
hsa05131,Shigellosis,0.9497541
hsa05130,Pathogenic Escherichia coli infection,0.9627027
hsa05205,Proteoglycans in cancer,0.9627027
hsa05164,Influenza A,0.9651327
hsa00052,Galactose metabolism,0.9651327
hsa00051,Fructose and mannose metabolism,0.9651327
hsa04921,Oxytocin signaling pathway,0.9651327
hsa04722,Neurotrophin signaling pathway,0.9651327
hsa00620,Pyruvate metabolism,0.9651327
hsa04146,Peroxisome,0.9651327
hsa05034,Alcoholism,0.9651327
hsa04971,Gastric acid secretion,0.9651327
hsa04110,Cell cycle,0.9651327
hsa05200,Pathways in cancer,0.9687162
hsa04015,Rap1 signaling pathway,0.9757712
hsa04141,Protein processing in endoplasmic reticulum,0.9757712
hsa05146,Amoebiasis,0.9757712
hsa04014,Ras signaling pathway,0.9801807
hsa04530,Tight junction,0.9801807
hsa04151,PI3K-Akt signaling pathway,0.9807045
hsa04670,Leukocyte transendothelial migration,0.9844228
hsa04510,Focal adhesion,0.9844228
hsa04810,Regulation of actin cytoskeleton,0.9869372
hsa00030,Pentose phosphate pathway,0.9881959
hsa05169,Epstein-Barr virus infection,0.9887523
hsa00010,Glycolysis / Gluconeogenesis,0.9900783
hsa01200,Carbon metabolism,0.992269
hsa01230,Biosynthesis of amino acids,0.992831
hsa04390,Hippo signaling pathway,0.9936271
hsa05203,Viral carcinogenesis,0.9956743
hsa05100,Bacterial invasion of epithelial cells,0.996395
hsa01100,Metabolic pathways,0.9994652
