# Supplementary material for: iTRAQ-based quantitative analysis of age-specific variations in salivary proteome of caries-susceptible individuals
Source: J Transl Med. 2018 Oct 25;16:293. doi: 10.1186/s12967-018-1669-2 (PMC6202833; doi:10.1186/s12967-018-1669-2)
Supplement: Supplementary file 11 — Additional file 11. Detailed information from the PPI analysis of target proteins. [file 12967_2018_1669_MOESM11_ESM.xls]

## Sheet: STRING protein annotations
#node	identifier	domain_summary_url	annotation	other_names_and_aliases
GRN	9606.ENSP00000053867	http://smart.embl.de/smart/DD2.cgi?smart=593:SIGNAL(1|17)+GRAN(61|112)+GRAN(126|178)+GRAN(208|260)+GRAN(284|335)+GRAN(366|416)+GRAN(444|495)+GRAN(521|572)+	Granulin; Granulins have possible cytokine-like activity. They may play a role in inflammation, wound repair, and tissue remodeling	1G26	1G26	1G26	1G26	2896	2896	2896	2896	293371	293372	293373	293374	293375	293376	293377	293378	293379	293380	293381	293382	293383	293384	293385	2JYE	2JYE	2JYE	2JYE	2JYT	2JYT	2JYT	2JYT	2JYU	2JYU	2JYU	2JYU	2JYV	2JYV	2JYV	2JYV	AAA58617.1	AAC09359.1	AAH00324.1	AAH10577.1	AAM94026.1	AAP35490.1	AF055008
BPIFB2	9606.ENSP00000170150	http://smart.embl.de/smart/DD2.cgi?smart=458:SIGNAL(1|20)+Pfam_LBP_BPI_CETP(33|190)+BPI2(249|452)+	BPI fold containing family B, member 2	310270	80341	80341	80341	80341	AAH34415.1	AAM73983.1	AAQ89085.1	AF465765	AF465765	AF465765	AF465765	AF465765	AK172819	AK172819	AK172819	AK172819	AL121756	AL121756	AL121756	AY358723	AY358723	AY358723	AY358723	BAD18788.1	BC034415	BC034415	BC034415	BC034415	BPI FOLD-CONTAINING PROTEIN, FAMIL [*614108]	BPI fold containing family B, member 2	BPI fold-containing family B member 2	BPI fold-containing family B member 2	BPI fold-containing family B member 2	BPIB2_HUMAN	BPIB2_HUMAN	BPIB2_HUMAN	BPIB2_HUMAN	BPIFB2	BPIFB2	BPIFB2	BPIFB2	BPIFB2	BPIFB2	BPIFB2	BPIFB2
MYH9	9606.ENSP00000216181	http://smart.embl.de/smart/DD2.cgi?smart=1960:Pfam_Myosin_N(29|71)+MYSc(75|777)+IQ(778|800)+Pfam_Myosin_tail_1(1066|1923)+	Myosin, heavy chain 9, non-muscle; Cellular myosin that appears to play a role in cytokinesis, cell shape, and specialized functions such as secretion and capping. During cell spreading, plays an important role in cytoskeleton reorganization, focal contacts formation (in the margins but not the central part of spreading cells), and lamellipodial retraction; this function is mechanically antagoniz…	2LNK	2LNK	2LNK	313094	313095	313096	3ZWH	3ZWH	3ZWH	4627	4627	4627	4627	4CFQ	4CFQ	4CFQ	4CFR	4CFR	4CFR	4ETO	4ETO	4ETO	A61231	A61231	A61231	A8K6E4	A8K6E4	A8K6E4	AAA20904.1	AAA36349.1	AAA59888.1	AAA61765.1	AAH90921.1	AB191263	AB191263	AB191263	AB191263	AB290175	AB290175	AB290175	AB290175	AK291609	AK291609	AK291609	AL832639	AL832639
PYGL	9606.ENSP00000216392	http://smart.embl.de/smart/DD2.cgi?smart=847:Pfam_Phosphorylase(112|830)+	Phosphorylase, glycogen, liver; Phosphorylase is an important allosteric enzyme in carbohydrate metabolism. Enzymes from different sources differ in their regulatory mechanisms and in their natural substrates. However, all known phosphorylases share catalytic and structural properties	1EM6	1EM6	1EM6	1EM6	1EXV	1EXV	1EXV	1EXV	1FA9	1FA9	1FA9	1FA9	1FC0	1FC0	1FC0	1FC0	1L5Q	1L5Q	1L5Q	1L5Q	1L5R	1L5R	1L5R	1L5R	1L5S	1L5S	1L5S	1L5S	1L7X	1L7X	1L7X	1L7X	1XOI	1XOI	1XOI	1XOI	280255	280256	280257	2ATI	2ATI	2ATI	2ATI	2QLL	2QLL	2QLL
CST4	9606.ENSP00000217423	http://smart.embl.de/smart/DD2.cgi?smart=141:SIGNAL(1|20)+CY(29|139)+	Cystatin S; This protein strongly inhibits papain and ficin, partially inhibits stem bromelain and bovine cathepsin C, but does not inhibit porcine cathepsin B or clostripain. Papain is inhibited non-competitively	1472	1472	1472	1472	310133	AAB24493.1	AAH65714.1	AAH74952.1	AAH74953.1	AAK11571.1	AF319565	AF319565	AF319565	AF319565	AL359433	AL359433	AL359433	AL359433	BC065714	BC065714	BC065714	BC065714	BC074952	BC074952	BC074952	BC074952	BC074953	BC074953	BC074953	BC074953	CAA38478.1	CAC07196.1	CCDS13159.1	CCDS13159.1	CST4	CST4	CST4	CST4	CST4	CST4	CST4	CST4	CST4	CST4-001	CST4-001	CYSTATIN 4 [*123857]
TIMP1	9606.ENSP00000218388	http://smart.embl.de/smart/DD2.cgi?smart=207:NTR(24|199)+	TIMP metallopeptidase inhibitor 1; Metalloproteinase inhibitor that functions by forming one to one complexes with target metalloproteinases, such as collagenases, and irreversibly inactivates them by binding to their catalytic zinc cofactor. Acts on MMP1, MMP2, MMP3, MMP7, MMP8, MMP9, MMP10, MMP11, MMP12, MMP13 and MMP16. Does not act on MMP14. Also functions as a growth factor that regulates ce…	1D2B	1D2B	1D2B	1D2B	1LQN	1LQN	1LQN	1LQN	1OO9	1OO9	1OO9	1UEA	1UEA	1UEA	2J0T	2J0T	2J0T	339455	339456	339457	339458	339459	3MA2	3MA2	3MA2	3MA2	3V96	3V96	3V96	7076	7076	7076	7076	A93372	A93372	A93372	AAA52436.1	AAA63234.1	AAA75558.1	AAD14009.1	AAH00866.1	AK296116	AK311937	B4DJK3_HUMAN	BAA01913.1	BAG34878.1
OLFM4	9606.ENSP00000219022	http://smart.embl.de/smart/DD2.cgi?smart=510:SIGNAL(1|20)+COIL(205|233)+OLF(249|507)+	Olfactomedin 4; May promote proliferation of pancreatic cancer cells by favoring the transition from the S to G2/M phase. In myeloid leukemic cell lines, inhibits cell growth and induces cell differentiation and apoptosis. May play a role in the inhibition of EIF4EBP1 phosphorylation/deactivation. Facilitates cell adhesion, most probably through interaction with cell surface lectins and cadherin	10562	10562	10562	10562	278507	AAC72970.1	AAH47740.1	AAI17330.1	AAQ88930.1	AF097021	AF097021	AF097021	AF097021	AL390736	AL390736	AL390736	AL390736	AY358567	AY358567	AY358567	AY358567	AY358567	Antiapoptotic protein GW112	Antiapoptotic protein GW112	Antiapoptotic protein GW112	BC047740	BC047740	BC047740	BC047740	BC117329	BC117329	BC117329	BC117329	CAH71311.2	CCDS9440.1	CCDS9440.1	CH471124	CH471124	CH471124	EAW52052.1	ENSG00000102837	ENSG00000102837	ENSG00000102837	ENSP00000219022	ENSP00000219022	ENST00000219022
VIM	9606.ENSP00000224237	http://smart.embl.de/smart/DD2.cgi?smart=466:Pfam_Filament_head(6|101)+Pfam_Filament(102|410)+	Vimentin; Vimentins are class-III intermediate filaments found in various non-epithelial cells, especially mesenchymal cells. Vimentin is attached to the nucleus, endoplasmic reticulum, and mitochondria, either laterally or terminally	1GK4	1GK4	1GK4	1GK4	1GK6	1GK6	1GK6	1GK6	1GK7	1GK7	1GK7	1GK7	264772	264773	264774	264775	3G1E	3G1E	3G1E	3G1E	3KLT	3KLT	3KLT	3KLT	3S4R	3S4R	3S4R	3S4R	3SSU	3SSU	3SSU	3SSU	3SWK	3SWK	3SWK	3SWK	3TRT	3TRT	3TRT	3TRT	3UF1	3UF1	3UF1	3UF1	4MCY	4MCY
MPO	9606.ENSP00000225275	http://smart.embl.de/smart/DD2.cgi?smart=745:SIGNAL(1|48)+Pfam_An_peroxidase(173|718)+	Myeloperoxidase; Part of the host defense system of polymorphonuclear leukocytes. It is responsible for microbicidal activity against a wide range of organisms. In the stimulated PMN, MPO catalyzes the production of hypohalous acids, primarily hypochlorous acid in physiologic situations, and other toxic intermediates that greatly enhance PMN microbicidal activity	1CXP	1CXP	1CXP	1D2V	1D2V	1D2V	1D5L	1D5L	1D5L	1D7W	1D7W	1D7W	1DNU	1DNU	1DNU	1DNW	1DNW	1DNW	1MHL	1MHL	1MHL	1MYP	1MYP	1MYP	294236	294237	3F9P	3F9P	3F9P	3ZS0	3ZS0	3ZS0	3ZS1	3ZS1	3ZS1	4353	4353	4353	4C1M	4C1M	4DL1	4DL1	4DL1	4EJX	4EJX	5FIW
PFN1	9606.ENSP00000225655	http://smart.embl.de/smart/DD2.cgi?smart=140:PROF(2|140)+	Profilin 1; Binds to actin and affects the structure of the cytoskeleton. At high concentrations, profilin prevents the polymerization of actin, whereas it enhances it at low concentrations. By binding to PIP2, it inhibits the formation of IP3 and DG. Inhibits androgen receptor (AR) and HTT aggregation and binding of G-actin is essential for its inhibition of AR	1AWI	1AWI	1AWI	1AWI	1CF0	1CF0	1CF0	1CF0	1CJF	1CJF	1CJF	1CJF	1FIK	1FIK	1FIK	1FIK	1FIL	1FIL	1FIL	1FIL	1PFL	1PFL	1PFL	1PFL	290427	290428	290429	2PAV	2PAV	2PAV	2PBD	2PBD	2PBD	3CHW	3CHW	3CHW	4X1L	4X1L	4X1L	4X1M	4X1M	4X1M	4X25	4X25	4X25	5216
ALDH3A1	9606.ENSP00000225740	http://smart.embl.de/smart/DD2.cgi?smart=453:Pfam_Aldedh(1|428)+Pfam_LuxC(82|388)+	Aldehyde dehydrogenase 3 family, member A1; ALDHs play a major role in the detoxification of alcohol-derived acetaldehyde. They are involved in the metabolism of corticosteroids, biogenic amines, neurotransmitters, and lipid peroxidation. This protein preferentially oxidizes aromatic aldehyde substrates. It may play a role in the oxidation of toxic aldehydes	218	218	218	218	291665	291666	291667	291668	291669	291670	291671	291672	291673	291674	3SZA	3SZA	3SZA	3SZA	3SZB	3SZB	3SZB	3SZB	46050	4H80	4H80	4H80	4L1O	4L1O	4L1O	4L2O	4L2O	4L2O	A42584	A42584	A42584	A8K828	A8K828	A8K828	A8K828	A8MYB8_HUMAN	AAA51696.1	AAB26658.1	AAB46377.1	AAH04370.1	AAH08892.1	AAH21194.1
AZU1	9606.ENSP00000233997	http://smart.embl.de/smart/DD2.cgi?smart=251:SIGNAL(1|19)+Tryp_SPc(26|239)+	Azurocidin 1; This is a neutrophil granule-derived antibacterial and monocyte- and fibroblast-specific chemotactic glycoprotein. Binds heparin. The cytotoxic action is limited to many species of Gram- negative bacteria; this specificity may be explained by a strong affinity of the very basic N-terminal half for the negatively charged lipopolysaccharides that are unique to the Gram-negative bacter…	1A7S	1A7S	1A7S	1A7S	1AE5	1AE5	1AE5	1AE5	1FY1	1FY1	1FY1	1FY1	1FY3	1FY3	1FY3	1FY3	297617	566	566	566	566	A46268	A46268	A46268	AAB59353.1	AAH69495.1	AAH93931.1	AAH93933.1	AC004799	AC004799	AC004799	AZAMP	AZAMP	AZAMP	AZAMP	AZU	AZU	AZU	AZU	AZU1	AZU1	AZU1	AZU1	AZU1	AZU1	AZU1
PRTN3	9606.ENSP00000234347	http://smart.embl.de/smart/DD2.cgi?smart=256:Tryp_SPc(27|243)+	Proteinase 3; Polymorphonuclear leukocyte serine protease that degrades elastin, fibronectin, laminin, vitronectin, and collagen types I, III, and IV (in vitro) and causes emphysema when administered by tracheal insufflation to hamsters	1FUJ	1FUJ	1FUJ	1FUJ	297618	5657	5657	5657	5657	A45080	A45080	A45080	AAA36342.1	AAA59558.1	AAB59364.1	AAB59493.1	AAD21524.1	AAH96183.1	AAH96184.1	AAH96185.1	AAH96186.1	AC004799	AC004799	AC004799	AC004799	ACPA	ACPA	ACPA	ACPA	AGP7	AGP7	AGP7	AGP7	AGP7	AGP7	AGP7	AH005293	AH005293	AH005293	AH005293	AH007523	AH007523	AH007523	AH007523	BC096183	BC096183
ENO1	9606.ENSP00000234590	http://smart.embl.de/smart/DD2.cgi?smart=434:Enolase_N(3|134)+Enolase_C(142|431)+	Enolase 1, (alpha); Multifunctional enzyme that, as well as its role in glycolysis, plays a part in various processes such as growth control, hypoxia tolerance and allergic responses. May also function in the intravascular and pericellular fibrinolytic system due to its ability to serve as a receptor and activator of plasminogen on the cell surface of several cell-types such as leukocytes and neu…	2-phospho-D-glycerate hydro-lyase	2-phospho-D-glycerate hydro-lyase	2-phospho-D-glycerate hydro-lyase	2023	2023	2023	2023	258475	258476	258477	258478	258479	2PSN	2PSN	2PSN	2PSN	3B97	3B97	3B97	3B97	A39579	A39579	A39579	A4UCS8_HUMAN	AAA35698.1	AAA52387.1	AAB88178.1	AAC39935.1	AAH01810.1	AAH04325.1	AAH04458.1	AAH09218.2	AAH09912.1	AAH11130.1	AAH15641.1	AAH21166.2	AAH22545.1	AAH27725.1	AAH50642.1	AAP35827.1	AAY43128.1	ABO65081.1	ADK47995.1	AF035286	AF035286	AF035286
CTSD	9606.ENSP00000236671	http://smart.embl.de/smart/DD2.cgi?smart=412:SIGNAL(1|20)+Pfam_A1_Propeptide(21|49)+Pfam_Asp(78|409)+Pfam_TAXi_N(79|249)+Pfam_TAXi_C(325|408)+	Cathepsin D; Acid protease active in intracellular protein breakdown. Involved in the pathogenesis of several diseases such as breast cancer and possibly Alzheimer disease	1509	1509	1509	1509	1LYA	1LYA	1LYA	1LYA	1LYB	1LYB	1LYB	1LYB	1LYW	1LYW	1LYW	1LYW	266939	266940	266941	266942	266943	4OBZ	4OBZ	4OBZ	4OC6	4OC6	4OC6	4OD9	4OD9	4OD9	A01.009	A25771	A25771	A25771	AAA16314.1	AAA51922.1	AAB59529.1	AAD13868.1	AAD14156.1	AAH16320.1	AAP35556.1	AAV38957.1	AC068580	BC016320	BC016320	BC016320
MMP8	9606.ENSP00000236826	http://smart.embl.de/smart/DD2.cgi?smart=467:SIGNAL(1|20)+Pfam_PG_binding_1(26|86)+ZnMc(104|263)+HX(285|327)+HX(329|372)+HX(377|422)+HX(424|464)+	Matrix metallopeptidase 8 (neutrophil collagenase); Can degrade fibrillar type I, II, and III collagens	1A85	1A85	1A85	1A85	1A86	1A86	1A86	1A86	1BZS	1BZS	1BZS	1BZS	1I73	1I73	1I73	1I73	1I76	1I76	1I76	1I76	2017-01-01	2017-01-01	2017-01-01	2017-01-01	1JAO	1JAO	1JAO	1JAO	1JAP	1JAP	1JAP	1JAP	1JAQ	1JAQ	1JAQ	1JAQ	1JH1	1JH1	1JH1	1JH1	1JJ9	1JJ9	1JJ9	1JJ9	1KBC	1KBC
APOA1	9606.ENSP00000236850	http://smart.embl.de/smart/DD2.cgi?smart=267:SIGNAL(1|18)+Pfam_Apolipoprotein(68|267)+	Apolipoprotein A-I; Participates in the reverse transport of cholesterol from tissues to the liver for excretion by promoting cholesterol efflux from tissues and by acting as a cofactor for the lecithin cholesterol acyltransferase (LCAT). As part of the SPAP complex, activates spermatozoa motility	1AV1	1AV1	1AV1	1AV1	1GW3	1GW3	1GW3	1GW3	1GW4	1GW4	1GW4	1GW4	1ODP	1ODP	1ODP	1ODP	1ODQ	1ODQ	1ODQ	1ODQ	1ODR	1ODR	1ODR	1ODR	271794	271795	271796	271797	271798	2A01	2A01	2A01	2A01	2MSC	2MSC	2MSC	2MSD	2MSD	2MSD	2MSE	2MSE	2MSE	335	335	335	335
TTR	9606.ENSP00000237014	http://smart.embl.de/smart/DD2.cgi?smart=147:SIGNAL(1|20)+TR_THY(27|147)+	Transthyretin; Thyroid hormone-binding protein. Probably transports thyroxine from the bloodstream to the brain	1BM7	1BM7	1BM7	1BM7	1BMZ	1BMZ	1BMZ	1BMZ	1BZ8	1BZ8	1BZ8	1BZ8	1BZD	1BZD	1BZD	1BZD	1BZE	1BZE	1BZE	1BZE	1DVQ	1DVQ	1DVQ	1DVQ	1DVS	1DVS	1DVS	1DVS	1DVT	1DVT	1DVT	1DVT	1DVU	1DVU	1DVU	1DVU	1DVX	1DVX	1DVX	1DVX	1DVY	1DVY	1DVY	1DVY	1DVZ	1DVZ
PLBD1	9606.ENSP00000240617	http://smart.embl.de/smart/DD2.cgi?smart=553:Pfam_Phospholip_B(12|548)+	Phospholipase B domain containing 1; In view of the small size of the putative binding pocket, it has been proposed that it may act as an amidase or a peptidase (By similarity). Exhibits a weak phospholipase activity, acting on various phospholipids, including phosphatidylcholine, phosphatidylinositol, phosphatidylethanolamine and lysophospholipids	273384	273385	273386	79887	79887	79887	79887	A8K4E9	A8K4E9	A8K4E9	A8K4E9	AAH00909.2	AAH63561.1	AC008114	AC008114	AC008114	AC008114	AK026315	AK026315	AK026315	AK026315	AK290914	AK290914	AK290914	AK290914	BAB15442.1	BAF83603.1	BC000909	BC000909	BC000909	BC000909	BC000909	BC063561	BC063561	BC063561	BC063561	CAB016798	CCDS31751.1	CCDS31751.1	ENSG00000121316	ENSG00000121316	ENSG00000121316	ENSP00000240617	ENSP00000240617	ENSP00000438367	ENSP00000441278
CAT	9606.ENSP00000241052	http://smart.embl.de/smart/DD2.cgi?smart=527:Catalase(28|413)+Pfam_Catalase-rel(431|498)+	Catalase; Occurs in almost all aerobically respiring organisms and serves to protect cells from the toxic effects of hydrogen peroxide. Promotes growth of cells including T-cells, B-cells, myeloid leukemia cells, melanoma cells, mastocytoma cells and normal and transformed fibroblast cells	1DGB	1DGB	1DGB	1DGB	1DGF	1DGF	1DGF	1DGF	1DGG	1DGG	1DGG	1DGG	1DGH	1DGH	1DGH	1DGH	1F4J	1F4J	1F4J	1F4J	1QQW	1QQW	1QQW	1QQW	268154	847	847	847	847	A23646	A23646	A23646	A8K6C0	A8K6C0	A8K6C0	A8K6C0	AAA16651.1	AAB59522.1	AAH27300.1	AAI10399.1	AAI12218.1	AAI12220.1	AAK29181.1	AAS37679.1	ACATALASEMIA [#614097]	AK291585
C3	9606.ENSP00000245907	http://smart.embl.de/smart/DD2.cgi?smart=1663:SIGNAL(1|22)+Pfam_A2M_N(129|224)+Pfam_A2M_N_2(456|605)+ANATO(693|728)+Pfam_A2M(770|866)+Pfam_Thiol-ester_cl(999|1029)+Pfam_A2M_comp(1051|1284)+Pfam_A2M_recep(1398|1493)+C345C(1533|1645)+	Complement component 3; C3 plays a central role in the activation of the complement system. Its processing by C3 convertase is the central reaction in both classical and alternative complement pathways. After activation C3b can bind covalently, via its reactive thioester, to cell surface carbohydrates or immune aggregates	1C3D	1C3D	1C3D	1GHQ	1GHQ	1W2S	1W2S	298411	298412	298413	298414	298415	2A73	2A73	2A73	2A74	2A74	2A74	2GOX	2GOX	2HR0	2I07	2I07	2I07	2ICE	2ICE	2ICF	2ICF	2NOJ	2NOJ	2NOJ	2QKI	2QKI	2QKI	2WII	2WII	2WIN	2WIN	2WY7	2WY7	2WY7	2WY8	2WY8	2WY8	2XQW	2XQW
KRT9	9606.ENSP00000246662	http://smart.embl.de/smart/DD2.cgi?smart=623:Pfam_Filament(152|464)+	Keratin 9; May serve an important special function either in the mature palmar and plantar skin tissue or in the morphogenetic program of the formation of these tissues. Plays a role in keratin filament assembly	292899	292900	3857	3857	3857	3857	AAC60619.1	AAI21171.1	AB001594	AB001594	AB001594	AB001594	AC019349	AC019349	AC019349	BAA19418.1	BC121170	BC121170	BC121170	BC121170	CAA52924.1	CAA82315.1	CCDS32654.1	CCDS32654.1	CK-9	CK-9	CK-9	CK-9	Cytokeratin-9	Cytokeratin-9	Cytokeratin-9	ENSG00000171403	ENSG00000171403	ENSG00000171403	ENSP00000246662	ENSP00000246662	ENSP00000467932	ENST00000246662	ENST00000588431	EPPK	EPPK	EPPK	EPPK	HGNC:6447	HPA007261	HPA009673
HTN1	9606.ENSP00000246896	http://smart.embl.de/smart/DD2.cgi?smart=57:SIGNAL(1|19)+	Histatin 1; Histatins are salivary proteins that are considered to be major precursors of the protective proteinaceous structure on tooth surfaces (enamel pellicle). In addition, histatins exhibit antibacterial and antifungal activities	320295	320296	3346	3346	3346	3346	AAA02745.1	AAA58645.1	AAH17835.1	BC017835	BC017835	BC017835	BC017835	CCDS3534.1	CCDS3534.1	ENSG00000126550	ENSG00000126550	ENSG00000126550	ENSP00000246896	ENSP00000246896	ENSP00000424501	ENST00000246896	ENST00000503645	ENST00000506754	ENST00000511674	HGNC:5283	HIS1	HIS1	HIS1	HIS1	HIS1	HIS1	HIS1	HIS1	HIS1_HUMAN	HIS1_HUMAN	HIS1_HUMAN	HIS1_HUMAN	HISTATIN 1 [*142701]	HTN1	HTN1	HTN1	HTN1	HTN1	HTN1	HTN1
HBA2	9606.ENSP00000251595	http://smart.embl.de/smart/DD2.cgi?smart=142:Pfam_Globin(7|107)+	Hemoglobin, alpha 2	1A00	1A01	1A0U	1A0Z	1A3N	1A3O	1A9W	1ABW	1ABY	1AJ9	1B86	1BAB	1BBB	1BIJ	1BUW	1BZ0	1BZ1	1BZZ	1C7B	1C7C	1C7D	1CLS	1CMY	1COH	1DKE	1DXT	1DXU	1DXV	1FDH	1FN3	1G9V	1GBU	1GBV	1GLI	1GZX	1HAB	1HAC	1HBA	1HBB	1HBS	1HCO	1HDB	1HGA	1HGB	1HGC	1HHO
KRT5	9606.ENSP00000252242	http://smart.embl.de/smart/DD2.cgi?smart=590:Pfam_Filament(167|480)+	Keratin 5	274705	274706	274707	274708	274709	274710	3852	3852	3852	3852	3TNU	3TNU	3TNU	3TNU	58 kDa cytokeratin	58 kDa cytokeratin	58 kDa cytokeratin	A29904	A29904	A29904	AAA36143.1	AAA36145.1	AAF97931.1	AAH24292.1	AAH42132.1	AAH71906.1	AAQ81588.1	AF274874	AF274874	AF274874	AF274874	AK296823	AY373434	AY373434	AY373434	AY373434	B4DL32_HUMAN	BAG59394.1	BC024292	BC024292	BC024292	BC024292	BC042132	BC042132	BC042132	BC042132
KRT1	9606.ENSP00000252244	http://smart.embl.de/smart/DD2.cgi?smart=644:Pfam_Filament(179|492)+	Keratin 1; May regulate the activity of kinases such as PKC and SRC via binding to integrin beta-1 (ITB1) and the receptor of activated protein C kinase 1 (RACK1). In complex with C1QBP is a high affinity receptor for kininogen-1/HMWK	274722	3848	3848	3848	3848	67 kDa cytokeratin	67 kDa cytokeratin	67 kDa cytokeratin	A22940	A22940	A22940	AAA36153.1	AAB47721.1	AAF60327.1	AAG41947.1	AAH63697.1	AC055716	AC055716	AC055716	AF237621	AF237621	AF237621	AF237621	AF304164	AF304164	AF304164	AF304164	AFA52005.1	AK313986	AK313986	AK313986	AK313986	B2RA01	B2RA01	B2RA01	B2RA01	BAG36698.1	BC063697	BC063697	BC063697	BC063697	CAB002153	CCDS8836.1	CCDS8836.1	CK1	CK1
BPIFB1	9606.ENSP00000253354	http://smart.embl.de/smart/DD2.cgi?smart=484:SIGNAL(1|21)+BPI1(36|257)+Pfam_LBP_BPI_CETP_C(334|471)+	BPI fold containing family B, member 1; May play a role in innate immunity in mouth, nose and lungs. Binds bacterial lipopolysaccharide (LPS) and modulates the cellular responses to LPS	310283	310284	92747	92747	92747	92747	A2A2R0_HUMAN	A8K2H8	A8K2H8	A8K2H8	A8K2H8	AAH08429.1	AAM00283.1	AAQ88958.1	AF364078	AF364078	AF364078	AF364078	AK127971	AK127971	AK127971	AK127971	AK290243	AK290243	AK290243	AK290243	AL121901	AL121901	AL121901	AL121901	AL355392	AL355392	AL355392	AY358595	AY358595	AY358595	AY358595	BAC87212.1	BAF82932.1	BC008429	BC008429	BC008429	BC008429	BC008429	BPI fold containing family B, member 1	BPI fold-containing family B member 1
BPIFA2	9606.ENSP00000253362	http://smart.embl.de/smart/DD2.cgi?smart=249:SIGNAL(1|20)+Pfam_LBP_BPI_CETP(53|227)+	BPI fold containing family A, member 2; Has strong antibacterial activity against P. aeruginosa	140683	140683	140683	140683	310276	310277	AAH65726.1	AAL28113.1	AAQ89414.1	AF432917	AF432917	AF432917	AF432917	AF432917	AL121901	AL121901	AL121901	AY359055	AY359055	AY359055	AY359055	BC065726	BC065726	BC065726	BC065726	BPI fold containing family A, member 2	BPI fold-containing family A member 2	BPI fold-containing family A member 2	BPI fold-containing family A member 2	BPIA2_HUMAN	BPIA2_HUMAN	BPIA2_HUMAN	BPIA2_HUMAN	BPIFA2	BPIFA2	BPIFA2	BPIFA2	BPIFA2	BPIFA2	BPIFA2	BPIFA2	BPIFA2	BPIFA2-001	BPIFA2-002	C20orf70	C20orf70
IGJ	9606.ENSP00000254801	http://smart.embl.de/smart/DD2.cgi?smart=159:SIGNAL(1|22)+Pfam_Ig_J_chain(24|159)+	Immunoglobulin J polypeptide, linker protein for immunoglobulin alpha and mu polypeptides; Serves to link two monomer units of either IgM or IgA. In the case of IgM, the J chain-joined dimer is a nucleating unit for the IgM pentamer, and in the case of IgA it induces larger polymers. It also help to bind these immunoglobulins to secretory component	320319	320320	320321	320322	320323	3512	3512	3512	3512	A01859	A01859	A01859	AAA58902.1	AK312014	AK312014	AK312014	AK312014	BAG34952.1	C9JA05_HUMAN	CAB034436	CCDS3545.1	CCDS3545.1	D6RD17_HUMAN	D6RHJ6_HUMAN	ENSG00000132465	ENSG00000132465	ENSG00000132465	ENSP00000254801	ENSP00000254801	ENSP00000417560	ENSP00000426045	ENSP00000426687	ENSP00000427112	ENSP00000440066	ENST00000254801	ENST00000391614	ENST00000470866	ENST00000510437	ENST00000510614	ENST00000543780	HGNC:5713	IGCJ	IGCJ	IGCJ	IGCJ	IGCJ
DSG3	9606.ENSP00000257189	http://smart.embl.de/smart/DD2.cgi?smart=999:SIGNAL(1|23)+CA(70|155)+CA(179|265)+CA(288|382)+CA(409|493)+Pfam_Cadherin_C(775|862)+	Desmoglein 3; Component of intercellular desmosome junctions. Involved in the interaction of plaque proteins and intermediate filaments mediating cell-cell adhesion	130 kDa pemphigus vulgaris antigen	130 kDa pemphigus vulgaris antigen	130 kDa pemphigus vulgaris antigen	1830	1830	1830	1830	296686	A41088	A41088	A41088	A8K2V2	A8K2V2	A8K2V2	A8K2V2	AAA60230.1	AC021549	AC021549	AC021549	AK290367	AK290367	AK290367	AK290367	BAF83056.1	CAB002792	CCDS11898.1	CCDS11898.1	CDHF6	CDHF6	CDHF6	CDHF6	CDHF6	CDHF6	CDHF6	CDHF6	Cadherin family member 6	Cadherin family member 6	Cadherin family member 6	DESMOGLEIN 3 [*169615]	DSG3	DSG3	DSG3	DSG3	DSG3	DSG3	DSG3
TCN1	9606.ENSP00000257264	http://smart.embl.de/smart/DD2.cgi?smart=433:Pfam_Cobalamin_bind(6|331)+Pfam_DUF4430(355|429)+	Transcobalamin I (vitamin B12 binding protein, R binder family); Binds vitamin B12 with femtomolar affinity and protects it from the acidic environment of the stomach	268884	2CKV	2CKV	2CKV	2CKV	4KKI	4KKI	4KKI	4KKJ	4KKJ	4KKJ	6947	6947	6947	6947	A34227	A34227	A34227	A8KAC5	A8KAC5	A8KAC5	A8KAC5	AAA61058.1	AK292990	AK292990	AK292990	AK292990	AP002347	AP002347	AP002347	AP002347	BAF85679.1	CCDS7978.1	CCDS7978.1	CH471076	CH471076	CH471076	EAW73861.1	ENSG00000134827	ENSG00000134827	ENSG00000134827	ENSP00000257264	ENSP00000257264	ENST00000257264	ENST00000529251	ENST00000532419
ORM1	9606.ENSP00000259396	http://smart.embl.de/smart/DD2.cgi?smart=201:SIGNAL(1|18)+Pfam_Lipocalin(40|180)+	Orosomucoid 1; Functions as transport protein in the blood stream. Binds various ligands in the interior of its beta-barrel domain. Also binds synthetic drugs and influences their distribution and availability in the body. Appears to function in modulating the activity of the immune system during the acute-phase reaction	337984	3KQ0	3KQ0	3KQ0	3KQ0	5004	5004	5004	5004	A1AG1_HUMAN	A1AG1_HUMAN	A1AG1_HUMAN	A1AG1_HUMAN	A28346	A28346	A28346	AAA35515.1	AAH26238.1	AAI04819.1	AAI04821.1	AAI43314.1	AAI43315.1	AAV38593.1	AGP-A	AGP-A	AGP1	AGP1	AGP1	AGP1	AGP1	AGP1	AK312035	AK312035	AK312035	AK312035	AL356796	AL356796	AL356796	Alpha-1-acid glycoprotein 1	Alpha-1-acid glycoprotein 1	Alpha-1-acid glycoprotein 1	B7ZKQ5	B7ZKQ5	B7ZKQ5	B7ZKQ5	BAG34972.1
LYZ	9606.ENSP00000261267	http://smart.embl.de/smart/DD2.cgi?smart=148:SIGNAL(1|18)+LYZ1(19|147)+	Lysozyme; Lysozymes have primarily a bacteriolytic function; those in tissues and body fluids are associated with the monocyte- macrophage system and enhance the activity of immunoagents	1,4-beta-N-acetylmuramidase C	1,4-beta-N-acetylmuramidase C	1,4-beta-N-acetylmuramidase C	133L	133L	133L	133L	134L	134L	134L	134L	1B5U	1B5U	1B5U	1B5U	1B5V	1B5V	1B5V	1B5V	1B5W	1B5W	1B5W	1B5W	1B5X	1B5X	1B5X	1B5X	1B5Y	1B5Y	1B5Y	1B5Y	1B5Z	1B5Z	1B5Z	1B5Z	1B7L	1B7L	1B7L	1B7L	1B7M	1B7M	1B7M	1B7M	1B7N	1B7N	1B7N
PEBP1	9606.ENSP00000261313	http://smart.embl.de/smart/DD2.cgi?smart=187:Pfam_PBP(22|170)+	Phosphatidylethanolamine binding protein 1; Binds ATP, opioids and phosphatidylethanolamine. Has lower affinity for phosphatidylinositol and phosphatidylcholine. Serine protease inhibitor which inhibits thrombin, neuropsin and chymotrypsin but not trypsin, tissue type plasminogen activator and elastase (By similarity). Inhibits the kinase activity of RAF1 by inhibiting its activation and by disso…	1BD9	1BD9	1BD9	1BD9	1BEH	1BEH	1BEH	1BEH	277324	2L7W	2L7W	2L7W	2L7W	2QYQ	2QYQ	2QYQ	2QYQ	5037	5037	5037	5037	AAD14234.1	AAH08714.1	AAH17396.1	AAH31102.1	ADI99998.1	AK311927	AK311927	AK311927	AK311927	B2R4S1	B2R4S1	B2R4S1	B2R4S1	BAA03684.1	BAG34868.1	BC008714	BC008714	BC008714	BC008714	BC017396	BC017396	BC017396	BC017396	BC031102	BC031102
BLMH	9606.ENSP00000261714	http://smart.embl.de/smart/DD2.cgi?smart=455:Pfam_Peptidase_C1_2(5|451)+	Bleomycin hydrolase; The normal physiological role of BLM hydrolase is unknown, but it catalyzes the inactivation of the antitumor drug BLM (a glycopeptide) by hydrolyzing the carboxamide bond of its B- aminoalaninamide moiety thus protecting normal and malignant cells from BLM toxicity	1CB5	1CB5	1CB5	1CB5	292053	292054	292055	292056	292057	292058	292059	2CB5	2CB5	2CB5	2CB5	642	642	642	642	AAC72951.1	AAH03616.1	AAP35664.1	AC087644	AC104984	AF091082	AF091082	AF091082	AF091082	AK223403	AK223403	AK223403	AK223403	AK312896	AK312896	AK312896	AK312896	B2R796	B2R796	B2R796	B2R796	BAD97123.1	BAG35743.1	BC003616	BC003616	BC003616	BC003616
LGALS3BP	9606.ENSP00000262776	http://smart.embl.de/smart/DD2.cgi?smart=585:SIGNAL(1|18)+SR(24|124)+BACK(260|360)+	Lectin, galactoside-binding, soluble, 3 binding protein; Promotes intergrin-mediated cell adhesion. May stimulate host defense against viruses and tumor cells	1BY2	1BY2	1BY2	1BY2	295567	295568	295569	295570	295571	295572	295573	295574	295575	295576	295577	295578	295579	295580	295581	3959	3959	3959	3959	90K	90K	90K	90K	A47161	A47161	A47161	A55899	A55899	A55899	AAA36193.1	AAH02403.1	AAH02998.1	AAH15761.1	AK301040	B4DVE1_HUMAN	BAG62653.1	BC002403	BC002403	BC002403	BC002403	BC002998	BC002998
A1BG	9606.ENSP00000263100	http://smart.embl.de/smart/DD2.cgi?smart=495:SIGNAL(1|21)+IG_like(40|100)+Pfam_Ig_2(118|202)+IGc2(223|286)+IG_like(316|381)+IG_like(414|477)+	alpha-1-B glycoprotein	1	1	1	1	304179	304180	A1B	A1B	A1BG	A1BG	A1BG	A1BG	A1BG	A1BG	A1BG	A1BG	A1BG	A1BG-001	A1BG-001	A1BG-002	A1BG-002	A1BG-003	A1BG-003	A1BG-004	A1BG-004	A1BG-005	A1BG-005	A1BG_HUMAN	A1BG_HUMAN	A1BG_HUMAN	A1BG_HUMAN	A8K052	A8K052	A8K052	A8K052	AAH35719.1	AAL07469.1	AB073611	AB073611	AB073611	AB073611	ABG	ABG	AC010642	AC010642	AC010642
NUCB1	9606.ENSP00000263273	http://smart.embl.de/smart/DD2.cgi?smart=461:SIGNAL(1|26)+Pfam_EF-hand_7(224|321)+COIL(341|407)+	Nucleobindin 1; Major calcium-binding protein of the Golgi. May have a role in calcium homeostasis (By similarity)	1SNL	1SNL	1SNL	1SNL	302599	302600	302601	302602	302603	302604	302605	4924	4924	4924	4924	AAA36383.1	AAB60431.1	AAH02356.1	AAH15787.1	AAP88830.1	AK097790	AK303126	AK315422	AK315422	AK315422	AK315422	B2RD64	B2RD64	B2RD64	B2RD64	B3KUR6_HUMAN	B4DZX0_HUMAN	BAG37811.1	BAG53528.1	BAG64232.1	BC002356	BC002356	BC002356	BC002356	BC002356	BC015787	BT009828	BT009828	BT009828	BT009828	C9J3C1_HUMAN
LCN1	9606.ENSP00000263598	http://smart.embl.de/smart/DD2.cgi?smart=176:SIGNAL(1|18)+Pfam_Lipocalin(32|169)+	Lipocalin 1; Could play a role in taste reception. Could be necessary for the concentration and delivery of sapid molecules in the gustatory system. Can bind various ligands, with chemical structures ranging from lipids and retinoids to the macrocyclic antibiotic rifampicin and even to microbial siderophores. Exhibits an extremely wide ligand pocket	193290	1XKI	1XKI	1XKI	1XKI	338694	338695	3933	3933	3933	3933	3EYC	3EYC	3EYC	3EYC	4QAF	4QAF	4QAF	A44029	A44029	A44029	AAA18633.1	AAA61845.1	AAH65721.1	AAH74925.1	AAH74926.1	AL161452	AL161452	AL161452	BC065721	BC065721	BC065721	BC065721	BC074925	BC074925	BC074925	BC074925	BC074926	BC074926	BC074926	BC074926	CAA44284.1	CAA47889.1	CAI14045.1	CCDS6991.1	CCDS6991.1
CAPZB	9606.ENSP00000264202	http://smart.embl.de/smart/DD2.cgi?smart=277:Pfam_F_actin_cap_B(5|240)+	Capping protein (actin filament) muscle Z-line, beta; F-actin-capping proteins bind in a Ca(2+)-independent manner to the fast growing ends of actin filaments (barbed end) thereby blocking the exchange of subunits at these ends. Unlike other capping proteins (such as gelsolin and severin), these proteins do not sever actin filaments. Plays a role in the regulation of cell morphology and cytoskele…	258882	258883	258884	258885	258886	258887	832	832	832	832	AAA87395.1	AAH08095.2	AAH24601.1	AAI07753.1	AAI09242.1	AAI09243.1	AAV38277.1	AAV38278.1	AK125085	AL035413	AL035413	AL035413	AL035413	AL359199	AL359199	AL359199	AL359199	AL445163	AL445163	AL445163	AL445163	B1AK84_HUMAN	B1AK85_HUMAN	B1AK86_HUMAN	B1AK87_HUMAN	B1AK88_HUMAN	B1AP81_HUMAN	B1AP83_HUMAN	BAG54137.1	BC008095	BC024601	BC024601	BC024601	BC024601	BC107752	BC107752
CP	9606.ENSP00000264613	http://smart.embl.de/smart/DD2.cgi?smart=1065:SIGNAL(1|19)+Pfam_Cu-oxidase_3(88|204)+Pfam_Cu-oxidase(221|358)+Pfam_Cu-oxidase_2(294|357)+Pfam_Cu-oxidase_3(799|903)+Pfam_Cu-oxidase_2(932|1060)+	Ceruloplasmin (ferroxidase); Ceruloplasmin is a blue, copper-binding (6-7 atoms per molecule) glycoprotein. It has ferroxidase activity oxidizing Fe(2+) to Fe(3+) without releasing radical oxygen species. It is involved in iron transport across the cell membrane. Provides Cu(2+) ions for the ascorbate-mediated deaminase degradation of the heparan sulfate chains of GPC1. May also play a role in fe…	1356	1356	1356	1356	1KCW	1KCW	1KCW	1KCW	2J5W	2J5W	2J5W	2J5W	317791	317792	317793	317794	317795	4EJX	4EJX	4EJX	4ENZ	4ENZ	4ENZ	A25443	A25443	A25443	AAA51975.1	AAA51976.1	AAF02483.1	ABC40726.1	AC131209	ACERULOPLASMINEMIA [#604290]	AF132978	AF132978	AF132978	AF132978	Aceruloplasminemia	BAA00019.1	BAA08085.1	CAA27752.1	CAA27753.1	CAA27754.1	CAA27755.1	CAB008591	CCDS3141.1	CCDS3141.1
RAB7A	9606.ENSP00000265062	http://smart.embl.de/smart/DD2.cgi?smart=207:RAB(9|176)+	RAB7A, member RAS oncogene family; Key regulator in endo-lysosomal trafficking. Governs early-to-late endosomal maturation, microtubule minus-end as well as plus-end directed endosomal migration and positioning, and endosome-lysosome transport through different protein-protein interaction cascades. Plays a central role, not only in endosomal traffic, but also in many other cellular and physiologi…	1T91	1T91	1T91	1YHN	1YHN	317182	317183	317184	317185	317186	317187	317188	3LAW	3LAW	3LAW	7879	7879	7879	A8K3V6	A8K3V6	A8K3V6	AAA86640.1	AAD02565.1	AAH08721.2	AAM21090.1	AC023598	AC079945	AC117508	AC139617	AF050175	AF050175	AF050175	AF498942	AF498942	AF498942	AK000826	AK000826	AK000826	AK290721	AK290721	AK290721	BAA91390.1	BAF83410.1	BC008721	BC008721	BC008721
HPX	9606.ENSP00000265983	http://smart.embl.de/smart/DD2.cgi?smart=462:SIGNAL(1|31)+HX(56|95)+HX(97|141)+HX(188|231)+HX(263|306)+HX(308|353)+	Hemopexin; Binds heme and transports it to the liver for breakdown and iron recovery, after which the free hemopexin returns to the circulation	267314	3263	3263	3263	3263	AAA52704.1	AAA58678.1	AK313648	AK313648	AK313648	AK313648	B2R957	B2R957	B2R957	B2R957	BAG36404.1	Beta-1B-glycoprotein	Beta-1B-glycoprotein	Beta-1B-glycoprotein	CAA26382.1	CAB016725	CCDS7763.1	CCDS7763.1	EC:3.2.1.35	ENSG00000110169	ENSG00000110169	ENSG00000110169	ENSP00000265983	ENSP00000265983	ENST00000265983	ENST00000525057	ENST00000527105	ENST00000527556	ENST00000528348	ENST00000529037	ENST00000529775	ENST00000533369	ENST00000533561	ENST00000533856	ENST00000534429	ENST00000534800	HEMOPEXIN [*142290]	HEMO_HUMAN	HEMO_HUMAN	HEMO_HUMAN	HEMO_HUMAN
HEXA	9606.ENSP00000268097	http://smart.embl.de/smart/DD2.cgi?smart=529:SIGNAL(1|22)+Pfam_Glycohydro_20b2(23|145)+Pfam_Glyco_hydro_20(167|488)+	Hexosaminidase A (alpha polypeptide); Responsible for the degradation of GM2 gangliosides, and a variety of other molecules containing terminal N-acetyl hexosamines, in the brain and other tissues. The form B is active against certain oligosaccharides. The form S has no measurable activity	1QBC	1QBC	1QBC	1QBC	230700	230710	284279	284280	284281	284282	284283	284284	284285	284286	284287	2GJX	2GJX	2GJX	2GK1	2GK1	2GK1	3073	3073	3073	3073	A23561	A23561	A23561	AAA51827.1	AAB00965.1	AAD13932.1	AAH18927.1	AAH84537.1	AB675599	AC009690	AC009690	AC009690	AK222502	AK222502	AK222502	AK222502	AK296528	AK296528	AK296528	AK296528	B4DKE7
ARHGDIA	9606.ENSP00000269321	http://smart.embl.de/smart/DD2.cgi?smart=204:Pfam_Rho_GDI(1|201)+	Rho GDP dissociation inhibitor (GDI) alpha; Controls Rho proteins homeostasis. Regulates the GDP/GTP exchange reaction of the Rho proteins by inhibiting the dissociation of GDP from them, and the subsequent binding of GTP to them. Retains Rho proteins such as CDC42, RAC1 and RHOA in an inactive cytosolic pool, regulating their stability and protecting them from degradation. Actively involved in t…	1CC0	1CC0	1CC0	1CC0	1FSO	1FSO	1FSO	1FSO	1FST	1FST	1FST	1FST	1FT0	1FT0	1FT0	1FT0	1FT3	1FT3	1FT3	1FT3	1HH4	1HH4	1HH4	1KMT	1KMT	1KMT	1KMT	1QVY	1QVY	1QVY	1QVY	1RHO	1RHO	1RHO	1RHO	295860	295861	295862	295863	295864	295865	295866	295867	295868	295869	2BXW
KRT10	9606.ENSP00000269576	http://smart.embl.de/smart/DD2.cgi?smart=584:Pfam_Filament(145|459)+	Keratin 10	292825	3858	3858	3858	3858	3ASW	3ASW	3ASW	3ASW	4F1Z	4F1Z	4F1Z	4F1Z	600648	A31994	A31994	A31994	AAA59199.1	AAA59468.1	AAA60544.1	AAB59438.1	AAB59439.1	AAH34697.1	AC090283	AC090283	AC090283	AC090283	Annular epidermolytic ichthyosis	BC034697	BC034697	BC034697	BC034697	BCIE	BCIE	BIE	BIE	CAA32649.1	CAB000132	CCDS11377.1	CCDS11377.1	CK10	CK10	CK10	CK10	Congenital reticular ichthyosiform erythroderma	Cytokeratin-10
CRNN	9606.ENSP00000271835	http://smart.embl.de/smart/DD2.cgi?smart=495:Pfam_S_100(4|47)+	Cornulin; Survival factor that participates in the clonogenicity of squamous esophageal epithelium cell lines, attenuates deoxycholic acid (DCA)-induced apoptotic cell death and release of calcium. When overexpressed in oral squamous carcinom cell lines, regulates negatively cell proliferation by the induction of G1 arrest	261992	49860	49860	49860	49860	53 kDa putative calcium-binding protein	53 kDa putative calcium-binding protein	53 kDa putative calcium-binding protein	58 kDa heat shock protein	58 kDa heat shock protein	58 kDa heat shock protein	AAD55747.1	AAF00514.1	AAH30807.1	AF077831	AF077831	AF077831	AF077831	AF077831	AF185276	AF185276	AF185276	AF185276	AK316568	AK316568	AK316568	AK316568	AL135842	AL135842	AL135842	B2RE60	B2RE60	B2RE60	B2RE60	BAG38157.1	BC030807	BC030807	BC030807	BC030807	C1orf10	C1orf10	C1orf10	C1orf10	C1orf10	C1orf10	C1orf10
SPARCL1	9606.ENSP00000282470	http://smart.embl.de/smart/DD2.cgi?smart=664:SIGNAL(1|16)+COIL(265|292)+FOLN(432|455)+KAZAL(455|509)+Pfam_SPARC_Ca_bdg(512|650)+	SPARC-like 1 (hevin)	320752	320753	320754	320755	320756	320757	320758	320759	320760	8404	8404	8404	8404	AC093906	AC093906	AC093906	AC093906	AC112250	AC112250	AC112250	AC112250	AK304494	AK304494	AK304494	AK304494	B4E2Z0	B4E2Z0	B4E2Z0	B4E2Z0_HUMAN	BAG65302.1	C9JJR8_HUMAN	CAA57650.1	CAA60386.1	CAB026225	CCDS3622.1	CCDS3622.1	D6RA29_HUMAN	E7ESU2	E7ESU2	E7ESU2	E7ESU2	E7EU82_HUMAN	E9PC64_HUMAN	ENSG00000152583	ENSG00000152583	ENSG00000152583
TMPRSS11D	9606.ENSP00000283916	http://smart.embl.de/smart/DD2.cgi?smart=418:TRANS(21|43)+SEA(44|168)+Tryp_SPc(186|412)+	Transmembrane protease, serine 11D; May play some biological role in the host defense system on the mucous membrane independently of or in cooperation with other substances in airway mucous or bronchial secretions. Plays a role in the proteolytic processing of ACE2. Proteolytically cleaves and activates the human coronavirus 229E (HCoV-229E) spike glycoprotein which facilitate virus-cell membrane…	320243	320244	9407	9407	9407	9407	AAI25196.1	AAI25197.1	AAY40996.1	AB002134	AB002134	AB002134	AB002134	AB002134	AC079880	AK296853	Airway trypsin-like protease	Airway trypsin-like protease	Airway trypsin-like protease	B4DL57_HUMAN	BAA28691.1	BAG59419.1	BC125195	BC125195	BC125195	BC125195	BC125196	BC125196	BC125196	BC125196	CCDS3518.1	CCDS3518.1	ENSG00000153802	ENSG00000153802	ENSG00000153802	ENSP00000283916	ENSP00000283916	ENSP00000421381	ENSP00000442045	ENST00000283916	ENST00000502573	ENST00000502822	ENST00000505533	ENST00000508409	ENST00000509584	ENST00000511931
HIST1H4H	9606.ENSP00000289352	http://smart.embl.de/smart/DD2.cgi?smart=103:H4(16|90)+	Histone cluster 1, H4h	121504	1ZKK	2BQZ	2CV5	2IG0	2KWN	2KWO	2LVM	2QQS	2RJE	2RNY	2RS9	326308	3A6N	3AFA	3AN2	3AV1	3AV2	3AYW	3AZE	3AZF	3AZG	3AZH	3AZI	3AZJ	3AZK	3AZL	3AZM	3AZN	3CFS	3CFV	3F9W	3F9X	3F9Y	3F9Z	3IJ1	3JPX	3NQJ	3NQU	3O36	3QBY	3QZS	3QZT	3QZV	3R45	3UVW
PIP	9606.ENSP00000291009	http://smart.embl.de/smart/DD2.cgi?smart=146:Pfam_SVA(3|126)+	Prolactin-induced protein	332862	3ES6	3ES6	3ES6	5304	5304	5304	5304	A0A963	A0A963	A0A963	A0A963	A0A9C3	A0A9C3	A0A9C3	A0A9C3	A0A9F3	A0A9F3	A0A9F3	A0A9F3	A4D2I1	A4D2I1	A4D2I1	A4D2I1	AAA60091.1	AAH10950.1	AAH10951.1	AB267097	AB267097	AB267097	AB267097	AB267098	AB267098	AB267098	AB267098	AB267099	AB267099	AB267099	AB267099	AB267100	AB267100	AB267100	AB267100	AB267101	AB267101	AB267101
CSTB	9606.ENSP00000291568	http://smart.embl.de/smart/DD2.cgi?smart=98:CY(1|98)+	Cystatin B (stefin B); This is an intracellular thiol proteinase inhibitor. Tightly binding reversible inhibitor of cathepsins L, H and B	1476	1476	1476	1476	184601	1STF	1STF	1STF	1STF	2017-10-02	2017-10-02	2017-10-02	2017-10-02	311938	4N6V	4N6V	4N6V	A01278	A01278	A01278	AAA35727.1	AAA99014.1	AAF44059.1	AAH03370.1	AAH10532.1	AAP35689.1	AB083085	AF208234	AF208234	AF208234	AF208234	AK312133	AP001752	AP001752	AP001752	BAA95541.1	BAC20304.1	BAG35069.1	BC003370	BC003370	BC003370	BC003370	BC010532	BC010532	BC010532	BC010532
AZGP1	9606.ENSP00000292401	http://smart.embl.de/smart/DD2.cgi?smart=298:SIGNAL(1|20)+Pfam_MHC_I(26|201)+IGc1(220|290)+	Alpha-2-glycoprotein 1, zinc-binding; Stimulates lipid degradation in adipocytes and causes the extensive fat losses associated with some advanced cancers. May bind polyunsaturated fatty acids	1T7V	1T7V	1T7V	1T7V	1T7W	1T7W	1T7W	1T7W	1T7X	1T7X	1T7X	1T7X	1T7Y	1T7Y	1T7Y	1T7Y	1T7Z	1T7Z	1T7Z	1T7Z	1T80	1T80	1T80	1T80	1ZAG	1ZAG	1ZAG	1ZAG	331579	331580	331581	3ES6	3ES6	3ES6	3ES6	563	563	563	563	A54175	A54175	A54175	AAA61311.1	AAH05306.1	AAH33830.1	AC004522
HK3	9606.ENSP00000292432	http://smart.embl.de/smart/DD2.cgi?smart=923:Pfam_Hexokinase_1(27|234)+Pfam_Hexokinase_2(236|475)+Pfam_Hexokinase_1(477|675)+Pfam_Hexokinase_2(677|916)+	Hexokinase 3 (white cell)	3101	3101	3101	3101	325492	325493	325494	325495	3HM8	3HM8	3HM8	3HM8	AAC50422.1	AAC50732.1	AAH28129.1	BC028129	BC028129	BC028129	BC028129	CCDS4407.1	CCDS4407.1	CH471195	CH471195	CH471195	EAW85048.1	EC 2.7.1.1	EC:2.7.1.1	ENSG00000160883	ENSG00000160883	ENSG00000160883	ENSP00000292432	ENSP00000292432	ENSP00000422169	ENSP00000424632	ENSP00000427000	ENST00000292432	ENST00000504910	ENST00000506834	ENST00000509717	ENST00000514058	ENST00000514666	H0Y8U9_HUMAN	H0Y9N6_HUMAN	H0YAG4_HUMAN	HEXOKINASE 3 [*142570]	HGNC:4925
SCGB3A1	9606.ENSP00000292641	http://smart.embl.de/smart/DD2.cgi?smart=104:SIGNAL(1|20)+	Secretoglobin, family 3A, member 1; Potential growth inhibitory cytokine	325818	92304	92304	92304	92304	AAH29176.1	AAH72673.1	AAK82942.1	AAL26217.1	AAQ04481.1	AAQ89423.1	AF313458	AF313458	AF313458	AF313458	AF313458	AF436839	AF436839	AF436839	AF436839	AY040564	AY040564	AY040564	AY040564	AY359064	AY359064	AY359064	AY359064	BC029176	BC029176	BC029176	BC029176	BC072673	BC072673	BC072673	BC072673	CCDS4456.1	CCDS4456.1	Cytokine HIN-1	Cytokine HIN-1	Cytokine HIN-1	ENSG00000161055	ENSG00000161055	ENSG00000161055	ENSP00000292641	ENSP00000292641
ARPC2	9606.ENSP00000295685	http://smart.embl.de/smart/DD2.cgi?smart=300:Pfam_P34-Arc(56|286)+	Actin related protein 2/3 complex, subunit 2, 34kDa; Functions as actin-binding component of the Arp2/3 complex which is involved in regulation of actin polymerization and together with an activating nucleation-promoting factor (NPF) mediates the formation of branched actin networks. Seems to contact the mother actin filament	10109	10109	10109	10109	308616	308617	308618	308619	308620	308621	AAB64190.1	AAC50874.1	AAF71122.1	AAH00590.1	AAP35544.1	AAX93213.1	AC097483	ACTIN-RELATED PROTEIN 2/3 COMPLEX, [*604224]	AF006085	AF006085	AF006085	AF006085	AF006085	AF116702	AF116702	AF116702	AF116702	AK290268	ARC34	ARC34	ARC34	ARC34	ARC34	ARC34	ARC34	ARC34	ARPC2	ARPC2	ARPC2	ARPC2	ARPC2	ARPC2	ARPC2	ARPC2	ARPC2	ARPC2-001
ALB	9606.ENSP00000295897	http://smart.embl.de/smart/DD2.cgi?smart=609:SIGNAL(1|18)+ALBUMIN(20|205)+ALBUMIN(212|397)+ALBUMIN(404|595)+	Albumin; Serum albumin, the main protein of plasma, has a good binding capacity for water, Ca(2+), Na(+), K(+), fatty acids, hormones, bilirubin and drugs. Its main function is the regulation of the colloidal osmotic pressure of blood. Major zinc transporter in plasma, typically binds about 80% of all plasma zinc	1AO6	1AO6	1AO6	1AO6	1BJ5	1BJ5	1BJ5	1BJ5	1BKE	1BKE	1BKE	1BKE	1BM0	1BM0	1BM0	1BM0	1e+78	1e+78	1e+78	1e+78	1E7A	1E7A	1E7A	1E7A	1E7B	1E7B	1E7B	1E7B	1E7C	1E7C	1E7C	1E7C	1E7E	1E7E	1E7E	1E7E	1E7F	1E7F	1E7F	1E7F	1E7G	1E7G	1E7G	1E7G	1E7H	1E7H
S100P	9606.ENSP00000296370	http://smart.embl.de/smart/DD2.cgi?smart=95:Pfam_S_100(4|47)+	S100 calcium binding protein P; May function as calcium sensor and contribute to cellular calcium signaling. In a calcium-dependent manner, functions by interacting with other proteins, such as EZR and PPP5C, and indirectly plays a role in physiological processes like the formation of microvilli in epithelial cells. May stimulate cell proliferation in an autocrine manner via activation of the rec…	1J55	1J55	1J55	1J55	1OZO	1OZO	1OZO	1OZO	2MJW	2MJW	2MJW	319463	6286	6286	6286	6286	AAH06819.1	AAO41114.1	AAP35953.1	AF539739	AF539739	AF539739	AF539739	AY423724	AY423724	AY423724	BC006819	BC006819	BC006819	BC006819	BT007289	BT007289	BT007289	BT007289	CAA46566.1	CAB012900	CCDS3391.1	CCDS3391.1	ENSG00000163993	ENSG00000163993	ENSG00000163993	ENSP00000296370	ENSP00000296370	ENST00000296370	ENST00000513778	HGNC:10504
A2ML1	9606.ENSP00000299698	http://smart.embl.de/smart/DD2.cgi?smart=1454:SIGNAL(1|17)+Pfam_A2M_N(121|238)+Pfam_A2M_N_2(453|601)+Pfam_A2M(736|826)+Pfam_SVA(785|884)+Pfam_Thiol-ester_cl(959|989)+Pfam_A2M_comp(1008|1253)+Pfam_A2M_recep(1362|1449)+	Alpha-2-macroglobulin-like 1; Is able to inhibit all four classes of proteinases by a unique 'trapping' mechanism. This protein has a peptide stretch, called the 'bait region' which contains specific cleavage sites for different proteinases. When a proteinase cleaves the bait region, a conformational change is induced in the protein which traps the proteinase. The entrapped enzyme remains active …	144568	144568	144568	273082	273083	273084	273085	273086	273087	A2ML1	A2ML1	A2ML1	A2ML1	A2ML1	A2ML1	A2ML1	A2ML1	A2ML1	A2ML1-001	A2ML1-001	A2ML1-003	A2ML1-003	A2ML1-004	A2ML1-004	A2ML1-006	A2ML1-006	A2ML1-007	A2ML1-007	A2ML1-008	A2ML1-008	A2ML1-009	A2ML1-009	A2ML1-010	A2ML1-010	A2ML1-011	A2ML1-011	A2ML1_HUMAN	A2ML1_HUMAN	A2ML1_HUMAN	A2ML1_HUMAN	A8K2U0	A8K2U0	A8K2U0	A8K2U0	AAH93840.2	AAI12132.1
PPIB	9606.ENSP00000300026	http://smart.embl.de/smart/DD2.cgi?smart=216:TRANS(11|33)+Pfam_Pro_isomerase(47|204)+	Peptidylprolyl isomerase B (cyclophilin B); PPIases accelerate the folding of proteins. It catalyzes the cis-trans isomerization of proline imidic peptide bonds in oligopeptides	1CYN	1CYN	1CYN	283921	3ICH	3ICH	3ICH	3ICI	3ICI	3ICI	5479	5479	5479	A39118	A39118	A8K534	A8K534	A8K534	AAA35733.1	AAA36601.1	AAA52150.1	AAH01125.1	AAH08848.1	AAH20800.1	AAH32138.1	AAX44050.1	AC100840	AC100840	AC100840	AK291149	AK291149	AK291149	AY962310	AY962310	AY962310	BAF83838.1	BC001125	BC001125	BC001125	BC008848	BC008848	BC008848	BC020800	BC020800	BC020800	BC032138
KLK1	9606.ENSP00000301420	http://smart.embl.de/smart/DD2.cgi?smart=262:SIGNAL(1|17)+Tryp_SPc(24|254)+	Kallikrein 1; Glandular kallikreins cleave Met-Lys and Arg-Ser bonds in kininogen to release Lys-bradykinin	1SPJ	1SPJ	1SPJ	1SPJ	303030	303031	3816	3816	3816	3816	A24696	A24696	A24696	AAA36136.1	AAA59201.1	AAA59455.1	AAB34120.1	AAF86333.1	AAG33353.1	AAH05313.1	AAM11874.1	AAP35917.1	AAU12569.1	AC010325	AC010325	AC010325	AC010325	AF243527	AF243527	AF243527	AF277050	AF277050	AF277050	AF277050	AY094609	AY094609	AY094609	AY094609	AY703451	AY703451	AY703451	AY703451	B24696	B24696	B24696	BC005313
MUC7	9606.ENSP00000302021	http://smart.embl.de/smart/DD2.cgi?smart=377:SIGNAL(1|22)+	Mucin 7, secreted; May function in a protective capacity by promoting the clearance of bacteria in the oral cavity and aiding in mastication, speech, and swallowing. Binds P.aeruginosa pili	320312	320313	4589	4589	4589	4589	A48018	A48018	A48018	AAH25688.1	AC106884	AC106884	AC106884	AC106884	AC108518	AC108518	AC108518	AC108518	Apo-MG2	Apo-MG2	Apo-MG2	BC025688	BC025688	BC025688	BC025688	BC025688	CCDS3541.1	CCDS3541.1	D6RHX1_HUMAN	ENSG00000171195	ENSG00000171195	ENSG00000171195	ENSP00000302021	ENSP00000302021	ENSP00000400585	ENSP00000407422	ENSP00000427594	ENST00000304887	ENST00000413702	ENST00000456088	ENST00000504482	ENST00000505411	ENST00000514512	ENST00000515308	FLJ27047	FLJ27047
SMR3B	9606.ENSP00000302400	http://smart.embl.de/smart/DD2.cgi?smart=79:Pfam_PROL5-SMR(1|79)+	Submaxillary gland androgen regulated protein 3B	10879	10879	10879	10879	320309	320310	AAH15327.1	AAI44530.1	AB031740	AB031740	AB031740	AB031740	B7ZMG7	B7ZMG7	B7ZMG7	B7ZMG7	BAA06213.1	BAA88517.1	BC015327	BC015327	BC015327	BC015327	BC144529	BC144529	BC144529	BC144529	CCDS3540.1	CCDS3540.1	CH471057	CH471057	CH471057	D29833	D29833	D29833	D29833	D29833	EAX05619.1	ENSG00000171201	ENSG00000171201	ENSG00000171201	ENSP00000302400	ENSP00000302400	ENSP00000423138	ENST00000304915	ENST00000504825	ENST00000508027
LRG1	9606.ENSP00000302621	http://smart.embl.de/smart/DD2.cgi?smart=347:SIGNAL(1|35)+LRR(92|114)+LRR_TYP(115|138)+LRR_TYP(163|186)+LRR_TYP(187|210)+LRR(213|234)+LRR(236|258)+LRR_TYP(259|282)+LRRCT(299|347)+	Leucine-rich alpha-2-glycoprotein 1	116844	116844	116844	116844	298158	A03211	A03211	A03211	A2GL_HUMAN	A2GL_HUMAN	A2GL_HUMAN	A2GL_HUMAN	AAH34389.1	AAH70198.1	AAK95527.1	AF403428	AF403428	AF403428	AF403428	AK303861	B4E1I8_HUMAN	BAG64800.1	BC034389	BC034389	BC034389	BC034389	BC070198	BC070198	BC070198	BC070198	CCDS12130.1	CCDS12130.1	ENSG00000171236	ENSG00000171236	ENSP00000302621	ENSP00000302621	ENST00000306390	ENST00000586883	HGNC:29480	HMFT1766	HMFT1766	HPA001888	HPA001889	Hs.655559	IPI00022417.4	IPI01012772.1
CST1	9606.ENSP00000305731	http://smart.embl.de/smart/DD2.cgi?smart=141:SIGNAL(1|20)+CY(29|139)+	Cystatin SN; Human saliva appears to contain several cysteine proteinase inhibitors that are immunologically related to cystatin S but that differ in their specificity due to amino acid sequence differences. Cystatin SN, with a pI of 7.5, is a much better inhibitor of papain and dipeptidyl peptidase I than is cystatin S, although both inhibit ficin equally well	1469	1469	1469	1469	310134	310135	A28110	A28110	A28110	AAA36115.1	AAA60299.1	AAH21225.1	AL591074	AL591074	AL591074	BC021225	BC021225	BC021225	BC021225	CAB026769	CAC94783.1	CCDS13160.1	CCDS13160.1	CST1	CST1	CST1	CST1	CST1	CST1	CST1	CST1	CST1	CST1-001	CST1-001	CST1-002	CST1-002	CYSTATIN 1 [*123855]	CYTN_HUMAN	CYTN_HUMAN	CYTN_HUMAN	CYTN_HUMAN	Cystain-SA-I	Cystain-SA-I	Cystain-SA-I	Cystatin-1	Cystatin-1
FGB	9606.ENSP00000306099	http://smart.embl.de/smart/DD2.cgi?smart=491:SIGNAL(1|30)+Fib_alpha(90|235)+FBG(236|487)+	Fibrinogen beta chain; Cleaved by the protease thrombin to yield monomers which, together with fibrinogen alpha (FGA) and fibrinogen gamma (FGG), polymerize to form an insoluble fibrin matrix. Fibrin has a major function in hemostasis as one of the primary components of blood clots. In addition, functions during the early stages of wound repair to stabilize the lesion and guide cell migration dur…	1FZA	1FZA	1FZA	1FZB	1FZB	1FZB	1FZC	1FZC	1FZC	1FZE	1FZE	1FZE	1FZF	1FZF	1FZF	1FZG	1FZG	1FZG	1LT9	1LT9	1LT9	1LTJ	1LTJ	1LTJ	1N86	1N86	1N86	1N8E	1N8E	1N8E	1RE3	1RE3	1RE3	1RE4	1RE4	1RE4	1RF0	1RF0	1RF0	1RF1	1RF1	1RF1	2244	2244	2244	2244
PAM	9606.ENSP00000306100	http://smart.embl.de/smart/DD2.cgi?smart=974:SIGNAL(1|20)+Pfam_Cu2_monooxygen(57|179)+Pfam_Cu2_monoox_C(194|345)+Pfam_NHL(578|605)+Pfam_NHL(630|659)+Pfam_NHL(683|711)+Pfam_NHL(779|806)+TRANS(865|887)+	Peptidylglycine alpha-amidating monooxygenase; Bifunctional enzyme that catalyzes 2 sequential steps in C-terminal alpha-amidation of peptides. The monooxygenase part produces an unstable peptidyl(2-hydroxyglycine) intermediate that is dismutated to glyoxylate and the corresponding desglycine peptide amide by the lyase part. C-terminal amidation of peptides such as neuropeptides is essential for …	323707	323708	323709	323710	323711	323712	323713	323714	323715	323716	323717	323718	323719	323720	5066	5066	5066	5066	A35477	A35477	A35477	A6NMH0_HUMAN	A6NMR0	A6NMR0	A6NMR0	A6NMR0	A8K293	A8K293	A8K293	A8K293	AAA36414.1	AAB32775.1	AAB32776.1	AAB88190.1	AAD01439.1	AAH18127.1	AAP36087.1	AB095007	AB095007	AB095007	AB095007	AB095007	AC008501	AC008779	AC008779	AC008779
FGA	9606.ENSP00000306361	http://smart.embl.de/smart/DD2.cgi?smart=866:SIGNAL(1|19)+Fib_alpha(48|192)+Pfam_Fibrinogen_aC(445|510)+FBG(627|863)+	Fibrinogen alpha chain; Cleaved by the protease thrombin to yield monomers which, together with fibrinogen beta (FGB) and fibrinogen gamma (FGG), polymerize to form an insoluble fibrin matrix. Fibrin has a major function in hemostasis as one of the primary components of blood clots. In addition, functions during the early stages of wound repair to stabilize the lesion and guide cell migration dur…	1BBR	1BBR	1BBR	1BBR	1DM4	1DM4	1DM4	1FPH	1FPH	1FPH	1FZA	1FZA	1FZA	1FZB	1FZB	1FZB	1FZC	1FZC	1FZC	1FZD	1FZD	1FZD	1FZD	1FZE	1FZE	1FZE	1FZF	1FZF	1FZF	1FZG	1FZG	1FZG	1LT9	1LT9	1LT9	1LTJ	1LTJ	1LTJ	1N86	1N86	1N86	1N8E	1N8E	1N8E	1RE3	1RE3
CST5	9606.ENSP00000307132	http://smart.embl.de/smart/DD2.cgi?smart=142:SIGNAL(1|25)+CY(29|140)+	Cystatin D; Cysteine proteinase inhibitor that possibly plays a protective role against proteinases present in the oral cavity. The order of preference for inhibition is cathepsin S > cathepsin H > cathepsin L > cathepsin B	1473	1473	1473	1473	1RN7	1RN7	1RN7	1RN7	1ROA	1ROA	1ROA	1ROA	310137	A47142	A47142	A47142	AAH62678.1	AAH69514.1	AL591074	AL591074	AL591074	AL591074	BC062678	BC062678	BC062678	BC062678	BC069514	BC069514	BC069514	BC069514	CAA42590.1	CAA49838.1	CAB024944	CAI23644.1	CCDS13162.1	CCDS13162.1	CST5	CST5	CST5	CST5	CST5	CST5	CST5	CST5	CST5	CST5-001
CST2	9606.ENSP00000307540	http://smart.embl.de/smart/DD2.cgi?smart=141:SIGNAL(1|20)+CY(29|139)+	Cystatin SA; Thiol protease inhibitor	1470	1470	1470	1470	310136	AAA36116.1	AAH62679.1	AAK11570.1	AF319564	AF319564	AF319564	AF319564	AL591074	AL591074	AL591074	B29632	B29632	B29632	BC062679	BC062679	BC062679	BC062679	CAB024963	CAC94784.1	CCDS13161.1	CCDS13161.1	CST2	CST2	CST2	CST2	CST2	CST2	CST2	CST2	CST2	CST2-001	CST2-001	CYSTATIN 2 [*123856]	CYTT_HUMAN	CYTT_HUMAN	CYTT_HUMAN	CYTT_HUMAN	Cystatin-2	Cystatin-2	Cystatin-2	Cystatin-S5
YWHAZ	9606.ENSP00000309503	http://smart.embl.de/smart/DD2.cgi?smart=245:14_3_3(3|242)+	Tyrosine 3-monooxygenase/tryptophan 5-monooxygenase activation protein, zeta polypeptide; Adapter protein implicated in the regulation of a large spectrum of both general and specialized signaling pathways. Binds to a large number of partners, usually by recognition of a phosphoserine or phosphothreonine motif. Binding generally results in the modulation of the activity of the binding partner	14-3-3 delta	14-3-3 protein zeta/delta	14-3-3 protein zeta/delta	14-3-3 protein zeta/delta	14-3-3 zeta	14-3-3-zeta	14-3-3-zeta	14-3-3-zeta	14-3-3-zeta	1433Z_HUMAN	1433Z_HUMAN	1433Z_HUMAN	1433Z_HUMAN	1IB1	1IB1	1IB1	1IB1	1QJA	1QJA	1QJA	1QJA	1QJB	1QJB	1QJB	1QJB	26600	26611	2C1J	2C1J	2C1J	2C1J	2C1N	2C1N	2C1N	2C1N	2O02	2O02	2O02	2O02	2WH0	2WH0	2WH0	335500	335501	335502	335503
KRT2	9606.ENSP00000310861	http://smart.embl.de/smart/DD2.cgi?smart=639:Pfam_Filament(177|490)+	Keratin 2; Probably contributes to terminal cornification. Associated with keratinocyte activation, proliferation and keratinization	274721	3849	3849	3849	3849	A44861	A44861	A44861	AAB81946.1	AAC83410.1	AAH96294.1	AAH99643.1	AAH99644.1	AC055715	AC055715	AC055715	AC055715	AC055716	AC055716	AC055716	AF019084	AF019084	AF019084	AF019084	BC096294	BC096294	BC096294	BC096294	BC099643	BC099643	BC099643	BC099643	BC099644	BC099644	BC099644	BC099644	CCDS8835.1	CCDS8835.1	CK-2e	CK-2e	Cytokeratin-2e	Cytokeratin-2e	Cytokeratin-2e	ENSG00000172867	ENSG00000172867	ENSG00000172867
LCP1	9606.ENSP00000315757	http://smart.embl.de/smart/DD2.cgi?smart=627:EFh(13|41)+EFh(53|81)+CH(122|234)+CH(266|373)+CH(396|501)+CH(517|622)+	Lymphocyte cytosolic protein 1 (L-plastin); Actin-binding protein. Plays a role in the activation of T-cells in response to costimulation through TCR/CD3 and CD2 or CD28. Modulates the cell surface expression of IL2RA/CD25 and CD69	278366	278367	278368	2D85	2D85	2D85	2D85	3936	3936	3936	3936	A35836	A35836	A35836	AAA36184.1	AAA59529.1	AAA63236.1	AAB02845.1	AAH07673.1	AAH10271.1	AH002870	AH002870	AH002870	AH002870	AK300556	AK300556	AK300556	AK300556	AK312393	AK312393	AK312393	AK312393	AL137141	AL137141	AL137141	B2R613	B2R613	B2R613	B2R613	B4DUA0	B4DUA0	B4DUA0	B4DUA0_HUMAN	BAG35310.1	BAG62262.1	BC007673
CALR	9606.ENSP00000320866	http://smart.embl.de/smart/DD2.cgi?smart=417:SIGNAL(1|17)+Pfam_Calreticulin(21|332)+COIL(348|408)+	Calreticulin; Calcium-binding chaperone that promotes folding, oligomeric assembly and quality control in the endoplasmic reticulum (ER) via the calreticulin/calnexin cycle. This lectin interacts transiently with almost all of the monoglucosylated glycoproteins that are synthesized in the ER. Interacts with the DNA-binding domain of NR3C1 and mediates its nuclear export. Involved in maternal gene…	299339	299340	299341	299342	299343	2CLR	2CLR	2CLR	3DOW	3DOW	3DOW	3POS	3POS	3POS	3POS	3POW	3POW	3POW	3POW	811	811	811	811	A42330	A42330	A42330	AAA36582.1	AAA51916.1	AAB51176.1	AAH02500.1	AAH07911.1	AAH20493.1	AAL13126.1	AAP36116.1	AB451408	AB451408	AB451408	AB451408	AD000092	AD000092	AD000092	AK304492	AY047586	AY047586	AY047586	AY047586
TALDO1	9606.ENSP00000321259	http://smart.embl.de/smart/DD2.cgi?smart=337:Pfam_Transaldolase(24|326)+	Transaldolase 1; Transaldolase is important for the balance of metabolites in the pentose-phosphate pathway	1F05	1F05	1F05	1F05	266801	266802	266803	266804	6888	6888	6888	6888	A49985	A49985	A49985	AAB53943.1	AAC51151.1	AAC52068.1	AAF40478.1	AAH10103.1	AAH18847.2	AAL31313.1	AF010398	AF010398	AF010398	AF010398	AF010399	AF010399	AF010399	AF010399	AF010400	AF010400	AF010400	AF010400	AF058913	AF058913	AF058913	AF058913	AK295537	AK313427	AK313427	AK313427	AK313427	B2R8M2	B2R8M2	B2R8M2
A2M	9606.ENSP00000323929	http://smart.embl.de/smart/DD2.cgi?smart=1474:SIGNAL(1|23)+Pfam_A2M_N(128|221)+Pfam_A2M_N_2(459|607)+Pfam_A2M(738|828)+Pfam_Thiol-ester_cl(961|991)+Pfam_A2M_comp(1010|1266)+Pfam_A2M_recep(1376|1463)+	Alpha-2-macroglobulin; Is able to inhibit all four classes of proteinases by a unique 'trapping' mechanism. This protein has a peptide stretch, called the 'bait region' which contains specific cleavage sites for different proteinases. When a proteinase cleaves the bait region, a conformational change is induced in the protein which traps the proteinase. The entrapped enzyme remains active against…	1BV8	1BV8	1BV8	1BV8	2	2	2	2	273113	273114	273115	273116	273117	2P9R	2P9R	2P9R	2P9R	4ACQ	4ACQ	4ACQ	4ACQ	A2M	A2M	A2M	A2M	A2M	A2M	A2M	A2M	A2M	A2M-001	A2M-001	A2M-002	A2M-002	A2M-003	A2M-003	A2M-004	A2M-004	A2M-005	A2M-005	A2M-006	A2M-006	A2M-007	A2M-007	A2M-008	A2M-008
C6orf58	9606.ENSP00000328069	http://smart.embl.de/smart/DD2.cgi?smart=330:Pfam_DUF781(1|328)+	Chromosome 6 open reading frame 58; May be involved in early liver development	328677	352999	352999	352999	AAH62712.2	AK303850	AK303850	AK303850	AL583806	AL583806	AL583806	B4E1I0	B4E1I0	B4E1I0	BAG64792.1	BC062712	BC062712	BC062712	BC062712	C6ORF58	C6orf58	C6orf58	C6orf58	C6orf58	C6orf58	C6orf58	C6orf58	C6orf58-001	C6orf58-001	C6orf58-002	C6orf58-002	CAH70094.1	CCDS34533.1	CCDS34533.1	CF058_HUMAN	CH471051	CH471051	EAW48094.1	ENSG00000184530	ENSG00000184530	ENSG00000184530	ENSP00000328069	ENSP00000328069	ENST00000329722	ENST00000498112	HGNC:20960
IGLL1	9606.ENSP00000329312	http://smart.embl.de/smart/DD2.cgi?smart=213:IGc1(130|204)+	Immunoglobulin lambda-like polypeptide 1; Critical for B-cell development	14.1	2H32	2H32	2H32	2H3N	2H3N	2H3N	2LKQ	2LKQ	312503	312504	312505	3543	3543	3543	A33911	A33911	AAA36096.1	AAA36100.1	AAH12293.1	AAH30239.2	AGM2	AP000345	AP000345	AP000345	BC012293	BC012293	BC012293	BC030239	BC030239	BC030239	C9JEE0_HUMAN	CAA27229.1	CAA27231.1	CCDS13809.1	CCDS13810.1	CD179 antigen-like family member B	CD179 antigen-like family member B	CD179b	CD179b	CD179b	ENSG00000128322	ENSG00000128322	ENSP00000249053	ENSP00000329312	ENSP00000329312
AMY1B	9606.ENSP00000330484	http://smart.embl.de/smart/DD2.cgi?smart=511:Aamy(26|413)+Aamy_C(422|510)+	Amylase, alpha 1B (salivary)	1,4-alpha-D-glucan glucanohydrolase 1	19291	1C8Q	1JXJ	1JXK	1MFU	1MFV	1NM9	1Q4N	1SMD	1XV8	1Z32	261144	261145	261146	276	277	278	3BLK	3BLP	3DHP	A6NJS5	A8K8H6	A91543	AK292341	AL513482	AMY1	AMY1	AMY1	AMY1A	AMY1B	AMY1B	AMY1B	AMY1B-001	AMY1B-001	AMY1B-002	AMY1B-002	AMY1B-003	AMY1B-003	AMY1B-004	AMY1B-004	AMY1B-005	AMY1B-005	AMY1B-201	AMY1C	AMY1_HUMAN
HBB	9606.ENSP00000333994	http://smart.embl.de/smart/DD2.cgi?smart=147:Pfam_Globin(8|112)+	Hemoglobin, beta; Involved in oxygen transport from the lung to the various peripheral tissues	141940	141940	1A00	1A00	1A00	1A00	1A01	1A01	1A01	1A01	1A0U	1A0U	1A0U	1A0U	1A0Z	1A0Z	1A0Z	1A0Z	1A3N	1A3N	1A3N	1A3N	1A3O	1A3O	1A3O	1A3O	1ABW	1ABW	1ABW	1ABW	1ABY	1ABY	1ABY	1ABY	1AJ9	1AJ9	1AJ9	1AJ9	1B86	1B86	1B86	1B86	1BAB	1BAB	1BAB	1BAB
PRDX6	9606.ENSP00000342026	http://smart.embl.de/smart/DD2.cgi?smart=224:Pfam_Redoxin(6|162)+Pfam_AhpC-TSA(7|146)+Pfam_1-cysPrx_C(166|205)+	Peroxiredoxin 6; Involved in redox regulation of the cell. Can reduce H(2)O(2) and short chain organic, fatty acid, and phospholipid hydroperoxides. May play a role in the regulation of phospholipid turnover as well as in protection against oxidative injury	1-Cys	1-Cys	1-Cys	1-Cys	1-Cys peroxiredoxin	1-Cys peroxiredoxin	1-Cys peroxiredoxin	1PRX	1PRX	1PRX	1PRX	24 kDa protein	24 kDa protein	24 kDa protein	263027	9588	9588	9588	9588	A8JZY7	A8JZY7	A8JZY7	A8JZY7	AAH35857.1	AAH53550.1	ABB02185.1	AJ844621	AJ844621	AJ844621	AJ844621	AK289352	AK289352	AK289352	AK289352	AL139142	AL139142	AL139142	AOP2	AOP2	AOP2	AOP2	AOP2	AOP2	AOP2	AOP2	Acidic calcium-independent phospholipase A2
CTSB	9606.ENSP00000342070	http://smart.embl.de/smart/DD2.cgi?smart=339:SIGNAL(1|17)+Pfam_Propeptide_C1(26|66)+Pept_C1(80|329)+	Cathepsin B; Thiol protease which is believed to participate in intracellular degradation and turnover of proteins. Has also been implicated in tumor invasion and metastasis	1508	1508	1508	1508	1CSB	1CSB	1CSB	1CSB	1GMY	1GMY	1GMY	1GMY	1HUC	1HUC	1HUC	1HUC	1PBH	1PBH	1PBH	1PBH	2IPP	2IPP	2IPP	2IPP	2PBH	2PBH	2PBH	2PBH	333443	333444	333445	333446	333447	333448	333449	333450	333451	333452	333453	333454	333455	333456	333457	333458	333459	333460
C4orf40	9606.ENSP00000343172	http://smart.embl.de/smart/DDt.cgi?smart=219:	Chromosome 4 open reading frame 40	320297	320298	320299	320300	401137	401137	401137	A8MXP0	A8MXP0	A8MXP0	AC104811	AC104811	AC104811	BX640892	BX640892	BX640892	BX640924	BX640924	BX640924	BX640924	BX640997	BX640997	BX640997	BX648724	BX648724	BX648724	C4ORF40	C4orf40	C4orf40	C4orf40	C4orf40	C4orf40	C4orf40	C4orf40	C4orf40-001	C4orf40-001	C4orf40-002	C4orf40-002	C4orf40-004	C4orf40-004	C4orf40-006	C4orf40-006	C4orf40-007	C4orf40-007	CAE45962.1	CAE46000.1
BPIFA1	9606.ENSP00000346251	http://smart.embl.de/smart/DD2.cgi?smart=256:SIGNAL(1|19)+Pfam_LBP_BPI_CETP(58|234)+	BPI fold containing family A, member 1; Plays a role in the innate immune responses of the upper airways. Reduces the surface tension in secretions from airway epithelia and inhibits the formation of biofilm by pathogenic Gram-negative bacteria, such as P.aeruginosa and K.pneumoniae. Binds bacterial lipopolysaccharide (LPS). Negatively regulates proteolytic cleavage of SCNN1G, an event that is re…	310280	310281	310282	4KEG	4KEG	4KEG	4KGH	4KGH	4KGH	4KGO	4KGO	4KGO	4N4X	4N4X	4N4X	51297	51297	51297	51297	A6XMV5	A6XMV5	A6XMV5	A6XMV5_HUMAN	A8K9R3	A8K9R3	A8K9R3	A8K9R3	AAF70860.1	AAF82622.1	AAG13653.1	AAH12549.1	AAL87636.1	AAO12198.1	AAO12199.1	AAO12200.1	AAQ89379.1	AB024937	AB024937	AB024937	AB024937	AB024937	ABI63356.1	AF158745	AF158745	AF158745	AF158745
SERPINA1	9606.ENSP00000348068	http://smart.embl.de/smart/DD2.cgi?smart=418:SIGNAL(1|24)+SERPIN(59|415)+	Serpin peptidase inhibitor, clade A (alpha-1 antiproteinase, antitrypsin), member 1; Inhibitor of serine proteases. Its primary target is elastase, but it also has a moderate affinity for plasmin and thrombin. Irreversibly inhibits trypsin, chymotrypsin and plasminogen activator. The aberrant form inhibits insulin-induced NO synthesis in platelets, decreases coagulation time and has proteolytic a…	15870	15872	15874	1ATU	1ATU	1ATU	1ATU	1D5S	1D5S	1D5S	1D5S	1EZX	1EZX	1EZX	1EZX	1HP7	1HP7	1HP7	1HP7	1IZ2	1IZ2	1IZ2	1IZ2	1KCT	1KCT	1KCT	1KCT	1OO8	1OO8	1OO8	1OO8	1OPH	1OPH	1OPH	1OPH	1PSI	1PSI	1PSI	1PSI	1QLP	1QLP	1QLP	1QLP	1QMB	1QMB	1QMB
HP	9606.ENSP00000348170	http://smart.embl.de/smart/DD2.cgi?smart=406:SIGNAL(1|18)+CCP(33|86)+CCP(92|145)+Tryp_SPc(161|399)+	Haptoglobin; As a result of hemolysis, hemoglobin is found to accumulate in the kidney and is secreted in the urine. Haptoglobin captures, and combines with free plasma hemoglobin to allow hepatic recycling of heme iron and to prevent kidney damage. Haptoglobin also acts as an Antimicrobial; Antioxidant, has antibacterial activity and plays a role in modulating many aspects of the acute phase res…	289279	289280	289281	289282	289283	289284	289285	289286	289287	289288	289289	3240	3240	3240	3240	4WJG	4WJG	4WJG	4X0L	4X0L	4X0L	5HU6	5HU6	5HU6	A92532	A92532	A92532	A93521	A93521	A93521	AAA52684.1	AAA52685.1	AAA52687.1	AAA88078.1	AAA88080.1	AAC27432.1	AAH17862.1	AAH58031.1	AAI07588.1	AAI21125.1	AAI21126.1	ABC40729.1	AC004682	AC004682	AC004682	AC009087
PIGR	9606.ENSP00000348888	http://smart.embl.de/smart/DD2.cgi?smart=764:SIGNAL(1|18)+IG(25|128)+IG(137|238)+IG(242|347)+IG(356|458)+IG(467|561)+TRANS(639|661)+	Polymeric immunoglobulin receptor; This receptor binds polymeric IgA and IgM at the basolateral surface of epithelial cells. The complex is then transported across the cell to be secreted at the apical surface. During this process a cleavage occurs that separates the extracellular (known as the secretory component) from the transmembrane segment	1XED	1XED	1XED	1XED	263658	2OCW	2OCW	2OCW	2OCW	3CHN	3CHN	3CHN	3CHN	3CM9	3CM9	3CM9	3CM9	5284	5284	5284	5284	5D4K	5D4K	5D4K	A46537	A46537	A46537	AAA36102.1	AAB20203.1	AAB23176.1	AAN65630.1	AF272149	AF272149	AF272149	AF272149	CAB009454	CAH18339.1	CCDS1474.1	CCDS1474.1	CR749533	CR749533	CR749533	CR749533	ENSG00000162896	ENSG00000162896	ENSG00000162896
FAM3D	9606.ENSP00000351632	http://smart.embl.de/smart/DD2.cgi?smart=224:TRANS(5|27)+	Family with sequence similarity 3, member D	131177	131177	131177	131177	316051	316052	316053	316054	316055	AAH15359.1	AAM94282.1	AAQ89040.1	AF494381	AF494381	AF494381	AF494381	AF494381	AK127546	AK127546	AK127546	AK127546	AY358677	AY358677	AY358677	AY358677	BAG54521.1	BC015359	BC015359	BC015359	BC015359	C9IZW7_HUMAN	C9J5Z5_HUMAN	C9JB68_HUMAN	CCDS2893.1	CCDS2893.1	CH471055	CH471055	CH471055	EAW65382.1	EF7	EF7	EF7	EF7	ENSG00000198643	ENSG00000198643	ENSG00000198643
MSN	9606.ENSP00000353408	http://smart.embl.de/smart/DD2.cgi?smart=577:B41(1|206)+FERM_C(210|299)+Pfam_ERM(336|577)+	Moesin; Probably involved in connections of major cytoskeletal structures to the plasma membrane. May inhibit herpes simplex virus 1 infection at an early stage	157920	1E5W	1E5W	1E5W	1E5W	1EF1	1EF1	1EF1	1EF1	1SGH	1SGH	1SGH	1SGH	339849	4478	4478	4478	4478	A41289	A41289	A41289	AAA36322.1	AAH17293.1	BC017293	BC017293	BC017293	BC017293	CAB010898	CAB047338	CAB46379.1	CCDS14382.1	CCDS14382.1	ENSG00000147065	ENSG00000147065	ENSG00000147065	ENSP00000353408	ENSP00000353408	ENST00000360270	ENST00000486030	HEL70	HGNC:7373	HPA000263	HPA000763	HPA011135	HPA011227	Hs.87752
DPP4	9606.ENSP00000353731	http://smart.embl.de/smart/DD2.cgi?smart=766:TRANS(7|29)+Pfam_DPPIV_N(108|479)+Pfam_Abhydrolase_5(551|758)+Pfam_Peptidase_S9(559|765)+	Dipeptidyl-peptidase 4; Cell surface glycoprotein receptor involved in the costimulatory signal essential for T-cell receptor (TCR)-mediated T-cell activation. Acts as a positive regulator of T-cell coactivation, by binding at least ADA, CAV1, IGF2R, and PTPRC. Its binding to CAV1 and CARD11 induces T-cell proliferation and NF- kappa-B activation in a T-cell receptor/CD3-dependent manner. Its int…	102710	126140	1803	1803	1803	1803	1J2E	1J2E	1J2E	1J2E	1N1M	1N1M	1N1M	1N1M	1NU6	1NU6	1NU6	1NU6	1NU8	1NU8	1NU8	1NU8	1PFQ	1PFQ	1PFQ	1PFQ	1R9M	1R9M	1R9M	1R9M	1R9N	1R9N	1R9N	1R9N	1RWQ	1RWQ	1RWQ	1RWQ	1TK3	1TK3	1TK3	1TK3	1TKR	1TKR	1TKR	1TKR
S100A6	9606.ENSP00000357708	http://smart.embl.de/smart/DD2.cgi?smart=90:Pfam_S_100(5|44)+	S100 calcium binding protein A6; May function as calcium sensor and modulator, contributing to cellular calcium signaling. May function by interacting with other proteins, such as TPR-containing proteins, and indirectly play a role in many physiological processes such as the reorganization of the actin cytoskeleton and in cell motility. Binds 2 calcium ions. Calcium binding is cooperative	1K8U	1K8U	1K8U	1K8U	1K96	1K96	1K96	1K96	1K9K	1K9K	1K9K	1K9K	1K9P	1K9P	1K9P	1K9P	262049	262050	2A9	2A9	2A9	2A9	2M1K	2M1K	2M1K	4YBH	4YBH	4YBH	5B10	5B10	6277	6277	6277	6277	A28363	A28363	A28363	AAA35886.1	AAA51905.1	AAA51906.1	AAH01431.1	AAH09017.1	AAK59702.1	AAP35611.1	AY034480	AY034480
S100A8	9606.ENSP00000357721	http://smart.embl.de/smart/DD2.cgi?smart=93:Pfam_S_100(5|48)+	S100 calcium binding protein A8; S100A8 is a calcium- and zinc-binding protein which plays a prominent role in the regulation of inflammatory processes and immune response. It can induce neutrophil chemotaxis and adhesion. Predominantly found as calprotectin (S100A8/A9) which has a wide plethora of intra- and extracellular functions. The intracellular functions include: facilitating leukocyte ara…	1MR8	1MR8	1MR8	1MR8	1XK4	1XK4	1XK4	1XK4	262040	262041	4GGF	4GGF	4GGF	4XJK	4XJK	4XJK	60B8AG	60B8AG	60B8AG	60B8AG	6279	6279	6279	6279	A31848	A31848	A31848	A8K5L3	A8K5L3	A8K5L3	A8K5L3	AAA36327.1	AAH05928.1	AAP36042.1	AK291328	AK291328	AK291328	AK291328	AL591704	AL591704	AL591704	BAF84017.1	BC005928	BC005928	BC005928	BC005928
S100A9	9606.ENSP00000357727	http://smart.embl.de/smart/DD2.cgi?smart=114:Pfam_S_100(8|51)+	S100 calcium binding protein A9; S100A9 is a calcium- and zinc-binding protein which plays a prominent role in the regulation of inflammatory processes and immune response. It can induce neutrophil chemotaxis, adhesion, can increase the bactericidal activity of neutrophils by promoting phagocytosis via activation of SYK, PI3K/AKT, and ERK1/2 and can induce degranulation of neutrophils by a MAPK-d…	1IRJ	1IRJ	1IRJ	1IRJ	1XK4	1XK4	1XK4	262038	4GGF	4GGF	4GGF	4XJK	4XJK	4XJK	60B8AG	60B8AG	60B8AG	60B8AG	6280	6280	6280	6280	AAA36326.1	AAA68480.1	AAF62536.1	AAF62537.1	AAH47681.1	AF237581	AF237581	AF237581	AF237581	AF237582	AF237582	AF237582	AF237582	AL591704	AL591704	AL591704	B31848	B31848	B31848	BC047681	BC047681	BC047681	BC047681	BC047681
CHI3L2	9606.ENSP00000358763	http://smart.embl.de/smart/DD2.cgi?smart=390:SIGNAL(1|26)+Glyco_18(27|365)+	Chitinase 3-like 2; Lectin that binds chitooligosaccharides and other glycans with high affinity, but not heparin. Has no chitinase activity	1117	1117	1117	1117	261337	261338	261339	261340	261341	261342	261343	261344	261345	261346	261347	261348	261349	4AY1	4AY1	4AY1	4AY1	4P8U	4P8U	4P8U	4P8V	4P8V	4P8V	4P8W	4P8W	4P8W	4P8X	4P8X	4P8X	A6NNY3	A6NNY3	A6NNY3	A6NNY3_HUMAN	AAB04533.1	AAB04534.1	AAC50597.1	AAH11460.1	AAP35413.1	AK298466	AK298466	AK298466	AK298466
MMP9	9606.ENSP00000361405	http://smart.embl.de/smart/DD2.cgi?smart=707:SIGNAL(1|19)+Pfam_PG_binding_1(38|94)+ZnMc(112|445)+FN2(223|271)+FN2(281|329)+FN2(340|388)+Pfam_PT(472|507)+HX(521|565)+HX(567|608)+HX(613|659)+HX(661|704)+	Matrix metallopeptidase 9 (gelatinase B, 92kDa gelatinase, 92kDa type IV collagenase); May play an essential role in local proteolysis of the extracellular matrix and in leukocyte migration. Could play a role in bone osteoclastic resorption. Cleaves KiSS1 at a Gly-|-Leu bond. Cleaves type IV and type V collagen into large C-terminal three quarter fragments and shorter N-terminal one quarter fragm…	1GKC	1GKC	1GKC	1GKC	1GKD	1GKD	1GKD	1GKD	1ITV	1ITV	1ITV	1ITV	1L6J	1L6J	1L6J	1L6J	1LKG	1LKG	1LKG	1LKG	2OVX	2OVX	2OVX	2OVX	2OVZ	2OVZ	2OVZ	2OVZ	2OW0	2OW0	2OW0	2OW0	2OW1	2OW1	2OW1	2OW1	2OW2	2OW2	2OW2	2OW2	310833	4318	4318	4318	4318	4H1Q
PLTP	9606.ENSP00000361508	http://smart.embl.de/smart/DD2.cgi?smart=493:SIGNAL(1|17)+BPI1(25|243)+BPI2(258|460)+	Phospholipid transfer protein; Facilitates the transfer of a spectrum of different lipid molecules, including diacylglycerol, phosphatidic acid, sphingomyelin, phosphatidylcholine, phosphatidylglycerol, cerebroside and phosphatidyl ethanolamine. Essential for the transfer of excess surface lipids from triglyceride-rich lipoproteins to HDL, thereby facilitating the formation of smaller lipoprotein…	310826	310827	310828	310829	310830	5360	5360	5360	5360	A53533	A53533	A53533	A8K006	A8K006	A8K006	A8K006	AAA36443.1	AAH05045.1	AAH19847.1	AAH19898.1	AAR87775.1	AB076694	AB076694	AB076694	AB076694	AK097009	AK289371	AK289371	AK289371	AK289371	AK293150	AK293150	AK293150	AK299181	AK299181	AK299181	AL008726	AL008726	AL008726	AL008726	AY509570	AY509570	AY509570	AY509570	B3KUE5_HUMAN	B4DDD5
GSN	9606.ENSP00000362924	http://smart.embl.de/smart/DD2.cgi?smart=782:SIGNAL(1|27)+GEL(66|164)+GEL(185|277)+GEL(301|396)+GEL(445|542)+GEL(563|648)+GEL(668|763)+	Gelsolin; Calcium-regulated, actin-modulating protein that binds to the plus (or barbed) ends of actin monomers or filaments, preventing monomer exchange (end-blocking or capping). It can promote the assembly of monomers into filaments (nucleation) as well as sever filaments already formed. Plays a role in ciliogenesis	1C0F	1C0F	1C0F	1C0F	1C0G	1C0G	1C0G	1C0G	1D4X	1D4X	1D4X	1D4X	1DEJ	1DEJ	1DEJ	1DEJ	1EQY	1EQY	1EQY	1EQY	1ESV	1ESV	1ESV	1ESV	1H1V	1H1V	1H1V	1H1V	1KCQ	1KCQ	1KCQ	1KCQ	1MDU	1MDU	1MDU	1MDU	1NLV	1NLV	1NLV	1NLV	1NM1	1NM1	1NM1	1NM1	1NMD	1NMD
CLIC1	9606.ENSP00000364934	http://smart.embl.de/smart/DD2.cgi?smart=241:Pfam_GST_N_3(21|91)+Pfam_GST_N_2(23|87)+Pfam_GST_C_2(122|212)+	Chloride intracellular channel 1; Can insert into membranes and form chloride ion channels. Channel activity depends on the pH. Membrane insertion seems to be redox-regulated and may occur only under oxydizing conditions. Involved in regulation of the cell cycle	1192	1K0M	1K0N	1K0O	1RK4	326854	326855	326856	326857	3O3T	3P8W	3P90	3QR6	3SWL	3TGZ	3UVH	4IQA	4JZQ	4K0G	4K0N	AF034607	AF109197	AF129756	AJ012008	AL662899	BA000025	BC064527	BC095469	CAB020825	CAB040557	CCDS4719.1	CLIC1	CLIC1	CLIC1	CLIC1-001	CLIC1-002	CLIC1-003	CLIC1-004	CLIC1_HUMAN	CR542071	Chloride channel ABP	Chloride intracellular channel protein 1	ENSG00000213719	ENSG00000213719	ENSP00000364934	ENSP00000364934
CA6	9606.ENSP00000366662	http://smart.embl.de/smart/DD2.cgi?smart=308:SIGNAL(1|17)+Carb_anhydrase(23|278)+	Carbonic anhydrase VI; Reversible hydration of carbon dioxide. Its role in saliva is unknown	258480	258481	258482	258483	258484	3FE4	3FE4	3FE4	3FE4	765	765	765	765	A37917	A37917	A37917	AAA51892.1	AAF22565.1	AAH34350.1	AB102863	AB102863	AB102863	AB102863	AB103091	AB103091	AB103091	AF128411	AF128411	AF128411	AF128411	AF128412	AF128412	AF128412	AF128412	AF128413	AF128413	AF128413	AF128413	AF128414	AF128414	AF128414	AF128414	AF128415	AF128415	AF128415	AF128415
PRDX4	9606.ENSP00000368646	http://smart.embl.de/smart/DD2.cgi?smart=271:SIGNAL(1|37)+Pfam_Redoxin(80|231)+Pfam_AhpC-TSA(81|214)+Pfam_1-cysPrx_C(234|269)+	Peroxiredoxin 4; Probably involved in redox regulation of the cell. Regulates the activation of NF-kappa-B in the cytosol by a modulation of I-kappa-B-alpha phosphorylation	10549	10549	10549	10549	2PN8	2PN8	2PN8	2PN8	339219	339220	339221	339222	3TJB	3TJB	3TJB	3TJB	3TJF	3TJF	3TJF	3TJF	3TJG	3TJG	3TJG	3TJG	3TJJ	3TJJ	3TJJ	3TJJ	3TJK	3TJK	3TJK	3TJK	3TKP	3TKP	3TKP	3TKP	3TKQ	3TKQ	3TKQ	3TKQ	3TKR	3TKR	3TKR	3TKR	3TKS	3TKS
HBD	9606.ENSP00000369654	http://smart.embl.de/smart/DD2.cgi?smart=147:Pfam_Globin(8|112)+	Hemoglobin, delta; Involved in oxygen transport from the lung to the various peripheral tissues	1SHR	1SHR	1SHR	1SHR	1SI4	1SI4	1SI4	1SI4	267219	267220	267221	267222	3045	3045	3045	3045	A0N071_HUMAN	A90804	A90804	A90804	AAA16333.1	AAH69307.1	AAH70282.1	AAK68847.1	AAL72102.1	AAL72103.1	AAL72104.1	AAL72105.1	AAL72106.1	AAL72107.1	AAL72108.1	AAL72109.1	AAL72110.1	AAL72111.1	AAL72112.1	AAL72113.1	AAL72114.1	AAL72115.1	AAL72116.1	AAL72117.1	AAL72118.1	AAU85261.1	AAZ83699.1	ABK42072.1	ABK79071.1	ABK79072.1
ZG16B	9606.ENSP00000371715	http://smart.embl.de/smart/DD2.cgi?smart=208:Jacalin(61|185)+	Zymogen granule protein 16 homolog B (rat)	124220	124220	124220	124220	286070	286071	286072	286073	3AQG	3AQG	3AQG	3AQG	A6NIY1	A6NIY1	A6NIY1	A6NIY1	AAH09722.2	AAQ89380.1	ABM92915.1	AC005361	AC005361	AC005361	AC005361	AET71202.1	AK311810	AK311810	AK311810	AK311810	AY359021	AY359021	AY359021	AY359021	B2R4F6	B2R4F6	B2R4F6	B2R4F6	BAG34753.1	BC009722	BC009722	BC009722	BC009722	BC009722	C3PTT6_HUMAN	CCDS10479.2	CCDS10479.2	CH471112
SERPINA3	9606.ENSP00000376793	http://smart.embl.de/smart/DD2.cgi?smart=423:SIGNAL(1|23)+SERPIN(58|420)+	Serpin peptidase inhibitor, clade A (alpha-1 antiproteinase, antitrypsin), member 3; Although its physiological function is unclear, it can inhibit neutrophil cathepsin G and mast cell chymase, both of which can convert angiotensin-1 to the active angiotensin-2	12	12	12	12	1AS4	1AS4	1AS4	1AS4	1QMN	1QMN	1QMN	1QMN	26307	281777	281778	281779	281780	281781	281782	2ACH	2ACH	2ACH	2ACH	3CAA	3CAA	3CAA	3CAA	3DLW	3DLW	3DLW	3DLW	4CAA	4CAA	4CAA	4CAA	A90475	A90475	A90475	AAA51543.1	AAA51559.1	AAA51560.1	AACT	AACT	AACT	AACT	AACT
GSTP1	9606.ENSP00000381607	http://smart.embl.de/smart/DD2.cgi?smart=210:Pfam_GST_N(4|75)+Pfam_GST_C(97|188)+	Glutathione S-transferase pi 1; Conjugation of reduced glutathione to a wide number of exogenous and endogenous hydrophobic electrophiles. Regulates negatively CDK5 activity via p25/p35 translocation to prevent neurodegeneration	10GS	10GS	10GS	10GS	11GS	11GS	11GS	11GS	12GS	12GS	12GS	12GS	138335	138370	13GS	13GS	13GS	13GS	14GS	14GS	14GS	14GS	16GS	16GS	16GS	16GS	17GS	17GS	17GS	17GS	18GS	18GS	18GS	18GS	19GS	19GS	19GS	19GS	1AQV	1AQV	1AQV	1AQV	1AQW	1AQW	1AQW	1AQW
TF	9606.ENSP00000385834	http://smart.embl.de/smart/DD2.cgi?smart=698:SIGNAL(1|19)+TR_FER(25|360)+TR_FER(361|687)+	Transferrin; Transferrins are iron binding transport proteins which can bind two Fe(3+) ions in association with the binding of an anion, usually bicarbonate. It is responsible for the transport of iron from sites of absorption and heme degradation to those of storage and utilization. Serum transferrin may also have a further role in stimulating cell proliferation	1A8E	1A8E	1A8E	1A8E	1A8F	1A8F	1A8F	1A8F	1B3E	1B3E	1B3E	1B3E	1BP5	1BP5	1BP5	1BP5	1BTJ	1BTJ	1BTJ	1BTJ	1D3K	1D3K	1D3K	1D3K	1D4N	1D4N	1D4N	1D4N	1DTG	1DTG	1DTG	1DTG	1FQE	1FQE	1FQE	1FQE	1FQF	1FQF	1FQF	1FQF	1JQF	1JQF	1JQF	1JQF	1N7W	1N7W
CPE	9606.ENSP00000386104	http://smart.embl.de/smart/DD2.cgi?smart=476:SIGNAL(1|27)+Zn_pept(175|465)+	Carboxypeptidase E; Removes residual C-terminal Arg or Lys remaining after initial endoprotease cleavage during prohormone processing. Processes proinsulin	1363	1363	1363	1363	321863	321864	321865	321866	321867	A8K4N1	A8K4N1	A8K4N1	A8K4N1	AAH33866.1	AAH53612.1	AB006898	AB006898	AB006898	AB006898	AC012504	AK090962	AK090962	AK090962	AK090962	AK290996	AK290996	AK290996	AK290996	AK294175	AK294175	AK294175	AK294175	B3KR42	B3KR42	B3KR42	B3KR42	B4DFN4	B4DFN4	B4DFN4	B4DFN4	BAA86053.1	BAF83685.1	BAG52254.1	BAG57495.1	BC033866	BC033866
CRISP3	9606.ENSP00000389026	http://smart.embl.de/smart/DD2.cgi?smart=268:TRANS(19|41)+SCP(60|202)+Pfam_Crisp(214|268)+	Cysteine-rich secretory protein 3	10321	10321	10321	10321	327761	327762	327763	A8K9S1	A8K9S1	A8K9S1	A8K9S1	AAH69580.1	AAH69602.1	AAI01540.1	AK223380	AK223380	AK223380	AK223380	AK292786	AK292786	AK292786	AK292786	AK313387	AK313387	AK313387	AK313387	AL121950	AL121950	AL121950	AL121950	AL121974	AL121974	AL121974	Aeg2	Aeg2	Aeg2	Aeg2	B2R8I8	B2R8I8	B2R8I8	B2R8I8	BAD97100.1	BAF85475.1	BAG36185.1	BC069580	BC069580
ENDOU	9606.ENSP00000397679	http://smart.embl.de/smart/DD2.cgi?smart=410:SIGNAL(1|18)+SO(20|62)+SO(86|128)+Pfam_XendoU(135|406)+	Endonuclease, polyU-specific; Endoribonuclease that cleaves single-stranded RNAs at uridylates and releases products that have 2'-3'-cyclic phosphate termini	274122	274123	274124	8909	8909	8909	8909	A34614	A34614	A34614	AAA36464.1	AAA36465.1	AAH69715.1	AAH74763.1	AAI11783.1	AC004241	AC004241	AC004241	AK075446	AK075446	AK075446	AK075446	AK295963	AK300169	AK300169	AK300169	AK300169	AK302308	AK314688	AK314688	AK314688	AK314688	B2RBJ3	B2RBJ3	B2RBJ3	B2RBJ3	B3KQS7	B3KQS7	B3KQS7	B3KQS7	B7Z3J4_HUMAN	B7Z6E1	B7Z6E1	B7Z6E1	B7Z6E1	B7Z7N4_HUMAN
TKT	9606.ENSP00000405455	http://smart.embl.de/smart/DD2.cgi?smart=623:Pfam_Transketolase_N(14|304)+Pfam_E1_dh(104|242)+Transket_pyr(315|479)+Pfam_Transketolase_C(490|612)+	Transketolase; Catalyzes the transfer of a two-carbon ketol group from a ketose donor to an aldose acceptor, via a covalent intermediate with the cofactor thiamine pyrophosphate	315892	315893	315894	315895	315896	315897	3MOS	3MOS	3MOS	3MOS	3OOY	3OOY	3OOY	3OOY	4KXU	4KXU	4KXU	4KXV	4KXV	4KXV	4KXW	4KXW	4KXW	4KXX	4KXX	4KXX	4KXY	4KXY	4KXY	7086	7086	7086	7086	A45050	A45050	A45050	A8K089	A8K089	A8K089	A8K089	AAA61222.1	AAA98961.1	AAH08615.1	AAH09970.1	AAH24026.2	AC097015
GPI	9606.ENSP00000405573	http://smart.embl.de/smart/DD2.cgi?smart=569:Pfam_PGI(93|174)+Pfam_PGI(172|557)+	Glucose-6-phosphate isomerase	1IAT	1IRI	1JIQ	1JLH	1NUH	2821	300502	300503	300504	300505	300506	300507	300508	300509	300510	300511	300512	300513	300514	A0A0A0MTS2	A0A0A0MTS2_HUMAN	AAA36368.1	AAA52593.1	AAF22645.1	AAH04982.1	AAP72966.1	AC010504	AC010504	AC092073	AF187554	AH002710	AK293446	AK294396	AMF	AMF	AMF	AY324386	B4DE36_HUMAN	B4DG39	BAG56947.1	BAG57650.1	BC004982	CAB018655	CAB040563	CCDS12437.1	CCDS12437.1
GC	9606.ENSP00000421725	http://smart.embl.de/smart/DD2.cgi?smart=493:SIGNAL(1|35)+ALBUMIN(36|221)+ALBUMIN(227|407)+Pfam_VitD-bind_III(424|491)+	Group-specific component (vitamin D binding protein); Involved in vitamin D transport and storage, scavenging of extracellular G-actin, enhancement of the chemotactic activity of C5 alpha for neutrophils in inflammation and macrophage activation	1J78	1J78	1J78	1J78	1J7E	1J7E	1J7E	1J7E	1KW2	1KW2	1KW2	1KW2	1KXP	1KXP	1KXP	1KXP	1LOT	1LOT	1LOT	1LOT	1MA9	1MA9	1MA9	1MA9	2638	2638	2638	2638	320351	320352	320353	320354	320355	A94076	A94076	A94076	AAA19662.2	AAA52173.1	AAA61704.1	AAB29423.1	AAD14249.1	AAD14250.1	AAH57228.1	AC024722	AC024722	AC024722
WDR1	9606.ENSP00000427687	http://smart.embl.de/smart/DD2.cgi?smart=606:WD40(47|86)+WD40(91|134)+WD40(135|175)+WD40(178|217)+WD40(220|262)+WD40(309|350)+WD40(354|392)+WD40(434|473)+WD40(478|517)+WD40(521|560)+WD40(564|603)+	WD repeat domain 1; Induces disassembly of actin filaments in conjunction with ADF/cofilin family proteins	319549	319550	319551	9948	9948	9948	9948	A8K6E9	A8K6E9	A8K6E9	A8K6E9	A8MPU4	A8MPU4	A8MPU4	A8MPU4	AAD05044.1	AAD05045.1	AAH00201.1	AAH02489.1	AAH30541.1	AB010427	AB010427	AB010427	AB010427	AC005674	AC005674	AC005674	AC005674	AC093664	AC093664	AC093664	AC093664	AF020056	AF020056	AF020056	AF020056	AF020260	AF020260	AF020260	AF020260	AF020260	AIP1	AIP1	AK291614	AK291614	AK291614
IGLL5	9606.ENSP00000431254	http://smart.embl.de/smart/DD2.cgi?smart=214:IGc1(131|205)+	Immunoglobulin lambda-like polypeptide 5	100423062	100423062	100423062	146940	1ZVO	2IG2	312477	312478	312479	A0M8Q4	AAA59106.1	B9A064	B9A064	B9A064	B9A064	CAA36047.1	CCDS54506.1	CCDS54506.1	D87023	D87023	D87023	ENSG00000254709	ENSG00000254709	ENSG00000254709	ENSP00000431254	ENSP00000431254	ENSP00000434368	ENSP00000436353	ENST00000526893	ENST00000531372	ENST00000532223	G lambda-1	G lambda-1	G lambda-1	Germline immunoglobulin lambda 1	Germline immunoglobulin lambda 1	Germline immunoglobulin lambda 1	HGNC:38476	HPA046779	IGL	IGLC1	IGLL5	IGLL5	IGLL5	IGLL5	IGLL5
MUC5B	9606.ENSP00000436812	http://smart.embl.de/smart/DD2.cgi?smart=5762:SIGNAL(1|25)+VWD(67|224)+C8(263|326)+Pfam_TIL(329|385)+VWC(387|455)+VWD(414|578)+C8(615|689)+Pfam_TIL(695|752)+VWC(754|819)+VWC(857|917)+VWD(884|1042)+C8(1078|1152)+Pfam_Mucin2_WxxW(1339|1427)+Pfam_Mucin2_WxxW(1508|1598)+Pfam_Mucin2_WxxW(1789|1879)+Pfam_Mucin2_WxxW(2319|2409)+Pfam_Mucin2_WxxW(2876|2966)+Pfam_Mucin2_WxxW(3576|3666)+Pfam_Mucin2_WxxW(413…	Mucin 5B, oligomeric mucus/gel-forming; Gel-forming mucin that is thought to contribute to the lubricating and viscoelastic properties of whole saliva and cervical mucus	266908	266909	727897	727897	727897	727897	A33811	A33811	A33811	AAB35930.1	AAB61398.1	AAB65151.1	AAC51343.1	AAC51344.1	AAC67545.1	AAG33673.1	AC061979	AF086604	AF086604	AF086604	AF086604	AF086604	AF107890	AF107890	AF107890	AF107890	AH006676	AH006676	AH006676	AH006676	AJ004862	AJ004862	AJ004862	AJ004862	CAA06167.1	CAA52910.1	CAA70926.1	CAA96577.1	CAB009396	CCDS44515.1	CCDS44515.2	CCDS44515.2	Cervical mucin	Cervical mucin	Cervical mucin	Diffuse panbronchiolitis
B2M	9606.ENSP00000452780	http://smart.embl.de/smart/DD2.cgi?smart=119:SIGNAL(1|20)+IGc1(40|110)+	Beta-2-microglobulin; Component of the class I major histocompatibility complex (MHC). Involved in the presentation of peptide antigens to the immune system	1A1M	1A1M	1A1M	1A1N	1A1N	1A1N	1A1O	1A1O	1A1O	1A6Z	1A6Z	1A6Z	1A6Z	1A9B	1A9B	1A9B	1A9E	1A9E	1A9E	1AGB	1AGB	1AGB	1AGC	1AGC	1AGC	1AGD	1AGD	1AGD	1AGE	1AGE	1AGE	1AGF	1AGF	1AGF	1AKJ	1AKJ	1AKJ	1AKJ	1AO7	1AO7	1AO7	1AO7	1B0G	1B0G	1B0G	1B0G
[truncated: 206 more columns]

## Sheet: STRING interactions
#node1	node2	node1_string_internal_id	node2_string_internal_id	node1_external_id	node2_external_id	neighborhood_on_chromosome	gene_fusion	phylogenetic_cooccurrence	homology	coexpression	experimentally_determined_interaction	database_annotated	automated_textmining	combined_score
FGA	FGB	1848835	1848806	9606.ENSP00000306361	9606.ENSP00000306099	0	0	0	0.767	0.916	0.995	0.9	0.918	0.999
TKT	TALDO1	1860530	1850327	9606.ENSP00000405455	9606.ENSP00000321259	0.309	0	0	0	0.698	0.543	0.941	0.91	0.999
S100A9	S100A8	1854861	1854859	9606.ENSP00000357727	9606.ENSP00000357721	0	0	0	0.819	0.885	0.87	0.9	0.949	0.998
MMP9	TIMP1	1855661	1842705	9606.ENSP00000361405	9606.ENSP00000218388	0	0	0	0	0.052	0.528	0.9	0.974	0.998
HBB	HBA2	1851658	1844071	9606.ENSP00000333994	9606.ENSP00000251595	0	0	0	0.912	0.192	0.964	0.9	0.797	0.997
KRT10	KRT1	1846102	1844112	9606.ENSP00000269576	9606.ENSP00000252244	0	0	0	0	0.495	0.953	0	0.861	0.996
HP	HBB	1853269	1851658	9606.ENSP00000348170	9606.ENSP00000333994	0	0	0	0	0	0.877	0.9	0.442	0.992
GPI	TKT	1860535	1860530	9606.ENSP00000405573	9606.ENSP00000405455	0.309	0	0	0	0.123	0.417	0.941	0.657	0.991
IGLL5	IGLL1	1861867	1851135	9606.ENSP00000431254	9606.ENSP00000329312	0	0	0	0.972	0.757	0.915	0.54	0.441	0.989
ALB	APOA1	1847637	1843442	9606.ENSP00000295897	9606.ENSP00000236850	0	0	0	0	0.634	0.046	0.9	0.702	0.988
HBD	HBA2	1857197	1844071	9606.ENSP00000369654	9606.ENSP00000251595	0	0	0	0.912	0.236	0.947	0.72	0.598	0.988
AZGP1	PIP	1847350	1847272	9606.ENSP00000292401	9606.ENSP00000291009	0	0	0	0	0.115	0.8	0.9	0.441	0.988
GPI	HK3	1860535	1847354	9606.ENSP00000405573	9606.ENSP00000292432	0	0	0	0	0.133	0	0.942	0.778	0.987
SERPINA1	A2M	1853254	1850599	9606.ENSP00000348068	9606.ENSP00000323929	0	0	0	0	0.052	0	0.9	0.826	0.982
MUC5B	MUC7	1862046	1848361	9606.ENSP00000436812	9606.ENSP00000302021	0	0	0	0	0	0	0.9	0.822	0.981
GPI	TALDO1	1860535	1850327	9606.ENSP00000405573	9606.ENSP00000321259	0.309	0	0	0	0.211	0	0.9	0.66	0.979
GPI	ENO1	1860535	1843405	9606.ENSP00000405573	9606.ENSP00000234590	0.087	0	0	0	0.875	0.417	0	0.693	0.976
SERPINA1	ALB	1853254	1847637	9606.ENSP00000348068	9606.ENSP00000295897	0	0	0	0	0.21	0	0.9	0.705	0.974
TF	ALB	1859071	1847637	9606.ENSP00000385834	9606.ENSP00000295897	0	0	0	0	0.431	0.046	0	0.953	0.972
ALB	HPX	1847637	1845836	9606.ENSP00000295897	9606.ENSP00000265983	0	0	0	0	0.259	0.046	0.9	0.63	0.97
SERPINA3	A2M	1858063	1850599	9606.ENSP00000376793	9606.ENSP00000323929	0	0	0	0	0.052	0	0.9	0.663	0.965
A2M	ALB	1850599	1847637	9606.ENSP00000323929	9606.ENSP00000295897	0	0	0	0	0.058	0	0.9	0.629	0.961
ALB	TIMP1	1847637	1842705	9606.ENSP00000295897	9606.ENSP00000218388	0	0	0	0	0	0	0.9	0.63	0.961
ALB	ORM1	1847637	1844690	9606.ENSP00000295897	9606.ENSP00000259396	0	0	0	0	0.247	0.36	0.9	0.28	0.96
FGB	ALB	1848806	1847637	9606.ENSP00000306099	9606.ENSP00000295897	0	0	0	0	0.465	0	0.9	0.326	0.96
CTSB	CTSD	1852546	1843439	9606.ENSP00000342070	9606.ENSP00000236671	0	0	0	0	0.315	0.4	0	0.908	0.959
B2M	CALR	1862817	1850288	9606.ENSP00000452780	9606.ENSP00000320866	0	0	0	0	0	0.459	0.9	0.289	0.958
MMP9	A2M	1855661	1850599	9606.ENSP00000361405	9606.ENSP00000323929	0	0	0	0	0.045	0	0.9	0.56	0.954
GSTP1	PRDX6	1858630	1852542	9606.ENSP00000381607	9606.ENSP00000342026	0	0	0	0	0.053	0.407	0.9	0.25	0.952
SERPINA1	ORM1	1853254	1844690	9606.ENSP00000348068	9606.ENSP00000259396	0	0	0	0	0.324	0	0.9	0.345	0.951
FGA	ALB	1848835	1847637	9606.ENSP00000306361	9606.ENSP00000295897	0	0	0	0	0.251	0.046	0.9	0.365	0.948
A2M	APOA1	1850599	1843442	9606.ENSP00000323929	9606.ENSP00000236850	0	0	0	0	0.073	0	0.9	0.477	0.947
ALB	A1BG	1847637	1845287	9606.ENSP00000295897	9606.ENSP00000263100	0	0	0	0	0.168	0	0.9	0.407	0.946
FGA	ORM1	1848835	1844690	9606.ENSP00000306361	9606.ENSP00000259396	0	0	0	0	0.373	0	0.9	0.215	0.946
GSN	LCP1	1855990	1849816	9606.ENSP00000362924	9606.ENSP00000315757	0	0	0	0	0.054	0	0.9	0.465	0.945
SERPINA1	FGB	1853254	1848806	9606.ENSP00000348068	9606.ENSP00000306099	0	0	0	0	0.282	0	0.9	0.305	0.945
SERPINA1	FGA	1853254	1848835	9606.ENSP00000348068	9606.ENSP00000306361	0	0	0	0	0.283	0	0.9	0.29	0.944
SERPINA3	ALB	1858063	1847637	9606.ENSP00000376793	9606.ENSP00000295897	0	0	0	0	0.092	0	0.9	0.407	0.941
ARPC2	MYH9	1847604	1842558	9606.ENSP00000295685	9606.ENSP00000216181	0	0	0	0	0	0.39	0.9	0.109	0.941
FGB	ORM1	1848806	1844690	9606.ENSP00000306099	9606.ENSP00000259396	0	0	0	0	0.304	0	0.9	0.204	0.939
B2M	ALB	1862817	1847637	9606.ENSP00000452780	9606.ENSP00000295897	0	0	0	0	0	0.8	0	0.709	0.939
ALB	LGALS3BP	1847637	1845214	9606.ENSP00000295897	9606.ENSP00000262776	0	0	0	0	0	0	0.9	0.369	0.934
SERPINA1	TIMP1	1853254	1842705	9606.ENSP00000348068	9606.ENSP00000218388	0	0	0	0	0.053	0	0.9	0.343	0.932
A2M	TIMP1	1850599	1842705	9606.ENSP00000323929	9606.ENSP00000218388	0	0	0	0	0	0	0.9	0.343	0.931
SERPINA3	ORM1	1858063	1844690	9606.ENSP00000376793	9606.ENSP00000259396	0	0	0	0	0.134	0	0.9	0.264	0.93
HBB	HPX	1851658	1845836	9606.ENSP00000333994	9606.ENSP00000265983	0	0	0	0	0.055	0	0.9	0.305	0.928
A2M	FGB	1850599	1848806	9606.ENSP00000323929	9606.ENSP00000306099	0	0	0	0	0.074	0	0.9	0.259	0.925
SERPINA1	A1BG	1853254	1845287	9606.ENSP00000348068	9606.ENSP00000263100	0	0	0	0	0.105	0	0.9	0.225	0.924
A2M	ORM1	1850599	1844690	9606.ENSP00000323929	9606.ENSP00000259396	0	0	0	0	0.055	0	0.9	0.259	0.923
HBB	APOA1	1851658	1843442	9606.ENSP00000333994	9606.ENSP00000236850	0	0	0	0	0	0	0.9	0.258	0.922
HBD	HBB	1857197	1851658	9606.ENSP00000369654	9606.ENSP00000333994	0	0	0	0.987	0.245	0	0.9	0.774	0.922
SERPINA3	FGA	1858063	1848835	9606.ENSP00000376793	9606.ENSP00000306361	0	0	0	0	0.162	0	0.9	0.152	0.922
A2M	FGA	1850599	1848835	9606.ENSP00000323929	9606.ENSP00000306361	0	0	0	0	0.085	0	0.9	0.212	0.921
SERPINA3	FGB	1858063	1848806	9606.ENSP00000376793	9606.ENSP00000306099	0	0	0	0	0.14	0	0.9	0.153	0.92
GSTP1	ALDH3A1	1858630	1843050	9606.ENSP00000381607	9606.ENSP00000225740	0	0	0	0	0	0	0.9	0.237	0.92
ALB	LYZ	1847637	1844877	9606.ENSP00000295897	9606.ENSP00000261267	0	0	0	0	0	0	0	0.92	0.92
CP	MPO	1845575	1843011	9606.ENSP00000264613	9606.ENSP00000225275	0	0	0	0	0	0.866	0	0.431	0.92
SERPINA3	TIMP1	1858063	1842705	9606.ENSP00000376793	9606.ENSP00000218388	0	0	0	0	0.053	0	0.9	0.22	0.919
A1BG	ORM1	1845287	1844690	9606.ENSP00000263100	9606.ENSP00000259396	0	0	0	0	0.105	0	0.9	0.168	0.919
CALR	APOA1	1850288	1843442	9606.ENSP00000320866	9606.ENSP00000236850	0	0	0	0	0	0	0.9	0.232	0.919
SERPINA3	A1BG	1858063	1845287	9606.ENSP00000376793	9606.ENSP00000263100	0	0	0	0	0	0	0.9	0.207	0.917
SERPINA3	SERPINA1	1858063	1853254	9606.ENSP00000376793	9606.ENSP00000348068	0	0	0.527	0.921	0.12	0	0.9	0.823	0.917
LGALS3BP	TIMP1	1845214	1842705	9606.ENSP00000262776	9606.ENSP00000218388	0	0	0	0	0.054	0	0.9	0.182	0.915
A2M	LGALS3BP	1850599	1845214	9606.ENSP00000323929	9606.ENSP00000262776	0	0	0	0	0.042	0	0.9	0.172	0.913
FGA	A1BG	1848835	1845287	9606.ENSP00000306361	9606.ENSP00000263100	0	0	0	0	0.09	0	0.9	0.11	0.912
A2M	A1BG	1850599	1845287	9606.ENSP00000323929	9606.ENSP00000263100	0	0	0	0	0	0	0.9	0.162	0.912
FGB	A1BG	1848806	1845287	9606.ENSP00000306099	9606.ENSP00000263100	0	0	0	0	0.091	0	0.9	0.117	0.912
LGALS3BP	ORM1	1845214	1844690	9606.ENSP00000262776	9606.ENSP00000259396	0	0	0	0	0	0	0.9	0.161	0.912
SERPINA3	LGALS3BP	1858063	1845214	9606.ENSP00000376793	9606.ENSP00000262776	0	0	0	0	0	0	0.9	0.149	0.911
PRTN3	MPO	1843396	1843011	9606.ENSP00000234347	9606.ENSP00000225275	0	0	0	0	0.442	0	0	0.846	0.91
A2M	MMP8	1850599	1843441	9606.ENSP00000323929	9606.ENSP00000236826	0	0	0	0	0	0	0.9	0.135	0.909
ORM1	TIMP1	1844690	1842705	9606.ENSP00000259396	9606.ENSP00000218388	0	0	0	0	0	0	0.9	0.125	0.908
ARPC2	CAPZB	1847604	1845501	9606.ENSP00000295685	9606.ENSP00000264202	0	0	0	0	0.18	0.881	0	0.123	0.907
SERPINA1	LGALS3BP	1853254	1845214	9606.ENSP00000348068	9606.ENSP00000262776	0	0	0	0	0	0	0.9	0.115	0.907
FGA	TIMP1	1848835	1842705	9606.ENSP00000306361	9606.ENSP00000218388	0	0	0	0	0.052	0	0.9	0.096	0.906
A1BG	LGALS3BP	1845287	1845214	9606.ENSP00000263100	9606.ENSP00000262776	0	0	0	0	0	0	0.9	0.105	0.906
HP	HBA2	1853269	1844071	9606.ENSP00000348170	9606.ENSP00000251595	0	0	0	0	0	0.543	0.72	0.321	0.905
FGB	LGALS3BP	1848806	1845214	9606.ENSP00000306099	9606.ENSP00000262776	0	0	0	0	0	0	0.9	0.094	0.905
A1BG	TIMP1	1845287	1842705	9606.ENSP00000263100	9606.ENSP00000218388	0	0	0	0	0	0	0.9	0.096	0.905
FGB	PEBP1	1848806	1844885	9606.ENSP00000306099	9606.ENSP00000261313	0	0	0	0	0	0.049	0.9	0.078	0.904
FGB	TIMP1	1848806	1842705	9606.ENSP00000306099	9606.ENSP00000218388	0	0	0	0	0.052	0	0.9	0.078	0.904
FGA	LGALS3BP	1848835	1845214	9606.ENSP00000306361	9606.ENSP00000262776	0	0	0	0	0	0	0.9	0.078	0.903
TF	TTR	1859071	1843448	9606.ENSP00000385834	9606.ENSP00000237014	0	0	0	0	0.142	0.046	0	0.889	0.902
FGA	PEBP1	1848835	1844885	9606.ENSP00000306361	9606.ENSP00000261313	0	0	0	0	0	0.049	0.9	0	0.9
TF	ARPC2	1859071	1847604	9606.ENSP00000385834	9606.ENSP00000295685	0	0	0	0	0	0	0.9	0	0.9
HP	APOA1	1853269	1843442	9606.ENSP00000348170	9606.ENSP00000236850	0	0	0	0	0.183	0.36	0	0.822	0.899
LCP1	CAPZB	1849816	1845501	9606.ENSP00000315757	9606.ENSP00000264202	0	0	0	0	0.055	0.801	0	0.441	0.885
ALB	CAT	1847637	1843587	9606.ENSP00000295897	9606.ENSP00000241052	0	0	0	0	0.059	0	0	0.878	0.88
TALDO1	HK3	1850327	1847354	9606.ENSP00000321259	9606.ENSP00000292432	0	0	0	0	0.055	0	0.8	0.378	0.872
HP	HPX	1853269	1845836	9606.ENSP00000348170	9606.ENSP00000265983	0	0	0	0	0.266	0	0	0.827	0.867
KRT2	KRT10	1849358	1846102	9606.ENSP00000310861	9606.ENSP00000269576	0	0	0	0.649	0.224	0.774	0	0.758	0.865
IGLL5	ALB	1861867	1847637	9606.ENSP00000431254	9606.ENSP00000295897	0	0	0	0	0	0.801	0	0.341	0.863
TF	CP	1859071	1845575	9606.ENSP00000385834	9606.ENSP00000264613	0	0	0	0	0.227	0	0	0.826	0.859
PRDX4	CAT	1857012	1843587	9606.ENSP00000368646	9606.ENSP00000241052	0.057	0	0	0	0.379	0.374	0.17	0.61	0.859
TF	HP	1859071	1853269	9606.ENSP00000385834	9606.ENSP00000348170	0	0	0	0	0.171	0.101	0	0.823	0.856
ALB	TTR	1847637	1843448	9606.ENSP00000295897	9606.ENSP00000237014	0	0	0	0	0.215	0.046	0	0.823	0.855
ALB	CP	1847637	1845575	9606.ENSP00000295897	9606.ENSP00000264613	0	0	0	0	0.214	0	0	0.821	0.854
HP	CP	1853269	1845575	9606.ENSP00000348170	9606.ENSP00000264613	0	0	0	0	0.207	0	0	0.822	0.853
B2M	TF	1862817	1859071	9606.ENSP00000452780	9606.ENSP00000385834	0	0	0	0	0	0	0.72	0.492	0.851
TKT	ENO1	1860530	1843405	9606.ENSP00000405455	9606.ENSP00000234590	0.048	0	0	0	0.313	0.43	0	0.64	0.848
TKT	HK3	1860530	1847354	9606.ENSP00000405455	9606.ENSP00000292432	0	0	0	0	0.097	0	0.8	0.223	0.847
B2M	IGLL5	1862817	1861867	9606.ENSP00000452780	9606.ENSP00000431254	0	0	0	0	0	0.816	0	0.185	0.844
MSN	ARHGDIA	1853976	1846084	9606.ENSP00000353408	9606.ENSP00000269321	0	0	0	0	0.054	0.432	0	0.711	0.831
KRT10	KRT5	1846102	1844111	9606.ENSP00000269576	9606.ENSP00000252242	0	0	0	0.644	0.099	0.774	0	0.579	0.83
KRT2	KRT1	1849358	1844112	9606.ENSP00000310861	9606.ENSP00000252244	0	0	0	0.945	0.212	0.774	0	0.787	0.823
AZU1	MPO	1843379	1843011	9606.ENSP00000233997	9606.ENSP00000225275	0	0	0	0	0.692	0	0	0.445	0.822
PLTP	APOA1	1855678	1843442	9606.ENSP00000361508	9606.ENSP00000236850	0	0	0	0	0.052	0.36	0	0.729	0.821
PRDX6	CAT	1852542	1843587	9606.ENSP00000342026	9606.ENSP00000241052	0.057	0	0	0	0.379	0.292	0.17	0.556	0.819
HP	SERPINA1	1853269	1853254	9606.ENSP00000348170	9606.ENSP00000348068	0.074	0	0	0	0.235	0.17	0	0.727	0.818
B2M	IGLL1	1862817	1851135	9606.ENSP00000452780	9606.ENSP00000329312	0	0	0	0	0	0.816	0	0.041	0.816
HP	ALB	1853269	1847637	9606.ENSP00000348170	9606.ENSP00000295897	0	0	0	0	0.292	0.046	0	0.746	0.813
MMP8	TIMP1	1843441	1842705	9606.ENSP00000236826	9606.ENSP00000218388	0	0	0	0	0.053	0.294	0	0.725	0.8
TTR	APOA1	1843448	1843442	9606.ENSP00000237014	9606.ENSP00000236850	0	0	0	0	0.226	0.36	0	0.629	0.8
IGLL1	IGJ	1851135	1844324	9606.ENSP00000329312	9606.ENSP00000254801	0	0	0	0	0.512	0	0.54	0.167	0.796
PIGR	IGJ	1853366	1844324	9606.ENSP00000348888	9606.ENSP00000254801	0	0	0	0	0	0	0	0.794	0.794
KRT2	KRT5	1849358	1844111	9606.ENSP00000310861	9606.ENSP00000252242	0	0	0	0.948	0.091	0.774	0	0.343	0.79
KRT1	KRT5	1844112	1844111	9606.ENSP00000252244	9606.ENSP00000252242	0	0	0	0.953	0.086	0.774	0	0.505	0.79
WDR1	CAPZB	1861716	1845501	9606.ENSP00000427687	9606.ENSP00000264202	0	0	0	0	0.142	0.707	0	0.221	0.787
CAT	MPO	1843587	1843011	9606.ENSP00000241052	9606.ENSP00000225275	0	0	0	0	0	0	0	0.785	0.785
IGLL5	IGJ	1861867	1844324	9606.ENSP00000431254	9606.ENSP00000254801	0	0	0	0	0.336	0	0.54	0.345	0.782
FGA	APOA1	1848835	1843442	9606.ENSP00000306361	9606.ENSP00000236850	0	0	0	0	0.467	0.429	0	0.331	0.778
HBB	ALB	1851658	1847637	9606.ENSP00000333994	9606.ENSP00000295897	0	0	0	0	0	0	0	0.774	0.774
AMY1B	PYGL	1851261	1842591	9606.ENSP00000330484	9606.ENSP00000216392	0.309	0	0	0	0.248	0.116	0.435	0.254	0.771
TALDO1	ENO1	1850327	1843405	9606.ENSP00000321259	9606.ENSP00000234590	0	0	0	0	0.221	0.417	0	0.52	0.763
KRT2	KRT9	1849358	1843830	9606.ENSP00000310861	9606.ENSP00000246662	0	0	0	0	0	0	0	0.758	0.758
TF	APOA1	1859071	1843442	9606.ENSP00000385834	9606.ENSP00000236850	0	0	0	0	0.487	0.046	0	0.534	0.752
RAB7A	CTSD	1845677	1843439	9606.ENSP00000265062	9606.ENSP00000236671	0	0	0	0	0.063	0.097	0	0.728	0.75
ALB	MPO	1847637	1843011	9606.ENSP00000295897	9606.ENSP00000225275	0	0	0	0	0	0	0	0.742	0.742
ALB	C3	1847637	1843781	9606.ENSP00000295897	9606.ENSP00000245907	0	0	0	0	0.124	0	0	0.716	0.74
TF	VIM	1859071	1842995	9606.ENSP00000385834	9606.ENSP00000224237	0	0	0	0	0	0	0	0.74	0.74
PLTP	BPIFA1	1855678	1853031	9606.ENSP00000361508	9606.ENSP00000346251	0	0	0	0	0.054	0	0	0.731	0.734
SERPINA1	PRTN3	1853254	1843396	9606.ENSP00000348068	9606.ENSP00000234347	0.074	0	0	0	0.052	0.446	0	0.518	0.734
LYZ	MPO	1844877	1843011	9606.ENSP00000261267	9606.ENSP00000225275	0	0	0	0	0.053	0	0	0.728	0.731
ALB	VIM	1847637	1842995	9606.ENSP00000295897	9606.ENSP00000224237	0	0	0	0	0	0	0	0.73	0.73
GPI	PYGL	1860535	1842591	9606.ENSP00000405573	9606.ENSP00000216392	0.309	0	0	0	0.366	0	0	0.43	0.728
CTSB	CST4	1852546	1842665	9606.ENSP00000342070	9606.ENSP00000217423	0	0	0	0	0.053	0	0	0.724	0.728
ENO1	PYGL	1843405	1842591	9606.ENSP00000234590	9606.ENSP00000216392	0	0	0	0	0.676	0	0	0.189	0.726
GC	HP	1861539	1853269	9606.ENSP00000421725	9606.ENSP00000348170	0	0	0	0	0.214	0	0	0.658	0.72
SERPINA1	CP	1853254	1845575	9606.ENSP00000348068	9606.ENSP00000264613	0	0	0	0	0.209	0	0	0.658	0.718
HP	ORM1	1853269	1844690	9606.ENSP00000348170	9606.ENSP00000259396	0	0	0	0	0.349	0	0	0.585	0.718
CHI3L2	HEXA	1855092	1845991	9606.ENSP00000358763	9606.ENSP00000268097	0	0	0.2	0	0.055	0	0.435	0.417	0.717
ALB	TMPRSS11D	1847637	1846873	9606.ENSP00000295897	9606.ENSP00000283916	0	0	0	0	0.054	0	0	0.713	0.717
HP	A2M	1853269	1850599	9606.ENSP00000348170	9606.ENSP00000323929	0	0	0	0	0.053	0	0	0.713	0.716
MMP9	ALB	1855661	1847637	9606.ENSP00000361405	9606.ENSP00000295897	0	0	0	0	0.055	0	0	0.711	0.715
MMP9	CTSB	1855661	1852546	9606.ENSP00000361405	9606.ENSP00000342070	0	0	0	0	0	0	0	0.71	0.71
LYZ	CAT	1844877	1843587	9606.ENSP00000261267	9606.ENSP00000241052	0	0	0	0	0	0	0	0.704	0.704
HPX	TIMP1	1845836	1842705	9606.ENSP00000265983	9606.ENSP00000218388	0	0	0	0	0	0.294	0	0.596	0.702
TF	SERPINA1	1859071	1853254	9606.ENSP00000385834	9606.ENSP00000348068	0	0	0	0	0.171	0	0	0.652	0.699
DSG3	KRT1	1844490	1844112	9606.ENSP00000257189	9606.ENSP00000252244	0	0	0	0	0.043	0	0	0.697	0.697
TF	HPX	1859071	1845836	9606.ENSP00000385834	9606.ENSP00000265983	0	0	0	0	0.146	0	0	0.658	0.695
CAT	ENO1	1843587	1843405	9606.ENSP00000241052	9606.ENSP00000234590	0	0	0	0	0.052	0.417	0	0.469	0.681
CP	CAT	1845575	1843587	9606.ENSP00000264613	9606.ENSP00000241052	0	0	0	0	0.055	0	0	0.667	0.671
HP	TTR	1853269	1843448	9606.ENSP00000348170	9606.ENSP00000237014	0	0	0	0	0.054	0	0	0.665	0.669
HPX	CP	1845836	1845575	9606.ENSP00000265983	9606.ENSP00000264613	0	0	0	0	0.245	0	0	0.578	0.668
CTSD	GRN	1843439	1842222	9606.ENSP00000236671	9606.ENSP00000053867	0	0	0	0	0.602	0	0	0.196	0.667
KRT1	KRT9	1844112	1843830	9606.ENSP00000252244	9606.ENSP00000246662	0	0	0	0.617	0	0.503	0	0.865	0.666
LYZ	PRTN3	1844877	1843396	9606.ENSP00000261267	9606.ENSP00000234347	0	0	0	0	0.055	0	0	0.66	0.665
WDR1	LCP1	1861716	1849816	9606.ENSP00000427687	9606.ENSP00000315757	0	0	0	0	0.055	0.094	0.54	0.242	0.661
TF	CTSD	1859071	1843439	9606.ENSP00000385834	9606.ENSP00000236671	0	0	0	0	0	0	0	0.661	0.661
CA6	ENO1	1856686	1843405	9606.ENSP00000366662	9606.ENSP00000234590	0	0	0	0	0	0	0	0.661	0.661
HP	C3	1853269	1843781	9606.ENSP00000348170	9606.ENSP00000245907	0	0	0	0	0.226	0	0	0.579	0.66
MMP9	VIM	1855661	1842995	9606.ENSP00000361405	9606.ENSP00000224237	0	0	0	0	0.058	0	0	0.651	0.657
CAT	ALDH3A1	1843587	1843050	9606.ENSP00000241052	9606.ENSP00000225740	0	0	0	0	0.098	0	0.435	0.379	0.656
BPIFA2	BPIFB1	1844218	1844217	9606.ENSP00000253362	9606.ENSP00000253354	0	0	0	0	0.057	0	0	0.65	0.655
GC	HPX	1861539	1845836	9606.ENSP00000421725	9606.ENSP00000265983	0	0	0	0	0.329	0	0	0.501	0.651
CTSB	CSTB	1852546	1847296	9606.ENSP00000342070	9606.ENSP00000291568	0	0	0	0	0.057	0.425	0	0.403	0.649
GC	C3	1861539	1843781	9606.ENSP00000421725	9606.ENSP00000245907	0	0	0	0	0.196	0.36	0	0.371	0.648
PRTN3	AZU1	1843396	1843379	9606.ENSP00000234347	9606.ENSP00000233997	0	0	0.526	0.907	0.599	0	0	0.731	0.643
TF	A2M	1859071	1850599	9606.ENSP00000385834	9606.ENSP00000323929	0	0	0	0	0.074	0	0	0.63	0.642
TKT	CAT	1860530	1843587	9606.ENSP00000405455	9606.ENSP00000241052	0	0	0	0	0.268	0.053	0	0.523	0.641
APOA1	MPO	1843442	1843011	9606.ENSP00000236850	9606.ENSP00000225275	0	0	0	0	0	0	0	0.639	0.639
WDR1	GSN	1861716	1855990	9606.ENSP00000427687	9606.ENSP00000362924	0	0	0	0	0	0	0.54	0.245	0.638
A2M	CP	1850599	1845575	9606.ENSP00000323929	9606.ENSP00000264613	0	0	0	0	0.055	0	0	0.63	0.635
CAPZB	MYH9	1845501	1842558	9606.ENSP00000264202	9606.ENSP00000216181	0	0	0	0	0.052	0.379	0	0.427	0.633
TALDO1	CAT	1850327	1843587	9606.ENSP00000321259	9606.ENSP00000241052	0	0	0	0	0.433	0	0	0.378	0.632
TF	CAT	1859071	1843587	9606.ENSP00000385834	9606.ENSP00000241052	0	0	0	0	0	0	0	0.628	0.628
B2M	HBA2	1862817	1844071	9606.ENSP00000452780	9606.ENSP00000251595	0	0	0	0	0	0.539	0	0.215	0.622
LCN1	CST4	1845374	1842665	9606.ENSP00000263598	9606.ENSP00000217423	0	0	0	0	0	0	0	0.622	0.622
HTN1	CST4	1843842	1842665	9606.ENSP00000246896	9606.ENSP00000217423	0	0	0	0	0.144	0	0	0.575	0.62
GC	SERPINA1	1861539	1853254	9606.ENSP00000421725	9606.ENSP00000348068	0	0	0	0	0.277	0	0	0.49	0.616
SERPINA3	HP	1858063	1853269	9606.ENSP00000376793	9606.ENSP00000348170	0.074	0	0	0	0.085	0.17	0	0.511	0.61
CALR	ENO1	1850288	1843405	9606.ENSP00000320866	9606.ENSP00000234590	0	0	0	0	0.061	0.429	0	0.33	0.61
MUC7	HTN1	1848361	1843842	9606.ENSP00000302021	9606.ENSP00000246896	0	0	0	0	0.09	0.344	0	0.399	0.61
GC	TF	1861539	1859071	9606.ENSP00000421725	9606.ENSP00000385834	0	0	0	0	0.185	0	0	0.535	0.605
HK3	ENO1	1847354	1843405	9606.ENSP00000292432	9606.ENSP00000234590	0	0	0	0	0.095	0	0	0.581	0.605
CAPZB	PFN1	1845501	1843040	9606.ENSP00000264202	9606.ENSP00000225655	0	0	0	0	0.225	0.291	0	0.337	0.604
CA6	BPIFA2	1856686	1844218	9606.ENSP00000366662	9606.ENSP00000253362	0	0	0	0	0.402	0	0	0.366	0.604
SERPINA1	TTR	1853254	1843448	9606.ENSP00000348068	9606.ENSP00000237014	0	0	0	0	0.095	0	0	0.576	0.599
ENO1	PFN1	1843405	1843040	9606.ENSP00000234590	9606.ENSP00000225655	0	0	0	0	0.253	0.065	0	0.472	0.599
HBB	CP	1851658	1845575	9606.ENSP00000333994	9606.ENSP00000264613	0	0	0	0	0	0	0	0.598	0.599
S100A8	S100A6	1854859	1854857	9606.ENSP00000357721	9606.ENSP00000357708	0	0	0	0	0	0	0	0.597	0.597
ORM1	APOA1	1844690	1843442	9606.ENSP00000259396	9606.ENSP00000236850	0	0	0	0	0.43	0	0	0.321	0.596
SERPINA1	LYZ	1853254	1844877	9606.ENSP00000348068	9606.ENSP00000261267	0	0	0	0	0.088	0	0	0.574	0.595
LCN1	ORM1	1845374	1844690	9606.ENSP00000263598	9606.ENSP00000259396	0	0	0	0	0	0	0	0.595	0.595
FGB	APOA1	1848806	1843442	9606.ENSP00000306099	9606.ENSP00000236850	0	0	0	0	0.4	0	0	0.345	0.59
ALB	CTSD	1847637	1843439	9606.ENSP00000295897	9606.ENSP00000236671	0	0	0	0	0	0	0	0.588	0.588
HPX	APOA1	1845836	1843442	9606.ENSP00000265983	9606.ENSP00000236850	0	0	0	0	0.297	0	0	0.436	0.587
GC	CP	1861539	1845575	9606.ENSP00000421725	9606.ENSP00000264613	0	0	0	0	0.232	0	0	0.481	0.584
TMPRSS11D	CAT	1846873	1843587	9606.ENSP00000283916	9606.ENSP00000241052	0	0	0	0	0	0.095	0	0.558	0.583
LCN1	LYZ	1845374	1844877	9606.ENSP00000263598	9606.ENSP00000261267	0	0	0	0	0	0.36	0	0.369	0.579
ALB	PRTN3	1847637	1843396	9606.ENSP00000295897	9606.ENSP00000234347	0	0	0	0	0.054	0	0	0.574	0.579
TKT	ALDH3A1	1860530	1843050	9606.ENSP00000405455	9606.ENSP00000225740	0.048	0	0	0	0.073	0	0.281	0.413	0.578
B2M	A2M	1862817	1850599	9606.ENSP00000452780	9606.ENSP00000323929	0	0	0	0	0.042	0.36	0	0.367	0.578
MMP9	MPO	1855661	1843011	9606.ENSP00000361405	9606.ENSP00000225275	0	0	0	0	0	0	0	0.578	0.578
CTSB	ALB	1852546	1847637	9606.ENSP00000342070	9606.ENSP00000295897	0	0	0	0	0	0	0	0.578	0.578
DPP4	ALB	1854025	1847637	9606.ENSP00000353731	9606.ENSP00000295897	0	0	0	0	0	0	0	0.576	0.576
TCN1	MMP8	1844499	1843441	9606.ENSP00000257264	9606.ENSP00000236826	0	0	0	0	0.139	0	0	0.527	0.575
TF	LYZ	1859071	1844877	9606.ENSP00000385834	9606.ENSP00000261267	0	0	0	0	0	0	0	0.575	0.575
GC	APOA1	1861539	1843442	9606.ENSP00000421725	9606.ENSP00000236850	0	0	0	0	0.187	0	0	0.491	0.569
B2M	HBB	1862817	1851658	9606.ENSP00000452780	9606.ENSP00000333994	0	0	0	0	0	0.378	0	0.327	0.563
MSN	LCP1	1853976	1849816	9606.ENSP00000353408	9606.ENSP00000315757	0	0	0	0	0.058	0.429	0	0.25	0.562
TF	CALR	1859071	1850288	9606.ENSP00000385834	9606.ENSP00000320866	0	0	0	0	0	0.36	0	0.343	0.561
A2M	LYZ	1850599	1844877	9606.ENSP00000323929	9606.ENSP00000261267	0	0	0	0	0	0.36	0	0.341	0.56
GSTP1	SERPINA1	1858630	1853254	9606.ENSP00000381607	9606.ENSP00000348068	0	0	0	0	0	0.36	0	0.341	0.56
CP	TTR	1845575	1843448	9606.ENSP00000264613	9606.ENSP00000237014	0	0	0	0	0.066	0	0	0.549	0.56
GPI	HBB	1860535	1851658	9606.ENSP00000405573	9606.ENSP00000333994	0	0	0	0	0.054	0	0	0.55	0.556
LCP1	PFN1	1849816	1843040	9606.ENSP00000315757	9606.ENSP00000225655	0	0	0	0	0.057	0.143	0	0.494	0.555
CLIC1	TALDO1	1856376	1850327	9606.ENSP00000364934	9606.ENSP00000321259	0	0	0	0	0.05	0	0	0.548	0.552
GSN	ALB	1855990	1847637	9606.ENSP00000362924	9606.ENSP00000295897	0	0	0	0	0.063	0.046	0	0.539	0.552
MUC5B	MMP9	1862046	1855661	9606.ENSP00000436812	9606.ENSP00000361405	0	0	0	0	0	0	0	0.552	0.552
HP	FGB	1853269	1848806	9606.ENSP00000348170	9606.ENSP00000306099	0	0	0	0	0.232	0.171	0	0.347	0.548
YWHAZ	PEBP1	1849183	1844885	9606.ENSP00000309503	9606.ENSP00000261313	0	0	0	0	0.055	0.458	0	0.186	0.546
TF	C3	1859071	1843781	9606.ENSP00000385834	9606.ENSP00000245907	0	0	0	0	0.122	0	0	0.505	0.546
ALB	HBA2	1847637	1844071	9606.ENSP00000295897	9606.ENSP00000251595	0	0	0	0	0	0.046	0	0.544	0.546
YWHAZ	VIM	1849183	1842995	9606.ENSP00000309503	9606.ENSP00000224237	0	0	0	0	0	0.404	0	0.265	0.544
SERPINA1	HPX	1853254	1845836	9606.ENSP00000348068	9606.ENSP00000265983	0	0	0	0	0.256	0	0	0.413	0.544
GC	FGB	1861539	1848806	9606.ENSP00000421725	9606.ENSP00000306099	0	0	0	0	0.372	0	0	0.304	0.544
MSN	MYH9	1853976	1842558	9606.ENSP00000353408	9606.ENSP00000216181	0	0	0	0	0.22	0.224	0	0.306	0.544
SERPINA1	APOA1	1853254	1843442	9606.ENSP00000348068	9606.ENSP00000236850	0	0	0	0	0.217	0	0	0.44	0.543
PEBP1	VIM	1844885	1842995	9606.ENSP00000261313	9606.ENSP00000224237	0	0	0	0	0	0	0	0.542	0.542
CALR	ALB	1850288	1847637	9606.ENSP00000320866	9606.ENSP00000295897	0	0	0	0	0	0	0	0.542	0.542
WDR1	MSN	1861716	1853976	9606.ENSP00000427687	9606.ENSP00000353408	0	0	0	0	0.098	0.449	0	0.149	0.541
MMP9	HPX	1855661	1845836	9606.ENSP00000361405	9606.ENSP00000265983	0	0	0	0	0	0	0	0.54	0.54
MMP9	TMPRSS11D	1855661	1846873	9606.ENSP00000361405	9606.ENSP00000283916	0	0	0	0	0	0	0	0.54	0.54
ALB	AZGP1	1847637	1847350	9606.ENSP00000295897	9606.ENSP00000292401	0	0	0	0	0.074	0	0	0.522	0.538
CTSB	A2M	1852546	1850599	9606.ENSP00000342070	9606.ENSP00000323929	0	0	0	0	0	0.36	0	0.304	0.535
MUC5B	ALB	1862046	1847637	9606.ENSP00000436812	9606.ENSP00000295897	0	0	0	0	0	0	0	0.534	0.534
VIM	TIMP1	1842995	1842705	9606.ENSP00000224237	9606.ENSP00000218388	0	0	0	0	0.14	0	0	0.481	0.534
MSN	CALR	1853976	1850288	9606.ENSP00000353408	9606.ENSP00000320866	0	0	0	0	0.051	0.424	0	0.214	0.533
TKT	CLIC1	1860530	1856376	9606.ENSP00000405455	9606.ENSP00000364934	0	0	0	0	0.047	0	0	0.531	0.533
TF	RAB7A	1859071	1845677	9606.ENSP00000385834	9606.ENSP00000265062	0	0	0	0	0	0	0	0.532	0.532
LCP1	VIM	1849816	1842995	9606.ENSP00000315757	9606.ENSP00000224237	0	0	0	0	0.054	0.065	0	0.513	0.531
HP	FGA	1853269	1848835	9606.ENSP00000348170	9606.ENSP00000306361	0	0	0	0	0.252	0.171	0	0.304	0.53
GSN	PFN1	1855990	1843040	9606.ENSP00000362924	9606.ENSP00000225655	0	0	0	0	0.055	0	0	0.523	0.53
FGA	LYZ	1848835	1844877	9606.ENSP00000306361	9606.ENSP00000261267	0	0	0	0	0	0	0	0.527	0.527
MSN	ENO1	1853976	1843405	9606.ENSP00000353408	9606.ENSP00000234590	0	0	0	0	0.055	0.424	0	0.198	0.526
HP	CTSB	1853269	1852546	9606.ENSP00000348170	9606.ENSP00000342070	0.064	0	0	0	0	0	0	0.513	0.525
PPIB	ENO1	1848121	1843405	9606.ENSP00000300026	9606.ENSP00000234590	0	0	0	0	0.118	0.451	0	0.094	0.524
GC	TTR	1861539	1843448	9606.ENSP00000421725	9606.ENSP00000237014	0	0	0	0	0.117	0	0	0.481	0.522
CSTB	CST4	1847296	1842665	9606.ENSP00000291568	9606.ENSP00000217423	0	0	0	0	0.054	0	0	0.516	0.522
GPI	PRDX6	1860535	1852542	9606.ENSP00000405573	9606.ENSP00000342026	0	0	0	0	0.062	0.417	0	0.196	0.522
HPX	C3	1845836	1843781	9606.ENSP00000265983	9606.ENSP00000245907	0	0	0	0	0.236	0	0	0.4	0.522
CP	APOA1	1845575	1843442	9606.ENSP00000264613	9606.ENSP00000236850	0	0	0	0	0.184	0.046	0	0.429	0.516
SERPINA1	C3	1853254	1843781	9606.ENSP00000348068	9606.ENSP00000245907	0	0	0	0	0.214	0	0	0.409	0.516
TKT	MSN	1860530	1853976	9606.ENSP00000405455	9606.ENSP00000353408	0	0	0	0	0.05	0.432	0	0.168	0.512
CST5	CST4	1848918	1842665	9606.ENSP00000307132	9606.ENSP00000217423	0	0	0	0.95	0.49	0	0	0.887	0.512
TMPRSS11D	VIM	1846873	1842995	9606.ENSP00000283916	9606.ENSP00000224237	0	0	0	0	0	0	0	0.512	0.512
CSTB	ENO1	1847296	1843405	9606.ENSP00000291568	9606.ENSP00000234590	0	0	0	0	0.056	0	0	0.504	0.511
LYZ	C3	1844877	1843781	9606.ENSP00000261267	9606.ENSP00000245907	0	0	0	0	0.053	0	0	0.504	0.51
TKT	CALR	1860530	1850288	9606.ENSP00000405455	9606.ENSP00000320866	0	0	0	0	0.051	0.429	0	0.165	0.509
PRDX4	ENO1	1857012	1843405	9606.ENSP00000368646	9606.ENSP00000234590	0.056	0	0	0	0.118	0.053	0	0.451	0.509
PRDX6	ENO1	1852542	1843405	9606.ENSP00000342026	9606.ENSP00000234590	0.056	0	0	0	0.118	0.061	0	0.445	0.508
HBA2	ALDH3A1	1844071	1843050	9606.ENSP00000251595	9606.ENSP00000225740	0	0	0	0	0.058	0	0.435	0.149	0.507
CST5	CST1	1848918	1848767	9606.ENSP00000307132	9606.ENSP00000305731	0	0	0	0.958	0.49	0	0	0.817	0.507
HBB	ALDH3A1	1851658	1843050	9606.ENSP00000333994	9606.ENSP00000225740	0	0	0	0	0.058	0	0.435	0.149	0.507
HBD	ALDH3A1	1857197	1843050	9606.ENSP00000369654	9606.ENSP00000225740	0	0	0	0	0.058	0	0.435	0.149	0.507
LCP1	MYH9	1849816	1842558	9606.ENSP00000315757	9606.ENSP00000216181	0	0	0	0	0.055	0.121	0	0.453	0.506
CST2	CST5	1848968	1848918	9606.ENSP00000307540	9606.ENSP00000307132	0	0	0	0.962	0.49	0	0	0.869	0.506
LYZ	TTR	1844877	1843448	9606.ENSP00000261267	9606.ENSP00000237014	0	0	0	0	0	0	0	0.505	0.505
CP	C3	1845575	1843781	9606.ENSP00000264613	9606.ENSP00000245907	0	0	0	0	0.199	0	0	0.408	0.505
ALB	HEXA	1847637	1845991	9606.ENSP00000295897	9606.ENSP00000268097	0	0	0	0	0	0	0	0.505	0.505
TF	HBB	1859071	1851658	9606.ENSP00000385834	9606.ENSP00000333994	0	0	0	0	0	0	0	0.505	0.505
SMR3B	MUC7	1848402	1848361	9606.ENSP00000302400	9606.ENSP00000302021	0	0	0	0	0.192	0.344	0	0.141	0.505
C3	MPO	1843781	1843011	9606.ENSP00000245907	9606.ENSP00000225275	0	0	0	0	0	0	0	0.504	0.504
CST2	HTN1	1848968	1843842	9606.ENSP00000307540	9606.ENSP00000246896	0	0	0	0	0.148	0	0	0.441	0.503
CTSB	TIMP1	1852546	1842705	9606.ENSP00000342070	9606.ENSP00000218388	0	0	0	0	0.145	0	0	0.442	0.503
MSN	ALB	1853976	1847637	9606.ENSP00000353408	9606.ENSP00000295897	0	0	0	0	0	0	0	0.502	0.502
CSTB	MPO	1847296	1843011	9606.ENSP00000291568	9606.ENSP00000225275	0	0	0	0	0.042	0	0	0.502	0.502
SERPINA3	LYZ	1858063	1844877	9606.ENSP00000376793	9606.ENSP00000261267	0	0	0	0	0	0	0	0.501	0.501
ALB	MMP8	1847637	1843441	9606.ENSP00000295897	9606.ENSP00000236826	0	0	0	0	0.055	0	0	0.493	0.5
FGA	HPX	1848835	1845836	9606.ENSP00000306361	9606.ENSP00000265983	0	0	0	0	0.373	0	0	0.234	0.499
WDR1	CALR	1861716	1850288	9606.ENSP00000427687	9606.ENSP00000320866	0	0	0	0	0.053	0.452	0	0.112	0.499
ALB	AZU1	1847637	1843379	9606.ENSP00000295897	9606.ENSP00000233997	0	0	0	0	0.054	0	0	0.492	0.498
HPX	ORM1	1845836	1844690	9606.ENSP00000265983	9606.ENSP00000259396	0	0	0	0	0.286	0	0	0.325	0.498
GPI	CLIC1	1860535	1856376	9606.ENSP00000405573	9606.ENSP00000364934	0	0	0	0	0	0	0	0.496	0.495
S100A9	LYZ	1854861	1844877	9606.ENSP00000357727	9606.ENSP00000261267	0	0	0	0	0.136	0	0	0.44	0.495
WDR1	ENO1	1861716	1843405	9606.ENSP00000427687	9606.ENSP00000234590	0	0	0	0	0.114	0.417	0	0.098	0.494
CLIC1	ALB	1856376	1847637	9606.ENSP00000364934	9606.ENSP00000295897	0	0	0	0	0	0	0	0.493	0.493
GC	GSN	1861539	1855990	9606.ENSP00000421725	9606.ENSP00000362924	0	0	0	0	0	0	0	0.491	0.491
DSG3	KRT5	1844490	1844111	9606.ENSP00000257189	9606.ENSP00000252242	0	0	0	0	0.299	0	0	0.304	0.491
CST2	CST1	1848968	1848767	9606.ENSP00000307540	9606.ENSP00000305731	0	0	0	0.975	0.479	0	0	0.868	0.49
CALR	PPIB	1850288	1848121	9606.ENSP00000320866	9606.ENSP00000300026	0	0	0	0	0.23	0.064	0	0.348	0.489
CSTB	CTSD	1847296	1843439	9606.ENSP00000291568	9606.ENSP00000236671	0	0	0	0	0.061	0.36	0	0.215	0.488
HK3	PYGL	1847354	1842591	9606.ENSP00000292432	9606.ENSP00000216392	0	0	0	0	0.176	0	0	0.404	0.488
LYZ	VIM	1844877	1842995	9606.ENSP00000261267	9606.ENSP00000224237	0	0	0	0	0.051	0	0	0.481	0.486
ALB	HIST1H4H	1847637	1847164	9606.ENSP00000295897	9606.ENSP00000289352	0	0	0	0	0	0	0	0.485	0.485
CST1	CST4	1848767	1842665	9606.ENSP00000305731	9606.ENSP00000217423	0	0	0	0.981	0.476	0	0	0.861	0.484
CST2	CST4	1848968	1842665	9606.ENSP00000307540	9606.ENSP00000217423	0	0	0	0.98	0.474	0	0	0.866	0.483
S100A8	ALB	1854859	1847637	9606.ENSP00000357721	9606.ENSP00000295897	0	0	0	0	0	0	0	0.481	0.481
C3	APOA1	1843781	1843442	9606.ENSP00000245907	9606.ENSP00000236850	0	0	0	0	0.116	0	0	0.436	0.48
MUC5B	HTN1	1862046	1843842	9606.ENSP00000436812	9606.ENSP00000246896	0	0	0	0	0	0.285	0	0.303	0.48
HPX	TTR	1845836	1843448	9606.ENSP00000265983	9606.ENSP00000237014	0	0	0	0	0.103	0	0	0.443	0.479
SERPINA3	KLK1	1858063	1848291	9606.ENSP00000376793	9606.ENSP00000301420	0.074	0	0	0	0.044	0.17	0	0.374	0.478
MMP8	MPO	1843441	1843011	9606.ENSP00000236826	9606.ENSP00000225275	0	0	0	0	0.106	0	0	0.439	0.477
CST1	HTN1	1848767	1843842	9606.ENSP00000305731	9606.ENSP00000246896	0	0	0	0	0.15	0	0	0.408	0.475
MSN	VIM	1853976	1842995	9606.ENSP00000353408	9606.ENSP00000224237	0	0	0	0	0.187	0	0	0.381	0.475
PRDX6	TALDO1	1852542	1850327	9606.ENSP00000342026	9606.ENSP00000321259	0	0	0	0	0.281	0.097	0	0.254	0.473
GC	FGA	1861539	1848835	9606.ENSP00000421725	9606.ENSP00000306361	0	0	0	0	0.374	0	0	0.189	0.471
ALB	MYH9	1847637	1842558	9606.ENSP00000295897	9606.ENSP00000216181	0	0	0	0	0	0	0	0.468	0.468
SMR3B	HTN1	1848402	1843842	9606.ENSP00000302400	9606.ENSP00000246896	0	0	0	0	0.221	0	0	0.344	0.467
A2M	HPX	1850599	1845836	9606.ENSP00000323929	9606.ENSP00000265983	0	0	0	0	0.089	0	0	0.436	0.464
GPI	ALB	1860535	1847637	9606.ENSP00000405573	9606.ENSP00000295897	0	0	0	0	0	0	0	0.464	0.464
ENO1	MPO	1843405	1843011	9606.ENSP00000234590	9606.ENSP00000225275	0	0	0	0	0	0	0	0.46	0.46
HP	LRG1	1853269	1848430	9606.ENSP00000348170	9606.ENSP00000302621	0	0	0	0	0.115	0.104	0	0.372	0.459
KRT1	MPO	1844112	1843011	9606.ENSP00000252244	9606.ENSP00000225275	0	0	0	0	0	0	0	0.459	0.459
GC	AZGP1	1861539	1847350	9606.ENSP00000421725	9606.ENSP00000292401	0	0	0	0	0.099	0	0	0.424	0.458
CRISP3	A1BG	1859392	1845287	9606.ENSP00000389026	9606.ENSP00000263100	0	0	0	0	0	0.36	0	0.186	0.457
PIP	CST4	1847272	1842665	9606.ENSP00000291009	9606.ENSP00000217423	0	0	0	0	0.154	0	0	0.381	0.454
WDR1	PRDX6	1861716	1852542	9606.ENSP00000427687	9606.ENSP00000342026	0	0	0	0	0	0.417	0	0.102	0.454
CTSD	CST4	1843439	1842665	9606.ENSP00000236671	9606.ENSP00000217423	0	0	0	0	0	0	0	0.454	0.454
CPE	ALB	1859091	1847637	9606.ENSP00000386104	9606.ENSP00000295897	0	0	0	0	0	0	0	0.452	0.452
MMP9	S100A9	1855661	1854861	9606.ENSP00000361405	9606.ENSP00000357727	0	0	0	0	0.114	0	0	0.407	0.452
AMY1B	HK3	1851261	1847354	9606.ENSP00000330484	9606.ENSP00000292432	0	0	0	0	0.056	0	0.401	0.107	0.45
B2M	LYZ	1862817	1844877	9606.ENSP00000452780	9606.ENSP00000261267	0	0	0	0	0.054	0	0	0.443	0.45
MMP9	S100A8	1855661	1854859	9606.ENSP00000361405	9606.ENSP00000357721	0	0	0	0	0.107	0	0	0.409	0.449
TF	MMP9	1859071	1855661	9606.ENSP00000385834	9606.ENSP00000361405	0	0	0	0	0.056	0	0	0.441	0.449
A2M	TTR	1850599	1843448	9606.ENSP00000323929	9606.ENSP00000237014	0	0	0	0	0.042	0	0	0.449	0.449
B2M	AZGP1	1862817	1847350	9606.ENSP00000452780	9606.ENSP00000292401	0	0	0	0	0	0	0.36	0.17	0.446
MUC5B	PRTN3	1862046	1843396	9606.ENSP00000436812	9606.ENSP00000234347	0	0	0	0	0	0.294	0	0.248	0.446
GSN	VIM	1855990	1842995	9606.ENSP00000362924	9606.ENSP00000224237	0	0	0	0	0.055	0	0	0.436	0.445
MMP9	CAT	1855661	1843587	9606.ENSP00000361405	9606.ENSP00000241052	0	0	0	0	0	0	0	0.445	0.445
WDR1	TKT	1861716	1860530	9606.ENSP00000427687	9606.ENSP00000405455	0	0	0	0	0	0.417	0	0.087	0.445
CST1	PIP	1848767	1847272	9606.ENSP00000305731	9606.ENSP00000291009	0	0	0	0	0.16	0	0	0.364	0.443
FGB	HPX	1848806	1845836	9606.ENSP00000306099	9606.ENSP00000265983	0	0	0	0	0.276	0	0	0.261	0.443
LRG1	PFN1	1848430	1843040	9606.ENSP00000302621	9606.ENSP00000225655	0	0	0	0	0	0.06	0	0.432	0.443
TF	PIGR	1859071	1853366	9606.ENSP00000385834	9606.ENSP00000348888	0	0	0	0	0	0	0	0.443	0.443
PAM	ALB	1848807	1847637	9606.ENSP00000306100	9606.ENSP00000295897	0	0	0	0	0	0	0	0.442	0.442
B2M	CSTB	1862817	1847296	9606.ENSP00000452780	9606.ENSP00000291568	0	0	0	0	0.072	0	0	0.423	0.441
B2M	TTR	1862817	1843448	9606.ENSP00000452780	9606.ENSP00000237014	0	0	0	0	0	0	0	0.441	0.441
CSTB	TTR	1847296	1843448	9606.ENSP00000291568	9606.ENSP00000237014	0	0	0	0	0	0	0	0.441	0.441
SERPINA3	VIM	1858063	1842995	9606.ENSP00000376793	9606.ENSP00000224237	0	0	0	0	0	0	0	0.441	0.441
SERPINA1	VIM	1853254	1842995	9606.ENSP00000348068	9606.ENSP00000224237	0	0	0	0	0	0	0	0.441	0.441
HP	CAT	1853269	1843587	9606.ENSP00000348170	9606.ENSP00000241052	0	0	0	0	0.054	0.095	0	0.398	0.44
GSN	TTR	1855990	1843448	9606.ENSP00000362924	9606.ENSP00000237014	0	0	0	0	0	0	0	0.439	0.439
CTSB	CST2	1852546	1848968	9606.ENSP00000342070	9606.ENSP00000307540	0	0	0	0	0.053	0	0	0.431	0.438
HBB	CAT	1851658	1843587	9606.ENSP00000333994	9606.ENSP00000241052	0	0	0	0	0	0	0	0.437	0.437
ALB	RAB7A	1847637	1845677	9606.ENSP00000295897	9606.ENSP00000265062	0	0	0	0	0	0	0	0.436	0.436
HPX	CAT	1845836	1843587	9606.ENSP00000265983	9606.ENSP00000241052	0	0	0	0	0.054	0	0	0.428	0.435
MPO	TIMP1	1843011	1842705	9606.ENSP00000225275	9606.ENSP00000218388	0	0	0	0	0.049	0	0	0.431	0.435
GSN	MSN	1855990	1853976	9606.ENSP00000362924	9606.ENSP00000353408	0	0	0	0	0.043	0	0	0.432	0.434
PRDX4	TALDO1	1857012	1850327	9606.ENSP00000368646	9606.ENSP00000321259	0	0	0	0	0.281	0.095	0	0.2	0.434
ALB	KRT10	1847637	1846102	9606.ENSP00000295897	9606.ENSP00000269576	0	0	0	0	0	0.046	0	0.426	0.429
ALB	ENO1	1847637	1843405	9606.ENSP00000295897	9606.ENSP00000234590	0	0	0	0	0	0	0	0.427	0.426
TMPRSS11D	TIMP1	1846873	1842705	9606.ENSP00000283916	9606.ENSP00000218388	0	0	0	0	0	0	0	0.424	0.424
MUC5B	LYZ	1862046	1844877	9606.ENSP00000436812	9606.ENSP00000261267	0	0	0	0	0	0	0	0.424	0.424
TF	MPO	1859071	1843011	9606.ENSP00000385834	9606.ENSP00000225275	0	0	0	0	0	0	0	0.423	0.423
GPI	CAT	1860535	1843587	9606.ENSP00000405573	9606.ENSP00000241052	0	0	0	0	0.049	0	0	0.418	0.423
FGB	CP	1848806	1845575	9606.ENSP00000306099	9606.ENSP00000264613	0	0	0	0	0.305	0	0	0.199	0.42
SERPINA1	MPO	1853254	1843011	9606.ENSP00000348068	9606.ENSP00000225275	0	0	0	0	0	0	0	0.419	0.419
SERPINA1	TMPRSS11D	1853254	1846873	9606.ENSP00000348068	9606.ENSP00000283916	0.074	0	0	0	0.044	0.17	0	0.302	0.419
AMY1B	BPIFA2	1851261	1844218	9606.ENSP00000330484	9606.ENSP00000253362	0	0	0	0	0.217	0	0	0.287	0.418
FGA	TTR	1848835	1843448	9606.ENSP00000306361	9606.ENSP00000237014	0	0	0	0	0.194	0	0	0.306	0.417
GC	ALB	1861539	1847637	9606.ENSP00000421725	9606.ENSP00000295897	0	0	0	0.693	0.282	0	0	0.63	0.417
WDR1	GPI	1861716	1860535	9606.ENSP00000427687	9606.ENSP00000405573	0	0	0	0	0	0.417	0	0	0.417
C3	TTR	1843781	1843448	9606.ENSP00000245907	9606.ENSP00000237014	0	0	0	0	0.054	0	0	0.408	0.416
HK3	GRN	1847354	1842222	9606.ENSP00000292432	9606.ENSP00000053867	0	0	0	0	0.115	0.367	0	0	0.416
BPIFB1	BPIFB2	1844217	1842308	9606.ENSP00000253354	9606.ENSP00000170150	0	0	0	0	0.053	0	0	0.407	0.414
GC	ORM1	1861539	1844690	9606.ENSP00000421725	9606.ENSP00000259396	0	0	0	0	0.245	0	0	0.256	0.414
CRISP3	MPO	1859392	1843011	9606.ENSP00000389026	9606.ENSP00000225275	0	0	0	0	0.35	0	0	0.131	0.411
S100A8	LYZ	1854859	1844877	9606.ENSP00000357721	9606.ENSP00000261267	0	0	0	0	0.134	0	0	0.347	0.41
S100A9	MPO	1854861	1843011	9606.ENSP00000357727	9606.ENSP00000225275	0	0	0	0	0.074	0	0	0.39	0.41
LYZ	CST4	1844877	1842665	9606.ENSP00000261267	9606.ENSP00000217423	0	0	0	0	0	0	0	0.408	0.408
MUC7	CST4	1848361	1842665	9606.ENSP00000302021	9606.ENSP00000217423	0	0	0	0	0	0	0	0.408	0.408
FGA	CP	1848835	1845575	9606.ENSP00000306361	9606.ENSP00000264613	0	0	0	0	0.32	0	0	0.164	0.408
TF	TIMP1	1859071	1842705	9606.ENSP00000385834	9606.ENSP00000218388	0	0	0	0	0	0	0	0.408	0.408
CPE	DPP4	1859091	1854025	9606.ENSP00000386104	9606.ENSP00000353731	0	0	0	0	0.061	0	0	0.396	0.408
ARHGDIA	PFN1	1846084	1843040	9606.ENSP00000269321	9606.ENSP00000225655	0	0	0	0	0.242	0	0	0.25	0.407
PRDX6	ALB	1852542	1847637	9606.ENSP00000342026	9606.ENSP00000295897	0	0	0	0	0	0	0	0.407	0.407
ALB	IGJ	1847637	1844324	9606.ENSP00000295897	9606.ENSP00000254801	0	0	0	0	0	0	0	0.407	0.407
LYZ	AZU1	1844877	1843379	9606.ENSP00000261267	9606.ENSP00000233997	0	0	0	0	0	0	0	0.407	0.407
NUCB1	CTSD	1845324	1843439	9606.ENSP00000263273	9606.ENSP00000236671	0	0	0	0	0.374	0	0	0.089	0.406
SERPINA3	CP	1858063	1845575	9606.ENSP00000376793	9606.ENSP00000264613	0	0	0	0	0.104	0	0	0.364	0.406
TF	SERPINA3	1859071	1858063	9606.ENSP00000385834	9606.ENSP00000376793	0	0	0	0	0.101	0	0	0.365	0.404
GSTP1	CAT	1858630	1843587	9606.ENSP00000381607	9606.ENSP00000241052	0	0	0	0	0.042	0	0	0.402	0.403
ENO1	ALDH3A1	1843405	1843050	9606.ENSP00000234590	9606.ENSP00000225740	0	0	0	0	0.073	0.104	0	0.339	0.403
ENO1	VIM	1843405	1842995	9606.ENSP00000234590	9606.ENSP00000224237	0	0	0	0	0.055	0.114	0	0.343	0.401
SERPINA1	CTSB	1853254	1852546	9606.ENSP00000348068	9606.ENSP00000342070	0	0	0	0	0	0.128	0	0.341	0.401
ORM1	TTR	1844690	1843448	9606.ENSP00000259396	9606.ENSP00000237014	0	0	0	0	0.207	0	0	0.273	0.4
