# Supplementary material for: iTRAQ-based quantitative analysis of age-specific variations in salivary proteome of caries-susceptible individuals
Source: J Transl Med. 2018 Oct 25;16:293. doi: 10.1186/s12967-018-1669-2 (PMC6202833; doi:10.1186/s12967-018-1669-2)
Supplement: Supplementary file 12 — Additional file 12. List of target proteins verified by MRM assay in each comparison group. [file 12967_2018_1669_MOESM12_ESM.xls]

## Sheet: MRM-ACF vs ACS
Accession Number	Description	Relative Protein Abundance(MRM)	Relative Protein Abundance(iTRAQ)
		ACF/ACS	ACF/ACS ratio
P61626	Lysozyme C OS=Homo sapiens GN=LYZ PE=1 SV=1	0.4499	0.625357
P15515	Histatin-1 OS=Homo sapiens GN=HTN1 PE=1 SV=2	1.0179	1.38926
P25311	Zinc-alpha-2-glycoprotein OS=Homo sapiens GN=AZGP1 PE=1 SV=2	1.2197	1.27736
P12273	Prolactin-inducible protein OS=Homo sapiens GN=PIP PE=1 SV=1	1.294	1.80399
P02768	Serum albumin OS=Homo sapiens GN=ALB PE=1 SV=2	1.3469	1.25583
P04206	Ig kappa chain V-III region GOL OS=Homo sapiens PE=1 SV=1	1.356	1.2855
P02814	Submaxillary gland androgen-regulated protein 3B OS=Homo sapiens GN=SMR3B PE=1 SV=2	1.3664	1.31638
P05109	Protein S100-A8 OS=Homo sapiens GN=S100A8 PE=1 SV=1	1.4379	1.8908
P04080	Cystatin-B OS=Homo sapiens GN=CSTB PE=1 SV=2	1.4395	1.51634
Q96DR5	BPI fold-containing family A member 2 OS=Homo sapiens GN=BPIFA2 PE=1 SV=2	1.4672	2.22652
P80748	Ig lambda chain V-III region LOI OS=Homo sapiens PE=1 SV=1	1.5268	1.27349
P01023	Alpha-2-macroglobulin OS=Homo sapiens GN=A2M PE=1 SV=3	1.5615	1.43698
P04745	Alpha-amylase 1 OS=Homo sapiens GN=AMY1A PE=1 SV=2	1.5862	1.71931
P01036	Cystatin-S OS=Homo sapiens GN=CST4 PE=1 SV=3	1.597	1.80943
P13796	Plastin-2 OS=Homo sapiens GN=LCP1 PE=1 SV=6	1.604	1.22293
P06737	Glycogen phosphorylase, liver form OS=Homo sapiens GN=PYGL PE=1 SV=4	1.6234	1.20341
P09211	Glutathione S-transferase P OS=Homo sapiens GN=GSTP1 PE=1 SV=2	1.6283	1.49465
P09228	Cystatin-SA OS=Homo sapiens GN=CST2 PE=1 SV=1	1.6364	1.47767
P06733	Alpha-enolase OS=Homo sapiens GN=ENO1 PE=1 SV=2	1.6464	1.47746
P14780	Matrix metalloproteinase-9 OS=Homo sapiens GN=MMP9 PE=1 SV=3	1.647	1.22702
P01871	Ig mu chain C region OS=Homo sapiens GN=IGHM PE=1 SV=3	1.6648	1.80167
A8K2U0	Alpha-2-macroglobulin-like protein 1 OS=Homo sapiens GN=A2ML1 PE=1 SV=3	1.7289	1.43289
P28325	Cystatin-D OS=Homo sapiens GN=CST5 PE=1 SV=1	1.7409	2.60612
P01037	Cystatin-SN OS=Homo sapiens GN=CST1 PE=1 SV=3	1.7414	1.43058
P31025	Lipocalin-1 OS=Homo sapiens GN=LCN1 PE=1 SV=1	1.9456	2.62097
P06396	Gelsolin OS=Homo sapiens GN=GSN PE=1 SV=1	2	1.24566
P63104	14-3-3 protein zeta/delta OS=Homo sapiens GN=YWHAZ PE=1 SV=1	2.0349	1.59259
P30041	Peroxiredoxin-6 OS=Homo sapiens GN=PRDX6 PE=1 SV=3	2.099	1.30287
Q9UBG3	Cornulin OS=Homo sapiens GN=CRNN PE=1 SV=1	2.1725	1.34032
P29401	Transketolase OS=Homo sapiens GN=TKT PE=1 SV=3	2.2156	1.33259
Q8TDL5	BPI fold-containing family B member 1 OS=Homo sapiens GN=BPIFB1 PE=1 SV=1	2.2606	1.88388
Q9HC84	Mucin-5B OS=Homo sapiens GN=MUC5B PE=1 SV=3	2.5478	2.02007
P06702	Protein S100-A9 OS=Homo sapiens GN=S100A9 PE=1 SV=1	2.5556	1.86569
P23280	Carbonic anhydrase 6 OS=Homo sapiens GN=CA6 PE=1 SV=3	5.2598	1.60026
P68871	Hemoglobin subunit beta OS=Homo sapiens GN=HBB PE=1 SV=2	30.8739	6.36522
P69905	Hemoglobin subunit alpha OS=Homo sapiens GN=HBA1 PE=1 SV=2	35.7307	6.77726

## Sheet: MRM-ECF vs ECS
Accession Number	Description	Relative Protein Abundance(MRM)	Relative Protein Abundance(iTRAQ)
		ECF/ECS	ECF/ECS ratio
P62805	Histone H4 OS=Homo sapiens GN=HIST1H4A PE=1 SV=2	2.8603	2.15894
P04211	Ig lambda chain V region 4A OS=Homo sapiens PE=4 SV=1	0.2751	0.75715
P01615	Ig kappa chain V-II region FR OS=Homo sapiens PE=1 SV=1	0.0874	0.6825
P20160	Azurocidin OS=Homo sapiens GN=AZU1 PE=1 SV=3	24.3818	1.28825
P61626	Lysozyme C OS=Homo sapiens GN=LYZ PE=1 SV=1	2.1328	2.41101
P04264	Keratin, type II cytoskeletal 1 OS=Homo sapiens GN=KRT1 PE=1 SV=6	1.5935	1.29296
P35908	Keratin, type II cytoskeletal 2 epidermal OS=Homo sapiens GN=KRT2 PE=1 SV=2	1.4346	1.4402
P13647	Keratin, type II cytoskeletal 5 OS=Homo sapiens GN=KRT5 PE=1 SV=3	1.2388	1.3055
Q6P5S2	UPF0762 protein C6orf58 OS=Homo sapiens GN=C6orf58 PE=1 SV=2	2.8392	1.62135
P05164	Myeloperoxidase OS=Homo sapiens GN=MPO PE=1 SV=1	1.7426	1.85775
P04217	Alpha-1B-glycoprotein OS=Homo sapiens GN=A1BG PE=1 SV=4	1.1289	1.25551
Q96QR1	Secretoglobin family 3A member 1 OS=Homo sapiens GN=SCGB3A1 PE=1 SV=2	1.6221	1.90807
P15515	Histatin-1 OS=Homo sapiens GN=HTN1 PE=1 SV=2	1.4488	1.33645
O75083	WD repeat-containing protein 1 OS=Homo sapiens GN=WDR1 PE=1 SV=4	0.4458	0.829019
P32926	Desmoglein-3 OS=Homo sapiens GN=DSG3 PE=1 SV=2	0.3144	0.783806
P04080	Cystatin-B OS=Homo sapiens GN=CSTB PE=1 SV=2	0.3678	0.810232
P01859	Ig gamma-2 chain C region OS=Homo sapiens GN=IGHG2 PE=1 SV=2	1.2114	1.42772
P06737	Glycogen phosphorylase, liver form OS=Homo sapiens GN=PYGL PE=1 SV=4	0.3623	0.777605
P06733	Alpha-enolase OS=Homo sapiens GN=ENO1 PE=1 SV=2	0.5403	0.828456
A8K2U0	Alpha-2-macroglobulin-like protein 1 OS=Homo sapiens GN=A2ML1 PE=1 SV=3	0.5035	0.829895
P06744	Glucose-6-phosphate isomerase OS=Homo sapiens GN=GPI PE=1 SV=4	0.5424	0.791749
P31025	Lipocalin-1 OS=Homo sapiens GN=LCN1 PE=1 SV=1	1.3215	1.59044
O60235	Transmembrane protease serine 11D OS=Homo sapiens GN=TMPRSS11D PE=1 SV=1	0.6476	0.763071
Q13162	Peroxiredoxin-4 OS=Homo sapiens GN=PRDX4 PE=1 SV=1	0.9659	0.769591
Q8TDL5	BPI fold-containing family B member 1 OS=Homo sapiens GN=BPIFB1 PE=1 SV=1	2.6234	2.01993
P06702	Protein S100-A9 OS=Homo sapiens GN=S100A9 PE=1 SV=1	1.0766	1.54551
P01861	Ig gamma-4 chain C region OS=Homo sapiens GN=IGHG4 PE=1 SV=1	2.9939	1.62749
Q9NP55	BPI fold-containing family A member 1 OS=Homo sapiens GN=BPIFA1 PE=1 SV=1	1.7171	2.79095
P68871	Hemoglobin subunit beta OS=Homo sapiens GN=HBB PE=1 SV=2	1.0503	1.36837
P69905	Hemoglobin subunit alpha OS=Homo sapiens GN=HBA1 PE=1 SV=2	1.1941	1.48955

## Sheet: MRM-ACS vs ECS
Accession Number	Description	Relative Protein Abundance(MRM)	Relative Protein Abundance(iTRAQ)
		ACS/ECS	ACS/ECS ratio
B9A064	Immunoglobulin lambda-like polypeptide 5 OS=Homo sapiens GN=IGLL5 PE=2 SV=2	36.1652	1.82675
Q8TAX7	Mucin-7 OS=Homo sapiens GN=MUC7 PE=1 SV=2	87.7281	11.9124
P04211	Ig lambda chain V region 4A OS=Homo sapiens PE=4 SV=1	2.7921	1.3327
Q14515	SPARC-like protein 1 OS=Homo sapiens GN=SPARCL1 PE=1 SV=2	27.5682	4.16263
P01591	Immunoglobulin J chain OS=Homo sapiens GN=IGJ PE=1 SV=4	148.276	1.7165
P13645	Keratin, type I cytoskeletal 10 OS=Homo sapiens GN=KRT10 PE=1 SV=6	1.6993	1.56357
P61626	Lysozyme C OS=Homo sapiens GN=LYZ PE=1 SV=1	13.4323	12.6243
P04264	Keratin, type II cytoskeletal 1 OS=Homo sapiens GN=KRT1 PE=1 SV=6	1.0232	1.81841
P01011	Alpha-1-antichymotrypsin OS=Homo sapiens GN=SERPINA3 PE=1 SV=2	15.1419	1.95794
P35527	Keratin, type I cytoskeletal 9 OS=Homo sapiens GN=KRT9 PE=1 SV=3	1.2507	1.43857
P61769	Beta-2-microglobulin OS=Homo sapiens GN=B2M PE=1 SV=1	1.3844	3.14615
Q96DA0	Zymogen granule protein 16 homolog B OS=Homo sapiens GN=ZG16B PE=1 SV=3	8.3727	10.9681
Q15782	Chitinase-3-like protein 2 OS=Homo sapiens GN=CHI3L2 PE=1 SV=1	1.809	1.48117
P06331	Ig heavy chain V-II region ARH-77 OS=Homo sapiens PE=4 SV=1	1.1998	1.45014
Q8N4F0	BPI fold-containing family B member 2 OS=Homo sapiens GN=BPIFB2 PE=1 SV=2	3.1179	4.80015
Q6P5S2	UPF0762 protein C6orf58 OS=Homo sapiens GN=C6orf58 PE=1 SV=2	27.6981	8.61308
P28799	Granulins OS=Homo sapiens GN=GRN PE=1 SV=2	5.577	3.0786
P37837	Transaldolase OS=Homo sapiens GN=TALDO1 PE=1 SV=2	0.0764	0.552469
P16870	Carboxypeptidase E OS=Homo sapiens GN=CPE PE=1 SV=1	2.7645	2.75572
P02750	Leucine-rich alpha-2-glycoprotein OS=Homo sapiens GN=LRG1 PE=1 SV=2	1.0625	1.70442
P01033	Metalloproteinase inhibitor 1 OS=Homo sapiens GN=TIMP1 PE=1 SV=1	2.8351	2.77257
Q08380	Galectin-3-binding protein OS=Homo sapiens GN=LGALS3BP PE=1 SV=1	1.3998	2.01585
P54108	Cysteine-rich secretory protein 3 OS=Homo sapiens GN=CRISP3 PE=1 SV=1	3.4694	3.43568
P02671	Fibrinogen alpha chain OS=Homo sapiens GN=FGA PE=1 SV=2	0.0466	0.604174
P25311	Zinc-alpha-2-glycoprotein OS=Homo sapiens GN=AZGP1 PE=1 SV=2	1.2725	2.9352
Q6MZM9	Proline-rich protein 27 OS=Homo sapiens GN=PRR27 PE=1 SV=1	5.4675	2.77021
P12273	Prolactin-inducible protein OS=Homo sapiens GN=PIP PE=1 SV=1	2.529	3.68608
P20061	Transcobalamin-1 OS=Homo sapiens GN=TCN1 PE=1 SV=2	2.0176	3.96785
P07339	Cathepsin D OS=Homo sapiens GN=CTSD PE=1 SV=1	1.2836	1.65493
P02814	Submaxillary gland androgen-regulated protein 3B OS=Homo sapiens GN=SMR3B PE=1 SV=2	2.3093	4.23864
P55058	Phospholipid transfer protein OS=Homo sapiens GN=PLTP PE=1 SV=1	1.3582	1.92271
Q96DR5	BPI fold-containing family A member 2 OS=Homo sapiens GN=BPIFA2 PE=1 SV=2	2.3758	3.61862
P01024	Complement C3 OS=Homo sapiens GN=C3 PE=1 SV=2	0.1123	0.71117
P02675	Fibrinogen beta chain OS=Homo sapiens GN=FGB PE=1 SV=2	0.0752	0.676586
P80748	Ig lambda chain V-III region LOI OS=Homo sapiens PE=1 SV=1	1.1673	1.52786
Q02818	Nucleobindin-1 OS=Homo sapiens GN=NUCB1 PE=1 SV=4	2.319	2.52853
P01023	Alpha-2-macroglobulin OS=Homo sapiens GN=A2M PE=1 SV=3	0.097	0.660079
P01036	Cystatin-S OS=Homo sapiens GN=CST4 PE=1 SV=3	2.3451	1.88641
P06737	Glycogen phosphorylase, liver form OS=Homo sapiens GN=PYGL PE=1 SV=4	0.0747	0.62591
P04433	Ig kappa chain V-III region VG (Fragment) OS=Homo sapiens PE=1 SV=1	1.1639	1.66905
P09228	Cystatin-SA OS=Homo sapiens GN=CST2 PE=1 SV=1	1.0201	1.82226
Q13867	Bleomycin hydrolase OS=Homo sapiens GN=BLMH PE=1 SV=1	0.1761	0.8225
P24158	Myeloblastin OS=Homo sapiens GN=PRTN3 PE=1 SV=3	0.1235	0.528317
P28325	Cystatin-D OS=Homo sapiens GN=CST5 PE=1 SV=1	1.8639	2.29439
P01037	Cystatin-SN OS=Homo sapiens GN=CST1 PE=1 SV=3	1.4346	2.43672
P07737	Profilin-1 OS=Homo sapiens GN=PFN1 PE=1 SV=2	0.1219	0.715433
P31025	Lipocalin-1 OS=Homo sapiens GN=LCN1 PE=1 SV=1	1.2377	1.6712
P19021	Peptidyl-glycine alpha-amidating monooxygenase OS=Homo sapiens GN=PAM PE=1 SV=2	1.691	1.99375
P06396	Gelsolin OS=Homo sapiens GN=GSN PE=1 SV=1	0.1061	0.661236
P51149	Ras-related protein Rab-7a OS=Homo sapiens GN=RAB7A PE=1 SV=1	0.1336	0.714368
P29401	Transketolase OS=Homo sapiens GN=TKT PE=1 SV=3	0.0722	0.570589
P04040	Catalase OS=Homo sapiens GN=CAT PE=1 SV=3	0.1111	0.70986
Q9HC84	Mucin-5B OS=Homo sapiens GN=MUC5B PE=1 SV=3	1.1294	1.58993
P08670	Vimentin OS=Homo sapiens GN=VIM PE=1 SV=4	0.0472	0.655786
P23280	Carbonic anhydrase 6 OS=Homo sapiens GN=CA6 PE=1 SV=3	3.7889	2.02165
P69905	Hemoglobin subunit alpha OS=Homo sapiens GN=HBA1 PE=1 SV=2	0.056	0.686376

## Sheet: MRM-ACF vs ECF
Accession Number	Description	Relative Protein Abundance(MRM)	Relative Protein Abundance(iTRAQ)
		ACF/ECF	ACF/ECF ratio
P62805	Histone H4 OS=Homo sapiens GN=HIST1H4A PE=1 SV=2	0.0166	0.33332
Q8TAX7	Mucin-7 OS=Homo sapiens GN=MUC7 PE=1 SV=2	6.0187	5.73837
P04211	Ig lambda chain V region 4A OS=Homo sapiens PE=4 SV=1	2.2305	2.30745
Q14515	SPARC-like protein 1 OS=Homo sapiens GN=SPARCL1 PE=1 SV=2	5.8482	2.71851
P01009	Alpha-1-antitrypsin OS=Homo sapiens GN=SERPINA1 PE=1 SV=3	0.5153	0.723366
P01615	Ig kappa chain V-II region FR OS=Homo sapiens PE=1 SV=1	1.1813	1.3575
P61626	Lysozyme C OS=Homo sapiens GN=LYZ PE=1 SV=1	2.8335	2.98584
P01011	Alpha-1-antichymotrypsin OS=Homo sapiens GN=SERPINA3 PE=1 SV=2	1.6893	1.5517
P61769	Beta-2-microglobulin OS=Homo sapiens GN=B2M PE=1 SV=1	4.0158	3.34962
Q96DA0	Zymogen granule protein 16 homolog B OS=Homo sapiens GN=ZG16B PE=1 SV=3	8.2478	6.76295
P06703	Protein S100-A6 OS=Homo sapiens GN=S100A6 PE=1 SV=1	0.3324	0.669036
Q15782	Chitinase-3-like protein 2 OS=Homo sapiens GN=CHI3L2 PE=1 SV=1	3.8856	1.90507
P01602	Ig kappa chain V-I region HK102 (Fragment) OS=Homo sapiens GN=IGKV1-5 PE=4 SV=1	1.2046	1.31025
Q96BQ1	Protein FAM3D OS=Homo sapiens GN=FAM3D PE=1 SV=1	3.4011	2.20182
P02774	Vitamin D-binding protein OS=Homo sapiens GN=GC PE=1 SV=1	0.4375	0.687544
P02763	Alpha-1-acid glycoprotein 1 OS=Homo sapiens GN=ORM1 PE=1 SV=1	0.1739	0.513041
Q8N4F0	BPI fold-containing family B member 2 OS=Homo sapiens GN=BPIFB2 PE=1 SV=2	3.0606	3.9288
P06870	Kallikrein-1 OS=Homo sapiens GN=KLK1 PE=1 SV=2	1.1705	1.72557
P06865	Beta-hexosaminidase subunit alpha OS=Homo sapiens GN=HEXA PE=1 SV=2	1.1492	1.32787
Q6P5S2	UPF0762 protein C6orf58 OS=Homo sapiens GN=C6orf58 PE=1 SV=2	8.3205	5.45363
P02647	Apolipoprotein A-I OS=Homo sapiens GN=APOA1 PE=1 SV=1	0.0784	0.467384
P01834	Ig kappa chain C region OS=Homo sapiens GN=IGKC PE=1 SV=1	1.0918	1.48526
P28799	Granulins OS=Homo sapiens GN=GRN PE=1 SV=2	11.6326	1.9588
P37837	Transaldolase OS=Homo sapiens GN=TALDO1 PE=1 SV=2	0.3682	0.59544
P01765	Ig heavy chain V-III region TIL OS=Homo sapiens PE=1 SV=1	1.2554	2.04972
P16870	Carboxypeptidase E OS=Homo sapiens GN=CPE PE=1 SV=1	3.1902	2.30197
P05164	Myeloperoxidase OS=Homo sapiens GN=MPO PE=1 SV=1	0.2499	0.831666
P04217	Alpha-1B-glycoprotein OS=Homo sapiens GN=A1BG PE=1 SV=4	0.2879	0.67613
P02766	Transthyretin OS=Homo sapiens GN=TTR PE=1 SV=1	0.3248	0.64664
P01033	Metalloproteinase inhibitor 1 OS=Homo sapiens GN=TIMP1 PE=1 SV=1	3.1226	3.52596
Q08380	Galectin-3-binding protein OS=Homo sapiens GN=LGALS3BP PE=1 SV=1	2.1135	2.30936
P01877	Ig alpha-2 chain C region OS=Homo sapiens GN=IGHA2 PE=1 SV=3	1.3992	1.48725
P00450	Ceruloplasmin OS=Homo sapiens GN=CP PE=1 SV=1	0.5981	0.734776
P15814	Immunoglobulin lambda-like polypeptide 1 OS=Homo sapiens GN=IGLL1 PE=1 SV=1	1.309	2.80629
P22894	Neutrophil collagenase OS=Homo sapiens GN=MMP8 PE=1 SV=1	0.2169	0.70887
P23284	Peptidyl-prolyl cis-trans isomerase B OS=Homo sapiens GN=PPIB PE=1 SV=2	2.4031	2.27002
P54108	Cysteine-rich secretory protein 3 OS=Homo sapiens GN=CRISP3 PE=1 SV=1	5.1101	2.77078
P02787	Serotransferrin OS=Homo sapiens GN=TF PE=1 SV=3	0.2739	0.702388
P01613	Ig kappa chain V-I region Ni OS=Homo sapiens PE=1 SV=1	1.3758	1.59872
P01767	Ig heavy chain V-III region BUT OS=Homo sapiens PE=1 SV=1	1.4808	1.48186
P02671	Fibrinogen alpha chain OS=Homo sapiens GN=FGA PE=1 SV=2	0.0726	0.496312
P01876	Ig alpha-1 chain C region OS=Homo sapiens GN=IGHA1 PE=1 SV=2	1.3557	2.11904
P27487	Dipeptidyl peptidase 4 OS=Homo sapiens GN=DPP4 PE=1 SV=2	2.6226	1.5457
P26038	Moesin OS=Homo sapiens GN=MSN PE=1 SV=3	0.3476	0.794105
P25311	Zinc-alpha-2-glycoprotein OS=Homo sapiens GN=AZGP1 PE=1 SV=2	1.9366	2.67137
Q6MZM9	Proline-rich protein 27 OS=Homo sapiens GN=PRR27 PE=1 SV=1	7.943	2.6432
P01717	Ig lambda chain V-IV region Hil OS=Homo sapiens PE=1 SV=1	2.2482	1.45035
P02790	Hemopexin OS=Homo sapiens GN=HPX PE=1 SV=2	0.2166	0.584596
P01833	Polymeric immunoglobulin receptor OS=Homo sapiens GN=PIGR PE=1 SV=4	1.8157	1.88192
P12273	Prolactin-inducible protein OS=Homo sapiens GN=PIP PE=1 SV=1	3.8006	4.80603
P20061	Transcobalamin-1 OS=Homo sapiens GN=TCN1 PE=1 SV=2	4.8151	3.07674
P30838	Aldehyde dehydrogenase, dimeric NADP-preferring OS=Homo sapiens GN=ALDH3A1 PE=1 SV=3	1.2671	1.99061
P27797	Calreticulin OS=Homo sapiens GN=CALR PE=1 SV=1	0.3925	0.788868
P07339	Cathepsin D OS=Homo sapiens GN=CTSD PE=1 SV=1	1.6778	1.59705
P02768	Serum albumin OS=Homo sapiens GN=ALB PE=1 SV=2	0.3996	0.574116
P04206	Ig kappa chain V-III region GOL OS=Homo sapiens PE=1 SV=1	1.1207	1.543
P02814	Submaxillary gland androgen-regulated protein 3B OS=Homo sapiens GN=SMR3B PE=1 SV=2	3.6379	4.31542
P55058	Phospholipid transfer protein OS=Homo sapiens GN=PLTP PE=1 SV=1	2.2647	2.01764
P32926	Desmoglein-3 OS=Homo sapiens GN=DSG3 PE=1 SV=2	1.7577	1.4247
P05109	Protein S100-A8 OS=Homo sapiens GN=S100A8 PE=1 SV=1	0.1457	0.469911
P04080	Cystatin-B OS=Homo sapiens GN=CSTB PE=1 SV=2	1.5478	1.84344
P07858	Cathepsin B OS=Homo sapiens GN=CTSB PE=1 SV=3	2.5388	1.57834
Q96DR5	BPI fold-containing family A member 2 OS=Homo sapiens GN=BPIFA2 PE=1 SV=2	6.0526	5.34892
P01598	Ig kappa chain V-I region EU OS=Homo sapiens PE=1 SV=1	1.3852	1.33693
P01024	Complement C3 OS=Homo sapiens GN=C3 PE=1 SV=2	0.2022	0.711858
P02675	Fibrinogen beta chain OS=Homo sapiens GN=FGB PE=1 SV=2	0.1027	0.623213
P52565	Rho GDP-dissociation inhibitor 1 OS=Homo sapiens GN=ARHGDIA PE=1 SV=3	0.3761	0.762679
P80748	Ig lambda chain V-III region LOI OS=Homo sapiens PE=1 SV=1	1.3108	1.65249
P01859	Ig gamma-2 chain C region OS=Homo sapiens GN=IGHG2 PE=1 SV=2	0.1803	0.458413
Q02818	Nucleobindin-1 OS=Homo sapiens GN=NUCB1 PE=1 SV=4	5.1528	2.0984
P52790	Hexokinase-3 OS=Homo sapiens GN=HK3 PE=1 SV=2	0.3252	0.802019
P01023	Alpha-2-macroglobulin OS=Homo sapiens GN=A2M PE=1 SV=3	0.1668	0.617656
P04745	Alpha-amylase 1 OS=Homo sapiens GN=AMY1A PE=1 SV=2	1.9345	1.62378
P01036	Cystatin-S OS=Homo sapiens GN=CST4 PE=1 SV=3	4.0002	3.85039
P13796	Plastin-2 OS=Homo sapiens GN=LCP1 PE=1 SV=6	0.3122	0.774956
P06737	Glycogen phosphorylase, liver form OS=Homo sapiens GN=PYGL PE=1 SV=4	0.3347	0.814995
P04433	Ig kappa chain V-III region VG (Fragment) OS=Homo sapiens PE=1 SV=1	1.3461	1.50921
P09228	Cystatin-SA OS=Homo sapiens GN=CST2 PE=1 SV=1	3.2132	2.90582
Q6UX06	Olfactomedin-4 OS=Homo sapiens GN=OLFM4 PE=1 SV=1	0.3451	0.827103
P01781	Ig heavy chain V-III region GAL OS=Homo sapiens PE=1 SV=1	1.7146	1.59962
P14780	Matrix metalloproteinase-9 OS=Homo sapiens GN=MMP9 PE=1 SV=3	0.2302	0.699437
P01871	Ig mu chain C region OS=Homo sapiens GN=IGHM PE=1 SV=3	2.9876	2.6125
P01860	Ig gamma-3 chain C region OS=Homo sapiens GN=IGHG3 PE=1 SV=2	0.4304	0.5484
O00299	Chloride intracellular channel protein 1 OS=Homo sapiens GN=CLIC1 PE=1 SV=4	0.3424	0.699348
P35579	Myosin-9 OS=Homo sapiens GN=MYH9 PE=1 SV=4	0.3627	0.761815
P30086	Phosphatidylethanolamine-binding protein 1 OS=Homo sapiens GN=PEBP1 PE=1 SV=3	1.0067	1.45235
Q13867	Bleomycin hydrolase OS=Homo sapiens GN=BLMH PE=1 SV=1	0.5429	0.7235
A8K2U0	Alpha-2-macroglobulin-like protein 1 OS=Homo sapiens GN=A2ML1 PE=1 SV=3	1.4233	1.61567
P28325	Cystatin-D OS=Homo sapiens GN=CST5 PE=1 SV=1	4.2841	4.49451
P01037	Cystatin-SN OS=Homo sapiens GN=CST1 PE=1 SV=3	4.6753	3.7269
P07737	Profilin-1 OS=Homo sapiens GN=PFN1 PE=1 SV=2	0.3599	0.715413
P01857	Ig gamma-1 chain C region OS=Homo sapiens GN=IGHG1 PE=1 SV=1	0.2492	0.470143
P21128	Poly(U)-specific endoribonuclease OS=Homo sapiens GN=ENDOU PE=1 SV=2	2.6717	1.49283
P31025	Lipocalin-1 OS=Homo sapiens GN=LCN1 PE=1 SV=1	1.8223	2.03676
O15144	Actin-related protein 2/3 complex subunit 2 OS=Homo sapiens GN=ARPC2 PE=1 SV=1	0.2741	0.808774
P19021	Peptidyl-glycine alpha-amidating monooxygenase OS=Homo sapiens GN=PAM PE=1 SV=2	6.7447	2.28391
P06396	Gelsolin OS=Homo sapiens GN=GSN PE=1 SV=1	0.4313	0.829627
P00738	Haptoglobin OS=Homo sapiens GN=HP PE=1 SV=1	0.1111	0.421928
P51149	Ras-related protein Rab-7a OS=Homo sapiens GN=RAB7A PE=1 SV=1	0.3653	0.685779
P29401	Transketolase OS=Homo sapiens GN=TKT PE=1 SV=3	0.3379	0.787959
Q13162	Peroxiredoxin-4 OS=Homo sapiens GN=PRDX4 PE=1 SV=1	1.3839	2.70264
Q6P4A8	Phospholipase B-like 1 OS=Homo sapiens GN=PLBD1 PE=1 SV=2	0.2985	0.671917
P04040	Catalase OS=Homo sapiens GN=CAT PE=1 SV=3	0.2566	0.793714
P47756	F-actin-capping protein subunit beta OS=Homo sapiens GN=CAPZB PE=1 SV=4	0.5527	0.809933
Q9HC84	Mucin-5B OS=Homo sapiens GN=MUC5B PE=1 SV=3	3.1541	2.08837
P06702	Protein S100-A9 OS=Homo sapiens GN=S100A9 PE=1 SV=1	0.2386	0.441569
P25815	Protein S100-P OS=Homo sapiens GN=S100P PE=1 SV=2	0.2682	0.566
P01861	Ig gamma-4 chain C region OS=Homo sapiens GN=IGHG4 PE=1 SV=1	0.0974	0.574841
P08670	Vimentin OS=Homo sapiens GN=VIM PE=1 SV=4	0.2791	0.672595
P23280	Carbonic anhydrase 6 OS=Homo sapiens GN=CA6 PE=1 SV=3	36.2416	3.11159
P02042	Hemoglobin subunit delta OS=Homo sapiens GN=HBD PE=1 SV=2	1.7826	1.5876
P68871	Hemoglobin subunit beta OS=Homo sapiens GN=HBB PE=1 SV=2	1.6338	2.38674
P69905	Hemoglobin subunit alpha OS=Homo sapiens GN=HBA1 PE=1 SV=2	1.677	2.22915
