# Supplementary material for: iTRAQ-based quantitative analysis of age-specific variations in salivary proteome of caries-susceptible individuals
Source: J Transl Med. 2018 Oct 25;16:293. doi: 10.1186/s12967-018-1669-2 (PMC6202833; doi:10.1186/s12967-018-1669-2)
Supplement: Supplementary file 13 — Additional file 13. Category list of verified proteins common or unique to the ACF vs ACS, ECF vs ECS, and ACS vs ECS after excluding proteins that overlapped with ACF vs ECF. [file 12967_2018_1669_MOESM13_ESM.xlsx]

## Sheet: 4
Accession Number	Description	Relative Protein Abundance(MRM)	Relative Protein Abundance(iTRAQ)
		ACF/ACS	ACF/ACS ratio
P09211	Glutathione S-transferase P OS=Homo sapiens GN=GSTP1 PE=1 SV=2	1.6283	1.49465
P30041	Peroxiredoxin-6 OS=Homo sapiens GN=PRDX6 PE=1 SV=3	2.099	1.30287
P63104	14-3-3 protein zeta/delta OS=Homo sapiens GN=YWHAZ PE=1 SV=1	2.0349	1.59259
Q9UBG3	Cornulin OS=Homo sapiens GN=CRNN PE=1 SV=1	2.1725	1.34032

## Sheet: 3-ACFvsACS&ECFvsECS
Accession Number	Description	Relative Protein Abundance(MRM)	Relative Protein Abundance(iTRAQ)
		ACF/ACS	ACF/ACS ratio
P15515	Histatin-1 OS=Homo sapiens GN=HTN1 PE=1 SV=2	1.0179	1.38926
P06733	Alpha-enolase OS=Homo sapiens GN=ENO1 PE=1 SV=2	1.6464	1.47746
Q8TDL5	BPI fold-containing family B member 1 OS=Homo sapiens GN=BPIFB1 PE=1 SV=1	2.2606	1.88388

## Sheet: 3
Accession Number	Description	Relative Protein Abundance(MRM)	Relative Protein Abundance(iTRAQ)
		ACF/ACS	ACF/ACS ratio
P06331	Ig heavy chain V-II region ARH-77 OS=Homo sapiens PE=4 SV=1 - [HV209_HUMAN]	0.0178986	1.45014
P13645	Keratin, type I cytoskeletal 10 OS=Homo sapiens GN=KRT10 PE=1 SV=6 - [K1C10_HUMAN]	4.36e-38	1.56357
P24158	Myeloblastin OS=Homo sapiens GN=PRTN3 PE=1 SV=3 - [PRTN3_HUMAN]	0.0209515	0.528317

## Sheet: 7
Accession Number	Description	Relative Protein Abundance(MRM)	Relative Protein Abundance(iTRAQ)
		ECF/ECS	ECF/ECS ratio
O60235	Transmembrane protease serine 11D OS=Homo sapiens GN=TMPRSS11D PE=1 SV=1	0.6476	0.763071
O75083	WD repeat-containing protein 1 OS=Homo sapiens GN=WDR1 PE=1 SV=4	0.4458	0.829019
P06744	Glucose-6-phosphate isomerase OS=Homo sapiens GN=GPI PE=1 SV=4	0.5424	0.791749
P13647	Keratin, type II cytoskeletal 5 OS=Homo sapiens GN=KRT5 PE=1 SV=3 - [K2C5_HUMAN]	0.00470981	1.3055
Q9NP55	BPI fold-containing family A member 1 OS=Homo sapiens GN=BPIFA1 PE=1 SV=1 - [BPIA1_HUMAN]	0.0130176	2.79095
P35908	Keratin, type II cytoskeletal 2 epidermal OS=Homo sapiens GN=KRT2 PE=1 SV=2 - [K22E_HUMAN]	1.4346	1.4402
Q96QR1	Secretoglobin family 3A member 1 OS=Homo sapiens GN=SCGB3A1 PE=1 SV=2 - [SG3A1_HUMAN]	1.6221	1.90807
